# Supplementary material for: An atypical class of non-coding small RNAs is produced in rice leaves upon bacterial infection
Source: Sci Rep. 2021 Dec 17;11:24141. doi: 10.1038/s41598-021-03391-9 (PMC8683429; doi:10.1038/s41598-021-03391-9)
Supplement: Supplementary file 2 — Supplementary Information 2. [file 41598_2021_3391_MOESM2_ESM.xlsx]

## Sheet: Supplementary Table S1
seqnames	start	end	width	strand	gbrowse_location	Name	FracTop	MajorRNA	MajorRNAReads	Complexity	DicerCall	MIRNA	PhaseScore	OlapGene_Names	OlapGene_Note	OlapSimpleTrx_Names	DEpattern_BAI3vsH2O_BAI3vsBAI3H_BAI3HvsH2O	%01_Hit.s.	%02_Hit.s.	%20_nt	%21_nt	%22_nt	%23_nt	%24_nt	EditDistance_00	EditDistance_01	EditDistance_02	pri_miRNA	xisRNAName	rpm_BAI3	rpm_BAI3H	rpm_H2O	de_FoldChange	de_log2FoldChange	de_stat	de_pvalue	de_padj	de_dispGeneEst	de_dispFit	de_dispMAP	de_dispersion	de_betaConv	de_maxCooks	de_comparison
Chr1	11128734	11128986	253	-	Chr1:11128734-11128986	Cluster_1049	0.025	AGAACUACACAGUGUGACC	274	0.077	N	N2	-1	NA	NA	NA	110	0	0.04	0.2	0.09	0.04	0	0.02	0.02	0.12	0.85	NA	NA	36	0	0	85.65	6.42	5.224	1.7482e-07	3.99857e-05	0.336	0.0908	0.1232	0.1232	1	NA	BAI3vsH2O
Chr1	11128734	11128986	253	-	Chr1:11128734-11128986	Cluster_1049	0.025	AGAACUACACAGUGUGACC	274	0.077	N	N2	-1	NA	NA	NA	110	0	0.04	0.2	0.09	0.04	0	0.02	0.02	0.12	0.85	NA	NA	36	0	0	70.889	6.147	4.91	9.12527e-07	0.000384304	0.336	0.0908	0.1232	0.1232	1	NA	BAI3vsBAI3H
Chr1	11128734	11128986	253	-	Chr1:11128734-11128986	Cluster_1049	0.025	AGAACUACACAGUGUGACC	274	0.077	N	N2	-1	NA	NA	NA	110	0	0.04	0.2	0.09	0.04	0	0.02	0.02	0.12	0.85	NA	NA	36	0	0	1.208	0.273	0	1	1	0.336	0.0908	0.1232	0.1232	1	NA	BAI3HvsH2O
Chr1	1173255	1173395	141	-	Chr1:1173255-1173395	Cluster_103	0.071	GAAAGGACUAGUCAAUUGCC	127	0.2	20	N11	-1	LOC_Os01g03070	transposon protein, putative, unclassified, expressed	LOC_Os01g03070	100	0.99	0.01	0.45	0.1	0.11	0.21	0.04	0.13	0.12	0.75	NA	NA	26	1	0	3.929	1.974	0	1	1	0.4508	0.0982	0.1141	0.4508	1	NA	BAI3HvsH2O
Chr1	1173255	1173395	141	-	Chr1:1173255-1173395	Cluster_103	0.071	GAAAGGACUAGUCAAUUGCC	127	0.2	20	N11	-1	LOC_Os01g03070	transposon protein, putative, unclassified, expressed	LOC_Os01g03070	100	0.99	0.01	0.45	0.1	0.11	0.21	0.04	0.13	0.12	0.75	NA	NA	26	1	0	83.196	6.378	3.577	0.00034798	0.0291249	0.4508	0.0982	0.1141	0.4508	1	NA	BAI3vsH2O
Chr1	1173255	1173395	141	-	Chr1:1173255-1173395	Cluster_103	0.071	GAAAGGACUAGUCAAUUGCC	127	0.2	20	N11	-1	LOC_Os01g03070	transposon protein, putative, unclassified, expressed	LOC_Os01g03070	100	0.99	0.01	0.45	0.1	0.11	0.21	0.04	0.13	0.12	0.75	NA	NA	26	1	0	21.172	4.404	2.27	0.0232337	1	0.4508	0.0982	0.1141	0.4508	1	NA	BAI3vsBAI3H
Chr1	12381828	12382465	638	-	Chr1:12381828-12382465	Cluster_1154	0.017	GUUAUAUGGUCAAGCGAAUA	319	0.045	20	N5	-1	LOC_Os01g22050	retrotransposon protein, putative, unclassified, expressed	LOC_Os01g22050	101	0.03	0.29	0.55	0.29	0.02	0.01	0.02	0.02	0.01	0.97	NA	NA	36	12	0	3.12	1.642	0	1	1	0	0.0858	0.0752	0.0752	1	NA	BAI3vsBAI3H
Chr1	12381828	12382465	638	-	Chr1:12381828-12382465	Cluster_1154	0.017	GUUAUAUGGUCAAGCGAAUA	319	0.045	20	N5	-1	LOC_Os01g22050	retrotransposon protein, putative, unclassified, expressed	LOC_Os01g22050	101	0.03	0.29	0.55	0.29	0.02	0.01	0.02	0.02	0.01	0.97	NA	NA	36	12	0	38.491	5.266	3.879	0.000105073	0.0240328	0	0.0858	0.0752	0.0752	1	NA	BAI3HvsH2O
Chr1	12381828	12382465	638	-	Chr1:12381828-12382465	Cluster_1154	0.017	GUUAUAUGGUCAAGCGAAUA	319	0.045	20	N5	-1	LOC_Os01g22050	retrotransposon protein, putative, unclassified, expressed	LOC_Os01g22050	101	0.03	0.29	0.55	0.29	0.02	0.01	0.02	0.02	0.01	0.97	NA	NA	36	12	0	120.099	6.908	5.878	4.16396e-09	1.34729e-06	0	0.0858	0.0752	0.0752	1	NA	BAI3vsH2O
Chr1	1282786	1283033	248	+	Chr1:1282786-1283033	Cluster_112	0.997	UUGGAUAGAGUACCUGGCU	360	0.024	N	N2	-1	NA	NA	NA	101	0.38	0	0.37	0	0	0	0.01	0.01	0	0.99	NA	NA	36	24	0	61.381	5.94	4.636	3.55671e-06	0.00168512	0.0998	0.0824	0.0839	0.0839	1	NA	BAI3HvsH2O
Chr1	1282786	1283033	248	+	Chr1:1282786-1283033	Cluster_112	0.997	UUGGAUAGAGUACCUGGCU	360	0.024	N	N2	-1	NA	NA	NA	101	0.38	0	0.37	0	0	0	0.01	0.01	0	0.99	NA	NA	36	24	0	1.41	0.495	0	1	1	0.0998	0.0824	0.0839	0.0839	1	NA	BAI3vsBAI3H
Chr1	1282786	1283033	248	+	Chr1:1282786-1283033	Cluster_112	0.997	UUGGAUAGAGUACCUGGCU	360	0.024	N	N2	-1	NA	NA	NA	101	0.38	0	0.37	0	0	0	0.01	0.01	0	0.99	NA	NA	36	24	0	86.536	6.435	5.233	1.66801e-07	3.91643e-05	0.0998	0.0824	0.0839	0.0839	1	NA	BAI3vsH2O
Chr1	18630269	18630476	208	+	Chr1:18630269-18630476	Cluster_1478	1	UUGAUGUGGCAAUAGAACC	2558	0.005	N	N2	-1	LOC_Os01g33869	expressed protein	NA	101	0.73	0.05	0.22	0	0	0	0	0	0.77	0.23	NA	NA	261	32	0	1117.86	10.127	8.729	2.56759e-18	2.06434e-15	0.1569	0.0713	0.0829	0.0829	1	NA	BAI3vsH2O
Chr1	18630269	18630476	208	+	Chr1:18630269-18630476	Cluster_1478	1	UUGAUGUGGCAAUAGAACC	2558	0.005	N	N2	-1	LOC_Os01g33869	expressed protein	NA	101	0.73	0.05	0.22	0	0	0	0	0	0.77	0.23	NA	NA	261	32	0	8.853	3.146	2.704	0.00685528	1	0.1569	0.0713	0.0829	0.0829	1	NA	BAI3vsBAI3H
Chr1	18630269	18630476	208	+	Chr1:18630269-18630476	Cluster_1478	1	UUGAUGUGGCAAUAGAACC	2558	0.005	N	N2	-1	LOC_Os01g33869	expressed protein	NA	101	0.73	0.05	0.22	0	0	0	0	0	0.77	0.23	NA	NA	261	32	0	126.27	6.98	5.331	9.74068e-08	6.80105e-05	0.1569	0.0713	0.0829	0.0829	1	NA	BAI3HvsH2O
Chr1	19455618	19455705	88	-	Chr1:19455618-19455705	Cluster_1539	0.018	GAAGAUAUUGGUGUAUGACC	61	0.122	20	N11	-1	LOC_Os01g35160	TKL_IRAK_DUF26-lh.4 - DUF26 kinases have homology to DUF26 containing loci, expressed	LOC_Os01g35160	110	0.98	0.01	0.38	0.14	0.35	0.02	0.01	0.04	0.5	0.46	NA	xisRNA058	22	0	0	9.335	3.223	0.706	0.480474	1	0.0036	0.1054	0.1029	0.1029	1	NA	BAI3HvsH2O
Chr1	19455618	19455705	88	-	Chr1:19455618-19455705	Cluster_1539	0.018	GAAGAUAUUGGUGUAUGACC	61	0.122	20	N11	-1	LOC_Os01g35160	TKL_IRAK_DUF26-lh.4 - DUF26 kinases have homology to DUF26 containing loci, expressed	LOC_Os01g35160	110	0.98	0.01	0.38	0.14	0.35	0.02	0.01	0.04	0.5	0.46	NA	xisRNA058	22	0	0	80.833	6.337	4.499	6.82569e-06	0.00266322	0.0036	0.1054	0.1029	0.1029	1	NA	BAI3vsBAI3H
Chr1	19455618	19455705	88	-	Chr1:19455618-19455705	Cluster_1539	0.018	GAAGAUAUUGGUGUAUGACC	61	0.122	20	N11	-1	LOC_Os01g35160	TKL_IRAK_DUF26-lh.4 - DUF26 kinases have homology to DUF26 containing loci, expressed	LOC_Os01g35160	110	0.98	0.01	0.38	0.14	0.35	0.02	0.01	0.04	0.5	0.46	NA	xisRNA058	22	0	0	754.603	9.56	4.981	6.33041e-07	0.000121709	0.0036	0.1054	0.1029	0.1029	1	NA	BAI3vsH2O
Chr1	20466701	20466876	176	*	Chr1:20466701-20466876	Cluster_1577	0.629	UCAUAAACAAGCAGGCUCUCU	9890	0.013	20	N6	-1	LOC_Os01g36790	TKL_IRAK_DUF26-lf.2 - DUF26 kinases have homology to DUF26 containing loci, expressed	LOC_Os01g36790	110	0.99	0.01	0.42	0.37	0.03	0	0	0.61	0.23	0.17	NA	xisRNA010	2310	16	2	11.384	3.509	2.936	0.0033248	0.395577	0.0148	0.0688	0.06	0.06	1	NA	BAI3HvsH2O
Chr1	20466701	20466876	176	*	Chr1:20466701-20466876	Cluster_1577	0.629	UCAUAAACAAGCAGGCUCUCU	9890	0.013	20	N6	-1	LOC_Os01g36790	TKL_IRAK_DUF26-lf.2 - DUF26 kinases have homology to DUF26 containing loci, expressed	LOC_Os01g36790	110	0.99	0.01	0.42	0.37	0.03	0	0	0.61	0.23	0.17	NA	xisRNA010	2310	16	2	1710.74	10.74	17.437	4.35348e-68	1.15507e-63	0.0148	0.0688	0.06	0.06	1	NA	BAI3vsH2O
Chr1	20466701	20466876	176	*	Chr1:20466701-20466876	Cluster_1577	0.629	UCAUAAACAAGCAGGCUCUCU	9890	0.013	20	N6	-1	LOC_Os01g36790	TKL_IRAK_DUF26-lf.2 - DUF26 kinases have homology to DUF26 containing loci, expressed	LOC_Os01g36790	110	0.99	0.01	0.42	0.37	0.03	0	0	0.61	0.23	0.17	NA	xisRNA010	2310	16	2	150.274	7.231	13.983	1.97243e-44	5.23324e-40	0.0148	0.0688	0.06	0.06	1	NA	BAI3vsBAI3H
Chr1	2080074	2080199	126	-	Chr1:2080074-2080199	Cluster_176	0.004	UUUGAUGUGGCAAUAGAACCG	456	0.015	N	N2	-1	LOC_Os01g04640	reticulon domain containing protein, putative, expressed	LOC_Os01g04640	100	0.15	0.35	0.48	0.29	0	0	0	0	0.21	0.79	NA	NA	114	17	0	101.676	6.668	3.455	0.00055077	0.0897964	0.3533	0.0748	0.1079	0.3533	1	NA	BAI3HvsH2O
Chr1	2080074	2080199	126	-	Chr1:2080074-2080199	Cluster_176	0.004	UUUGAUGUGGCAAUAGAACCG	456	0.015	N	N2	-1	LOC_Os01g04640	reticulon domain containing protein, putative, expressed	LOC_Os01g04640	100	0.15	0.35	0.48	0.29	0	0	0	0	0.21	0.79	NA	NA	114	17	0	7.891	2.98	1.132	0.257563	1	0.3533	0.0748	0.1079	0.3533	1	NA	BAI3vsBAI3H
Chr1	2080074	2080199	126	-	Chr1:2080074-2080199	Cluster_176	0.004	UUUGAUGUGGCAAUAGAACCG	456	0.015	N	N2	-1	LOC_Os01g04640	reticulon domain containing protein, putative, expressed	LOC_Os01g04640	100	0.15	0.35	0.48	0.29	0	0	0	0	0.21	0.79	NA	NA	114	17	0	802.333	9.648	5.678	1.36254e-08	3.8872e-06	0.3533	0.0748	0.1079	0.3533	1	NA	BAI3vsH2O
Chr1	22447907	22448054	148	-	Chr1:22447907-22448054	Cluster_1721	0	AUCCGUGCGGCUUGACCA	7413	0.003	N	N2	-1	LOC_Os01g39800	esterase, putative, expressed	LOC_Os01g39800	101	0.02	0	0	0	0	0	0	0	0.01	0.98	NA	NA	364	333	1	365.895	8.515	10.882	1.40781e-27	7.47042e-24	0.0929	0.0696	0.0727	0.0727	1	NA	BAI3HvsH2O
Chr1	22447907	22448054	148	-	Chr1:22447907-22448054	Cluster_1721	0	AUCCGUGCGGCUUGACCA	7413	0.003	N	N2	-1	LOC_Os01g39800	esterase, putative, expressed	LOC_Os01g39800	101	0.02	0	0	0	0	0	0	0	0.01	0.98	NA	NA	364	333	1	1.128	0.174	0	1	1	0.0929	0.0696	0.0727	0.0727	1	NA	BAI3vsBAI3H
Chr1	22447907	22448054	148	-	Chr1:22447907-22448054	Cluster_1721	0	AUCCGUGCGGCUUGACCA	7413	0.003	N	N2	-1	LOC_Os01g39800	esterase, putative, expressed	LOC_Os01g39800	101	0.02	0	0	0	0	0	0	0	0.01	0.98	NA	NA	364	333	1	412.878	8.69	11.175	5.39004e-29	8.41226e-26	0.0929	0.0696	0.0727	0.0727	1	NA	BAI3vsH2O
Chr1	24897299	24897499	201	+	Chr1:24897299-24897499	Cluster_1921	0.804	AACCCCAUCUGUCUCUUACCACC	90	0.299	23	N12	-1	LOC_Os01g43480	AAA-type ATPase family protein, putative, expressed	LOC_Os01g43480	110	0.99	0.01	0.03	0.08	0.07	0.4	0.25	0.23	0.44	0.33	NA	xisRNA053	30	0	0	3.075	1.621	0	1	1	0.1459	0.0962	0.1001	0.1001	1	NA	BAI3HvsH2O
Chr1	24897299	24897499	201	+	Chr1:24897299-24897499	Cluster_1921	0.804	AACCCCAUCUGUCUCUUACCACC	90	0.299	23	N12	-1	LOC_Os01g43480	AAA-type ATPase family protein, putative, expressed	LOC_Os01g43480	110	0.99	0.01	0.03	0.08	0.07	0.4	0.25	0.23	0.44	0.33	NA	xisRNA053	30	0	0	64.074	6.002	5.008	5.50104e-07	0.000235409	0.1459	0.0962	0.1001	0.1001	1	NA	BAI3vsBAI3H
Chr1	24897299	24897499	201	+	Chr1:24897299-24897499	Cluster_1921	0.804	AACCCCAUCUGUCUCUUACCACC	90	0.299	23	N12	-1	LOC_Os01g43480	AAA-type ATPase family protein, putative, expressed	LOC_Os01g43480	110	0.99	0.01	0.03	0.08	0.07	0.4	0.25	0.23	0.44	0.33	NA	xisRNA053	30	0	0	197.038	7.622	4.953	7.31423e-07	0.000136663	0.1459	0.0962	0.1001	0.1001	1	NA	BAI3vsH2O
Chr1	26120503	26120539	37	+	Chr1:26120503-26120539	Cluster_2030	0.997	CGCUGUGGAACCACCCGAUC	219	0.069	20	N11	-1	LOC_Os01g45990	potassium channel AKT1, putative, expressed	LOC_Os01g45990	101	0.14	0.07	0.71	0.1	0.01	0	0	0	0.13	0.86	NA	NA	14	18	0	332.524	8.377	4.216	2.48275e-05	0.00292766	0.0241	0.0942	0.0882	0.0882	1	NA	BAI3vsH2O
Chr1	26120503	26120539	37	+	Chr1:26120503-26120539	Cluster_2030	0.997	CGCUGUGGAACCACCCGAUC	219	0.069	20	N11	-1	LOC_Os01g45990	potassium channel AKT1, putative, expressed	LOC_Os01g45990	101	0.14	0.07	0.71	0.1	0.01	0	0	0	0.13	0.86	NA	NA	14	18	0	423.872	8.727	4.45	8.57142e-06	0.00349872	0.0241	0.0942	0.0882	0.0882	1	NA	BAI3HvsH2O
Chr1	26120503	26120539	37	+	Chr1:26120503-26120539	Cluster_2030	0.997	CGCUGUGGAACCACCCGAUC	219	0.069	20	N11	-1	LOC_Os01g45990	potassium channel AKT1, putative, expressed	LOC_Os01g45990	101	0.14	0.07	0.71	0.1	0.01	0	0	0	0.13	0.86	NA	NA	14	18	0	0.784	-0.35	0	1	1	0.0241	0.0942	0.0882	0.0882	1	NA	BAI3vsBAI3H
Chr1	28797185	28797211	27	*	Chr1:28797185-28797211	Cluster_2282	0.742	CAUCGACGAUCGUGCCCGAC	107	0.105	N	N2	-1	LOC_Os01g50110	MYB family transcription factor, putative, expressed	LOC_Os01g50110	101	0.99	0	0.28	0.26	0.14	0.02	0	0.01	0.69	0.3	NA	NA	54	8	0	237.361	7.891	3.911	9.20009e-05	0.0221906	0.0192	0.0819	0.0764	0.0764	1	NA	BAI3HvsH2O
Chr1	28797185	28797211	27	*	Chr1:28797185-28797211	Cluster_2282	0.742	CAUCGACGAUCGUGCCCGAC	107	0.105	N	N2	-1	LOC_Os01g50110	MYB family transcription factor, putative, expressed	LOC_Os01g50110	101	0.99	0	0.28	0.26	0.14	0.02	0	0.01	0.69	0.3	NA	NA	54	8	0	7.684	2.942	2.156	0.0311122	1	0.0192	0.0819	0.0764	0.0764	1	NA	BAI3vsBAI3H
Chr1	28797185	28797211	27	*	Chr1:28797185-28797211	Cluster_2282	0.742	CAUCGACGAUCGUGCCCGAC	107	0.105	N	N2	-1	LOC_Os01g50110	MYB family transcription factor, putative, expressed	LOC_Os01g50110	101	0.99	0	0.28	0.26	0.14	0.02	0	0.01	0.69	0.3	NA	NA	54	8	0	1823.96	10.833	5.897	3.70396e-09	1.21325e-06	0.0192	0.0819	0.0764	0.0764	1	NA	BAI3vsH2O
Chr1	29101925	29101971	47	-	Chr1:29101925-29101971	Cluster_2311	0.007	AAUCCCCCUCUCUCCGCCA	56	0.106	N	N2	-1	NA	NA	NA	101	0.69	0.13	0.04	0.23	0.23	0	0	0.01	0.49	0.5	NA	NA	17	10	0	487.228	8.928	4.578	4.69566e-06	0.000696008	0.0465	0.0989	0.0942	0.0942	1	NA	BAI3vsH2O
Chr1	29101925	29101971	47	-	Chr1:29101925-29101971	Cluster_2311	0.007	AAUCCCCCUCUCUCCGCCA	56	0.106	N	N2	-1	NA	NA	NA	101	0.69	0.13	0.04	0.23	0.23	0	0	0.01	0.49	0.5	NA	NA	17	10	0	319.747	8.321	4.168	3.07407e-05	0.00935233	0.0465	0.0989	0.0942	0.0942	1	NA	BAI3HvsH2O
Chr1	29101925	29101971	47	-	Chr1:29101925-29101971	Cluster_2311	0.007	AAUCCCCCUCUCUCCGCCA	56	0.106	N	N2	-1	NA	NA	NA	101	0.69	0.13	0.04	0.23	0.23	0	0	0.01	0.49	0.5	NA	NA	17	10	0	1.524	0.608	0	1	1	0.0465	0.0989	0.0942	0.0942	1	NA	BAI3vsBAI3H
Chr1	29153343	29153363	21	-	Chr1:29153343-29153363	Cluster_2316	0	GCGCUGUGGAACCACCCGA	797	0.013	N	N2	-1	LOC_Os01g50750	zinc finger, C3HC4 type domain containing protein, expressed	LOC_Os01g50750	101	0.02	0	0.01	0	0	0	0	0	0.01	0.99	NA	NA	34	46	0	745.606	9.542	5.027	4.9866e-07	9.9477e-05	0.0499	0.0789	0.0762	0.0762	1	NA	BAI3vsH2O
Chr1	29153343	29153363	21	-	Chr1:29153343-29153363	Cluster_2316	0	GCGCUGUGGAACCACCCGA	797	0.013	N	N2	-1	LOC_Os01g50750	zinc finger, C3HC4 type domain containing protein, expressed	LOC_Os01g50750	101	0.02	0	0.01	0	0	0	0	0	0.01	0.99	NA	NA	34	46	0	946.561	9.887	5.258	1.45793e-07	9.20995e-05	0.0499	0.0789	0.0762	0.0762	1	NA	BAI3HvsH2O
Chr1	29153343	29153363	21	-	Chr1:29153343-29153363	Cluster_2316	0	GCGCUGUGGAACCACCCGA	797	0.013	N	N2	-1	LOC_Os01g50750	zinc finger, C3HC4 type domain containing protein, expressed	LOC_Os01g50750	101	0.02	0	0.01	0	0	0	0	0	0.01	0.99	NA	NA	34	46	0	0.788	-0.344	0	1	1	0.0499	0.0789	0.0762	0.0762	1	NA	BAI3vsBAI3H
Chr1	30789854	30789920	67	+	Chr1:30789854-30789920	Cluster_2487	0.99	CAAGAGUGACUGCGUACC	54	0.089	N	N2	-1	LOC_Os01g53630	ulp1 protease family protein, putative, expressed	NA	101	0.97	0.01	0.15	0.09	0	0	0	0	0.48	0.52	NA	NA	14	15	0	40.155	5.327	3.902	9.54717e-05	0.00963139	0.0757	0.0975	0.0951	0.0951	1	NA	BAI3vsH2O
Chr1	30789854	30789920	67	+	Chr1:30789854-30789920	Cluster_2487	0.99	CAAGAGUGACUGCGUACC	54	0.089	N	N2	-1	LOC_Os01g53630	ulp1 protease family protein, putative, expressed	NA	101	0.97	0.01	0.15	0.09	0	0	0	0	0.48	0.52	NA	NA	14	15	0	43.98	5.459	4.054	5.03616e-05	0.0139187	0.0757	0.0975	0.0951	0.0951	1	NA	BAI3HvsH2O
Chr1	30789854	30789920	67	+	Chr1:30789854-30789920	Cluster_2487	0.99	CAAGAGUGACUGCGUACC	54	0.089	N	N2	-1	LOC_Os01g53630	ulp1 protease family protein, putative, expressed	NA	101	0.97	0.01	0.15	0.09	0	0	0	0	0.48	0.52	NA	NA	14	15	0	0.913	-0.131	0	1	1	0.0757	0.0975	0.0951	0.0951	1	NA	BAI3vsBAI3H
Chr1	30924050	30924157	108	+	Chr1:30924050-30924157	Cluster_2513	0.997	AAGGGACAAGGCGAAACA	327	0.028	N	N2	-1	LOC_Os01g53800	glutamate carboxypeptidase 2, putative, expressed	LOC_Os01g53800	110	0.99	0	0	0.01	0	0	0	0	0.98	0.02	NA	NA	28	2	0	48.786	5.608	2.32	0.0203269	1	0	0.0972	0.0956	0.0956	1	NA	BAI3HvsH2O
Chr1	30924050	30924157	108	+	Chr1:30924050-30924157	Cluster_2513	0.997	AAGGGACAAGGCGAAACA	327	0.028	N	N2	-1	LOC_Os01g53800	glutamate carboxypeptidase 2, putative, expressed	LOC_Os01g53800	110	0.99	0	0	0.01	0	0	0	0	0.98	0.02	NA	NA	28	2	0	19.449	4.282	3.894	9.86951e-05	0.0267202	0	0.0972	0.0956	0.0956	1	NA	BAI3vsBAI3H
Chr1	30924050	30924157	108	+	Chr1:30924050-30924157	Cluster_2513	0.997	AAGGGACAAGGCGAAACA	327	0.028	N	N2	-1	LOC_Os01g53800	glutamate carboxypeptidase 2, putative, expressed	LOC_Os01g53800	110	0.99	0	0	0.01	0	0	0	0	0.98	0.02	NA	NA	28	2	0	948.858	9.89	5.218	1.80887e-07	4.06721e-05	0	0.0972	0.0956	0.0956	1	NA	BAI3vsH2O
Chr1	33809675	33809790	116	-	Chr1:33809675-33809790	Cluster_2838	0.005	AGCCAUUGGUCGGGGGUU	71	0.095	N	N2	-1	LOC_Os01g58480	expressed protein	LOC_Os01g58480	100	0.89	0.08	0.14	0.06	0.01	0	0	0	0.73	0.26	NA	NA	10	8	0	184.419	7.527	3.594	0.000325743	0.0587933	0.1165	0.112	0.1122	0.1122	1	NA	BAI3HvsH2O
Chr1	33809675	33809790	116	-	Chr1:33809675-33809790	Cluster_2838	0.005	AGCCAUUGGUCGGGGGUU	71	0.095	N	N2	-1	LOC_Os01g58480	expressed protein	LOC_Os01g58480	100	0.89	0.08	0.14	0.06	0.01	0	0	0	0.73	0.26	NA	NA	10	8	0	1.056	0.078	0	1	1	0.1165	0.112	0.1122	0.1122	1	NA	BAI3vsBAI3H
Chr1	33809675	33809790	116	-	Chr1:33809675-33809790	Cluster_2838	0.005	AGCCAUUGGUCGGGGGUU	71	0.095	N	N2	-1	LOC_Os01g58480	expressed protein	LOC_Os01g58480	100	0.89	0.08	0.14	0.06	0.01	0	0	0	0.73	0.26	NA	NA	10	8	0	194.73	7.605	3.65	0.000261843	0.0225559	0.1165	0.112	0.1122	0.1122	1	NA	BAI3vsH2O
Chr1	34707294	34707422	129	*	Chr1:34707294-34707422	Cluster_2918	0.297	GCAUCUAUAGGAACCAUUGAAA	9	0.535	N	N2	-1	LOC_Os01g60040	HEAT repeat family protein, putative, expressed	LOC_Os01g60040	100	0.97	0.02	0.14	0.14	0.13	0.09	0.21	0.35	0.34	0.31	NA	NA	14	0	0	7.413	2.89	0.572	0.567635	1	0.2257	0.1283	0.1317	0.1317	1	NA	BAI3HvsH2O
Chr1	34707294	34707422	129	*	Chr1:34707294-34707422	Cluster_2918	0.297	GCAUCUAUAGGAACCAUUGAAA	9	0.535	N	N2	-1	LOC_Os01g60040	HEAT repeat family protein, putative, expressed	LOC_Os01g60040	100	0.97	0.02	0.14	0.14	0.13	0.09	0.21	0.35	0.34	0.31	NA	NA	14	0	0	22.663	4.502	3.155	0.00160361	0.337674	0.2257	0.1283	0.1317	0.1317	1	NA	BAI3vsBAI3H
Chr1	34707294	34707422	129	*	Chr1:34707294-34707422	Cluster_2918	0.297	GCAUCUAUAGGAACCAUUGAAA	9	0.535	N	N2	-1	LOC_Os01g60040	HEAT repeat family protein, putative, expressed	LOC_Os01g60040	100	0.97	0.02	0.14	0.14	0.13	0.09	0.21	0.35	0.34	0.31	NA	NA	14	0	0	167.993	7.392	3.721	0.000198587	0.0178003	0.2257	0.1283	0.1317	0.1317	1	NA	BAI3vsH2O
Chr1	35151984	35152004	21	-	Chr1:35151984-35152004	Cluster_2972	0	UUGGUAGAGCAGUUGACU	318	0.031	N	N2	-1	LOC_Os01g60780	solute carrier family 35 member E3, putative, expressed	LOC_Os01g60780	101	0.89	0	0	0	0	0	0	0	0.89	0.11	NA	NA	16	18	0	0.988	-0.018	0	1	1	0.0892	0.0924	0.0922	0.0922	1	NA	BAI3vsBAI3H
Chr1	35151984	35152004	21	-	Chr1:35151984-35152004	Cluster_2972	0	UUGGUAGAGCAGUUGACU	318	0.031	N	N2	-1	LOC_Os01g60780	solute carrier family 35 member E3, putative, expressed	LOC_Os01g60780	101	0.89	0	0	0	0	0	0	0	0.89	0.11	NA	NA	16	18	0	360.932	8.496	4.287	1.81321e-05	0.00223759	0.0892	0.0924	0.0922	0.0922	1	NA	BAI3vsH2O
Chr1	35151984	35152004	21	-	Chr1:35151984-35152004	Cluster_2972	0	UUGGUAGAGCAGUUGACU	318	0.031	N	N2	-1	LOC_Os01g60780	solute carrier family 35 member E3, putative, expressed	LOC_Os01g60780	101	0.89	0	0	0	0	0	0	0	0.89	0.11	NA	NA	16	18	0	365.479	8.514	4.297	1.73489e-05	0.00622028	0.0892	0.0924	0.0922	0.0922	1	NA	BAI3HvsH2O
Chr1	36011769	36011798	30	+	Chr1:36011769-36011798	Cluster_3046	1	CUUCGGCAGUAUCCUGCAGUC	98	0.085	21	N11	-1	LOC_Os01g62220	pentatricopeptide, putative, expressed	LOC_Os01g62220	101	0.9	0.05	0.19	0.75	0	0	0	0	0.02	0.98	NA	NA	16	13	0	150.438	7.233	3.688	0.000225891	0.0437469	0.0011	0.0979	0.0884	0.0884	1	NA	BAI3HvsH2O
Chr1	36011769	36011798	30	+	Chr1:36011769-36011798	Cluster_3046	1	CUUCGGCAGUAUCCUGCAGUC	98	0.085	21	N11	-1	LOC_Os01g62220	pentatricopeptide, putative, expressed	LOC_Os01g62220	101	0.9	0.05	0.19	0.75	0	0	0	0	0.02	0.98	NA	NA	16	13	0	171.569	7.423	3.825	0.00013051	0.0123228	0.0011	0.0979	0.0884	0.0884	1	NA	BAI3vsH2O
Chr1	36011769	36011798	30	+	Chr1:36011769-36011798	Cluster_3046	1	CUUCGGCAGUAUCCUGCAGUC	98	0.085	21	N11	-1	LOC_Os01g62220	pentatricopeptide, putative, expressed	LOC_Os01g62220	101	0.9	0.05	0.19	0.75	0	0	0	0	0.02	0.98	NA	NA	16	13	0	1.14	0.19	0	1	1	0.0011	0.0979	0.0884	0.0884	1	NA	BAI3vsBAI3H
Chr1	37776540	37777372	833	*	Chr1:37776540-37777372	Cluster_3212	0.687	AGAGACAUCCUUGAAAGCCU	657	0.147	N	N2	-1	LOC_Os01g65080	ZOS1-18 - C2H2 zinc finger protein, expressed	LOC_Os01g65080	110	1	0	0.34	0.28	0.06	0.03	0.08	0.75	0.19	0.06	NA	xisRNA015	222	8	5	44.497	5.476	8.369	5.79748e-17	4.15727e-14	0.0346	0.072	0.0659	0.0659	1	NA	BAI3vsH2O
Chr1	37776540	37777372	833	*	Chr1:37776540-37777372	Cluster_3212	0.687	AGAGACAUCCUUGAAAGCCU	657	0.147	N	N2	-1	LOC_Os01g65080	ZOS1-18 - C2H2 zinc finger protein, expressed	LOC_Os01g65080	110	1	0	0.34	0.28	0.06	0.03	0.08	0.75	0.19	0.06	NA	xisRNA015	222	8	5	26.165	4.71	6.729	1.71008e-11	1.19399e-08	0.0346	0.072	0.0659	0.0659	1	NA	BAI3vsBAI3H
Chr1	37776540	37777372	833	*	Chr1:37776540-37777372	Cluster_3212	0.687	AGAGACAUCCUUGAAAGCCU	657	0.147	N	N2	-1	LOC_Os01g65080	ZOS1-18 - C2H2 zinc finger protein, expressed	LOC_Os01g65080	110	1	0	0.34	0.28	0.06	0.03	0.08	0.75	0.19	0.06	NA	xisRNA015	222	8	5	1.701	0.766	0	1	1	0.0346	0.072	0.0659	0.0659	1	NA	BAI3HvsH2O
Chr1	38283988	38284014	27	-	Chr1:38283988-38284014	Cluster_3269	0.024	AACAUUUUGGUGUAUGACU	551	0.055	N	N2	-1	LOC_Os01g65940	expressed protein	LOC_Os01g65940	110	0.47	0.48	0.1	0.34	0.03	0.01	0	0.02	0.73	0.25	NA	NA	91	1	0	1109.57	10.116	6.505	7.77649e-11	3.22384e-08	0.0834	0.0775	0.0778	0.0778	1	NA	BAI3vsH2O
Chr1	38283988	38284014	27	-	Chr1:38283988-38284014	Cluster_3269	0.024	AACAUUUUGGUGUAUGACU	551	0.055	N	N2	-1	LOC_Os01g65940	expressed protein	LOC_Os01g65940	110	0.47	0.48	0.1	0.34	0.03	0.01	0	0.02	0.73	0.25	NA	NA	91	1	0	101.844	6.67	7.291	3.07301e-13	2.54791e-10	0.0834	0.0775	0.0778	0.0778	1	NA	BAI3vsBAI3H
Chr1	38283988	38284014	27	-	Chr1:38283988-38284014	Cluster_3269	0.024	AACAUUUUGGUGUAUGACU	551	0.055	N	N2	-1	LOC_Os01g65940	expressed protein	LOC_Os01g65940	110	0.47	0.48	0.1	0.34	0.03	0.01	0	0.02	0.73	0.25	NA	NA	91	1	0	10.895	3.446	1.084	0.278258	1	0.0834	0.0775	0.0778	0.0778	1	NA	BAI3HvsH2O
Chr1	38330112	38330132	21	+	Chr1:38330112-38330132	Cluster_3274	1	GAACCCUGUACCGCCCACC	386	0.025	N	N2	-1	LOC_Os01g66050	wound-responsive family protein, putative, expressed	NA	101	0.81	0.01	0.09	0	0	0	0	0	0.01	0.99	NA	NA	34	18	0	267.823	8.065	4.829	1.37287e-06	0.000242863	0.2162	0.0846	0.0956	0.0956	1	NA	BAI3vsH2O
Chr1	38330112	38330132	21	+	Chr1:38330112-38330132	Cluster_3274	1	GAACCCUGUACCGCCCACC	386	0.025	N	N2	-1	LOC_Os01g66050	wound-responsive family protein, putative, expressed	NA	101	0.81	0.01	0.09	0	0	0	0	0	0.01	0.99	NA	NA	34	18	0	1.56	0.641	0	1	1	0.2162	0.0846	0.0956	0.0956	1	NA	BAI3vsBAI3H
Chr1	38330112	38330132	21	+	Chr1:38330112-38330132	Cluster_3274	1	GAACCCUGUACCGCCCACC	386	0.025	N	N2	-1	LOC_Os01g66050	wound-responsive family protein, putative, expressed	NA	101	0.81	0.01	0.09	0	0	0	0	0	0.01	0.99	NA	NA	34	18	0	171.695	7.424	4.308	1.64581e-05	0.00606482	0.2162	0.0846	0.0956	0.0956	1	NA	BAI3HvsH2O
Chr1	38749372	38749439	68	+	Chr1:38749372-38749439	Cluster_3318	0.997	GUUCGAUUCCGUCCUCGGCC	177	0.031	N	N2	-1	LOC_Os01g66710	polygalacturonase, putative, expressed	LOC_Os01g66710	100	0.56	0.21	0.55	0.01	0	0	0	0	0	1	NA	NA	21	9	0	329.17	8.363	3.564	0.000365636	0.0304283	0.5182	0.0961	0.1244	0.5182	1	NA	BAI3vsH2O
Chr1	38749372	38749439	68	+	Chr1:38749372-38749439	Cluster_3318	0.997	GUUCGAUUCCGUCCUCGGCC	177	0.031	N	N2	-1	LOC_Os01g66710	polygalacturonase, putative, expressed	LOC_Os01g66710	100	0.56	0.21	0.55	0.01	0	0	0	0	0	1	NA	NA	21	9	0	207.815	7.699	3.182	0.00146362	0.201206	0.5182	0.0961	0.1244	0.5182	1	NA	BAI3HvsH2O
Chr1	38749372	38749439	68	+	Chr1:38749372-38749439	Cluster_3318	0.997	GUUCGAUUCCGUCCUCGGCC	177	0.031	N	N2	-1	LOC_Os01g66710	polygalacturonase, putative, expressed	LOC_Os01g66710	100	0.56	0.21	0.55	0.01	0	0	0	0	0	1	NA	NA	21	9	0	1.584	0.664	0	1	1	0.5182	0.0961	0.1244	0.5182	1	NA	BAI3vsBAI3H
Chr1	38892718	38892801	84	+	Chr1:38892718-38892801	Cluster_3333	0.861	UUUUAUCCAGAAAUCGUGGCC	17	0.401	21	N11	-1	LOC_Os01g66960	selenoprotein precursor, putative, expressed	LOC_Os01g66960	100	0.98	0.02	0.12	0.24	0.2	0.18	0.14	0.22	0.37	0.4	NA	NA	16	0	0	1.187	0.247	0	1	1	0	0.1185	0.1166	0.1166	1	NA	BAI3HvsH2O
Chr1	38892718	38892801	84	+	Chr1:38892718-38892801	Cluster_3333	0.861	UUUUAUCCAGAAAUCGUGGCC	17	0.401	21	N11	-1	LOC_Os01g66960	selenoprotein precursor, putative, expressed	LOC_Os01g66960	100	0.98	0.02	0.12	0.24	0.2	0.18	0.14	0.22	0.37	0.4	NA	NA	16	0	0	207.681	7.698	3.846	0.000120302	0.0115646	0	0.1185	0.1166	0.1166	1	NA	BAI3vsH2O
Chr1	38892718	38892801	84	+	Chr1:38892718-38892801	Cluster_3333	0.861	UUUUAUCCAGAAAUCGUGGCC	17	0.401	21	N11	-1	LOC_Os01g66960	selenoprotein precursor, putative, expressed	LOC_Os01g66960	100	0.98	0.02	0.12	0.24	0.2	0.18	0.14	0.22	0.37	0.4	NA	NA	16	0	0	175.002	7.451	3.648	0.000264087	0.0625603	0	0.1185	0.1166	0.1166	1	NA	BAI3vsBAI3H
Chr1	39095155	39095327	173	+	Chr1:39095155-39095327	Cluster_3352	0.998	AUCCUGAAACCGUGUGCGUAC	114	0.12	N	N2	-1	LOC_Os01g67340	STRUBBELIG-RECEPTOR FAMILY 8 precursor, putative, expressed	LOC_Os01g67340	101	0.98	0.01	0.24	0.21	0.13	0.07	0.05	0.16	0.65	0.19	NA	NA	47	27	1	17.841	4.157	3.896	9.76611e-05	0.0229305	0.1235	0.0795	0.0853	0.0853	1	NA	BAI3HvsH2O
Chr1	39095155	39095327	173	+	Chr1:39095155-39095327	Cluster_3352	0.998	AUCCUGAAACCGUGUGCGUAC	114	0.12	N	N2	-1	LOC_Os01g67340	STRUBBELIG-RECEPTOR FAMILY 8 precursor, putative, expressed	LOC_Os01g67340	101	0.98	0.01	0.24	0.21	0.13	0.07	0.05	0.16	0.65	0.19	NA	NA	47	27	1	1.641	0.714	0	1	1	0.1235	0.0795	0.0853	0.0853	1	NA	BAI3vsBAI3H
Chr1	39095155	39095327	173	+	Chr1:39095155-39095327	Cluster_3352	0.998	AUCCUGAAACCGUGUGCGUAC	114	0.12	N	N2	-1	LOC_Os01g67340	STRUBBELIG-RECEPTOR FAMILY 8 precursor, putative, expressed	LOC_Os01g67340	101	0.98	0.01	0.24	0.21	0.13	0.07	0.05	0.16	0.65	0.19	NA	NA	47	27	1	29.273	4.871	5.219	1.79997e-07	4.06721e-05	0.1235	0.0795	0.0853	0.0853	1	NA	BAI3vsH2O
Chr1	39204808	39204827	20	-	Chr1:39204808-39204827	Cluster_3373	0	ACACAUCGGAAUCUACUCUU	61	0.036	N	N2	-1	NA	NA	NA	101	0.64	0.1	0.37	0	0	0	0	0	0	1	NA	NA	8	7	0	259.881	8.022	3.927	8.592e-05	0.00893973	0.0431	0.1254	0.1187	0.1187	1	NA	BAI3vsH2O
Chr1	39204808	39204827	20	-	Chr1:39204808-39204827	Cluster_3373	0	ACACAUCGGAAUCUACUCUU	61	0.036	N	N2	-1	NA	NA	NA	101	0.64	0.1	0.37	0	0	0	0	0	0	1	NA	NA	8	7	0	1.098	0.135	0	1	1	0.0431	0.1254	0.1187	0.1187	1	NA	BAI3vsBAI3H
Chr1	39204808	39204827	20	-	Chr1:39204808-39204827	Cluster_3373	0	ACACAUCGGAAUCUACUCUU	61	0.036	N	N2	-1	NA	NA	NA	101	0.64	0.1	0.37	0	0	0	0	0	0	1	NA	NA	8	7	0	236.732	7.887	3.835	0.000125749	0.027667	0.0431	0.1254	0.1187	0.1187	1	NA	BAI3HvsH2O
Chr1	39792082	39792102	21	+	Chr1:39792082-39792102	Cluster_3429	1	AUCUCUCCGGGCGCACCA	191	0.04	N	N2	-1	NA	NA	NA	101	0.02	0	0	0	0	0	0	0	0	1	NA	NA	11	7	0	1.446	0.532	0	1	1	0.1635	0.1148	0.1186	0.1186	1	NA	BAI3vsBAI3H
Chr1	39792082	39792102	21	+	Chr1:39792082-39792102	Cluster_3429	1	AUCUCUCCGGGCGCACCA	191	0.04	N	N2	-1	NA	NA	NA	101	0.02	0	0	0	0	0	0	0	0	1	NA	NA	11	7	0	337.209	8.398	4.177	2.95785e-05	0.00341208	0.1635	0.1148	0.1186	0.1186	1	NA	BAI3vsH2O
Chr1	39792082	39792102	21	+	Chr1:39792082-39792102	Cluster_3429	1	AUCUCUCCGGGCGCACCA	191	0.04	N	N2	-1	NA	NA	NA	101	0.02	0	0	0	0	0	0	0	0	1	NA	NA	11	7	0	233.172	7.865	3.82	0.000133573	0.0288126	0.1635	0.1148	0.1186	0.1186	1	NA	BAI3HvsH2O
Chr1	40252030	40252074	45	-	Chr1:40252030-40252074	Cluster_3466	0.001	AAGGGACAAGGCGAAAACA	232	0.036	N	N2	-1	NA	NA	NA	110	0.19	0.36	0.23	0	0	0	0	0.05	0.33	0.62	NA	NA	82	6	0	36.628	5.195	2.873	0.00406177	0.468552	0	0.0779	0.0776	0.0776	1	NA	BAI3HvsH2O
Chr1	40252030	40252074	45	-	Chr1:40252030-40252074	Cluster_3466	0.001	AAGGGACAAGGCGAAAACA	232	0.036	N	N2	-1	NA	NA	NA	110	0.19	0.36	0.23	0	0	0	0	0.05	0.33	0.62	NA	NA	82	6	0	14.267	3.835	4.127	3.66855e-05	0.0111878	0	0.0779	0.0776	0.0776	1	NA	BAI3vsBAI3H
Chr1	40252030	40252074	45	-	Chr1:40252030-40252074	Cluster_3466	0.001	AAGGGACAAGGCGAAAACA	232	0.036	N	N2	-1	NA	NA	NA	110	0.19	0.36	0.23	0	0	0	0	0.05	0.33	0.62	NA	NA	82	6	0	522.57	9.029	6.405	1.50363e-10	6.13757e-08	0	0.0779	0.0776	0.0776	1	NA	BAI3vsH2O
Chr1	41001907	41002304	398	-	Chr1:41001907-41002304	Cluster_3532	0.048	AACCAGGCCGCUGCGACU	152	0.07	N	N2	-1	NA	NA	NA	100	0.99	0	0.01	0.01	0	0	0.04	0.04	0.27	0.69	NA	NA	30	18	2	17.762	4.151	3.896	9.77611e-05	0.00982499	0.0965	0.0855	0.0873	0.0873	1	NA	BAI3vsH2O
Chr1	41001907	41002304	398	-	Chr1:41001907-41002304	Cluster_3532	0.048	AACCAGGCCGCUGCGACU	152	0.07	N	N2	-1	NA	NA	NA	100	0.99	0	0.01	0.01	0	0	0.04	0.04	0.27	0.69	NA	NA	30	18	2	1.459	0.545	0	1	1	0.0965	0.0855	0.0873	0.0873	1	NA	BAI3vsBAI3H
Chr1	41001907	41002304	398	-	Chr1:41001907-41002304	Cluster_3532	0.048	AACCAGGCCGCUGCGACU	152	0.07	N	N2	-1	NA	NA	NA	100	0.99	0	0.01	0.01	0	0	0.04	0.04	0.27	0.69	NA	NA	30	18	2	12.173	3.606	2.887	0.00388923	0.454578	0.0965	0.0855	0.0873	0.0873	1	NA	BAI3HvsH2O
Chr1	41097842	41097909	68	*	Chr1:41097842-41097909	Cluster_3544	0.298	UCAUAGACAAGAAGGCGCUG	147	0.101	N	N2	-1	LOC_Os01g71000	protein kinase APK1B, chloroplast precursor, putative, expressed	LOC_Os01g71000	110	0.99	0.01	0.5	0.17	0.06	0.01	0.01	0.62	0.21	0.17	NA	xisRNA044	45	0	0	1522.88	10.573	5.671	1.41893e-08	4.00501e-06	0.3208	0.0869	0.096	0.096	1	NA	BAI3vsH2O
Chr1	41097842	41097909	68	*	Chr1:41097842-41097909	Cluster_3544	0.298	UCAUAGACAAGAAGGCGCUG	147	0.101	N	N2	-1	LOC_Os01g71000	protein kinase APK1B, chloroplast precursor, putative, expressed	LOC_Os01g71000	110	0.99	0.01	0.5	0.17	0.06	0.01	0.01	0.62	0.21	0.17	NA	xisRNA044	45	0	0	95.339	6.575	5.786	7.21698e-09	4.35184e-06	0.3208	0.0869	0.096	0.096	1	NA	BAI3vsBAI3H
Chr1	41097842	41097909	68	*	Chr1:41097842-41097909	Cluster_3544	0.298	UCAUAGACAAGAAGGCGCUG	147	0.101	N	N2	-1	LOC_Os01g71000	protein kinase APK1B, chloroplast precursor, putative, expressed	LOC_Os01g71000	110	0.99	0.01	0.5	0.17	0.06	0.01	0.01	0.62	0.21	0.17	NA	xisRNA044	45	0	0	15.973	3.998	1.215	0.224338	1	0.3208	0.0869	0.096	0.096	1	NA	BAI3HvsH2O
Chr1	41578641	41578775	135	-	Chr1:41578641-41578775	Cluster_3589	0.024	UCGAACCCUUACCGCCCACC	187	0.114	N	N2	-1	LOC_Os01g71770	RNA recognition motif containing protein, putative, expressed	LOC_Os01g71770	101	0.98	0.02	0.5	0.38	0	0	0	0	0.01	0.99	NA	NA	398	203	2	174.403	7.446	9.961	2.25067e-23	4.59344e-20	0.0688	0.0698	0.0696	0.0696	1	NA	BAI3HvsH2O
Chr1	41578641	41578775	135	-	Chr1:41578641-41578775	Cluster_3589	0.024	UCGAACCCUUACCGCCCACC	187	0.114	N	N2	-1	LOC_Os01g71770	RNA recognition motif containing protein, putative, expressed	LOC_Os01g71770	101	0.98	0.02	0.5	0.38	0	0	0	0	0.01	0.99	NA	NA	398	203	2	301.704	8.237	11.417	3.42183e-30	6.48486e-27	0.0688	0.0698	0.0696	0.0696	1	NA	BAI3vsH2O
Chr1	41578641	41578775	135	-	Chr1:41578641-41578775	Cluster_3589	0.024	UCGAACCCUUACCGCCCACC	187	0.114	N	N2	-1	LOC_Os01g71770	RNA recognition motif containing protein, putative, expressed	LOC_Os01g71770	101	0.98	0.02	0.5	0.38	0	0	0	0	0.01	0.99	NA	NA	398	203	2	1.73	0.791	0	1	1	0.0688	0.0698	0.0696	0.0696	1	NA	BAI3vsBAI3H
Chr1	42531923	42532279	357	-	Chr1:42531923-42532279	Cluster_3681	0.062	ACCGCCUCCUCGUCUACGACU	74	0.153	21	N11	-1	LOC_Os01g73390	expressed protein	LOC_Os01g73390	110	0.16	0.38	0.25	0.43	0.18	0.06	0.04	0.41	0.45	0.13	NA	NA	29	1	0	44.176	5.465	4.955	7.23994e-07	0.000136234	0.2605	0.0957	0.1033	0.1033	1	NA	BAI3vsH2O
Chr1	42531923	42532279	357	-	Chr1:42531923-42532279	Cluster_3681	0.062	ACCGCCUCCUCGUCUACGACU	74	0.153	21	N11	-1	LOC_Os01g73390	expressed protein	LOC_Os01g73390	110	0.16	0.38	0.25	0.43	0.18	0.06	0.04	0.41	0.45	0.13	NA	NA	29	1	0	1.702	0.767	0	1	1	0.2605	0.0957	0.1033	0.1033	1	NA	BAI3HvsH2O
Chr1	42531923	42532279	357	-	Chr1:42531923-42532279	Cluster_3681	0.062	ACCGCCUCCUCGUCUACGACU	74	0.153	21	N11	-1	LOC_Os01g73390	expressed protein	LOC_Os01g73390	110	0.16	0.38	0.25	0.43	0.18	0.06	0.04	0.41	0.45	0.13	NA	NA	29	1	0	25.956	4.698	4.197	2.70703e-05	0.00897787	0.2605	0.0957	0.1033	0.1033	1	NA	BAI3vsBAI3H
Chr1	5121950	5121968	19	+	Chr1:5121950-5121968	Cluster_451	1	AUCCGUGCGGCUUGACCA	7660	0.001	N	N2	-1	NA	NA	NA	101	0	0	0	0	0	0	0	0	0	1	NA	NA	377	335	1	458.262	8.84	10.63	2.15825e-26	8.1804e-23	0.1105	0.0696	0.0749	0.0749	1	NA	BAI3HvsH2O
Chr1	5121950	5121968	19	+	Chr1:5121950-5121968	Cluster_451	1	AUCCGUGCGGCUUGACCA	7660	0.001	N	N2	-1	NA	NA	NA	101	0	0	0	0	0	0	0	0	0	1	NA	NA	377	335	1	529.209	9.048	10.955	6.28632e-28	8.33944e-25	0.1105	0.0696	0.0749	0.0749	1	NA	BAI3vsH2O
Chr1	5121950	5121968	19	+	Chr1:5121950-5121968	Cluster_451	1	AUCCGUGCGGCUUGACCA	7660	0.001	N	N2	-1	NA	NA	NA	101	0	0	0	0	0	0	0	0	0	1	NA	NA	377	335	1	1.155	0.208	0	1	1	0.1105	0.0696	0.0749	0.0749	1	NA	BAI3vsBAI3H
Chr1	5973379	5973402	24	-	Chr1:5973379-5973402	Cluster_545	0	AGGCCUAGGACACCACCCU	133	0.067	N	N2	-1	NA	NA	NA	100	0.24	0.72	0.09	0	0.01	0.03	0	0	0.13	0.87	NA	NA	11	8	0	159.917	7.321	3.579	0.000344312	0.0613181	0.3421	0.111	0.1222	0.1222	1	NA	BAI3HvsH2O
Chr1	5973379	5973402	24	-	Chr1:5973379-5973402	Cluster_545	0	AGGCCUAGGACACCACCCU	133	0.067	N	N2	-1	NA	NA	NA	100	0.24	0.72	0.09	0	0.01	0.03	0	0	0.13	0.87	NA	NA	11	8	0	155.9	7.284	3.558	0.000373233	0.0308492	0.3421	0.111	0.1222	0.1222	1	NA	BAI3vsH2O
Chr1	5973379	5973402	24	-	Chr1:5973379-5973402	Cluster_545	0	AGGCCUAGGACACCACCCU	133	0.067	N	N2	-1	NA	NA	NA	100	0.24	0.72	0.09	0	0.01	0.03	0	0	0.13	0.87	NA	NA	11	8	0	0.975	-0.037	0	1	1	0.3421	0.111	0.1222	0.1222	1	NA	BAI3vsBAI3H
Chr1	6223191	6223317	127	+	Chr1:6223191-6223317	Cluster_573	0.995	GCGCUCGUAGCUCAGCCGG	120	0.027	N	N2	-1	LOC_Os01g11550	TCP family transcription factor, putative, expressed	LOC_Os01g11550	100	0.01	0.64	0	0	0	0	0	0	0	1	NA	NA	10	7	0	306.16	8.258	4.079	4.52617e-05	0.0049419	0.1792	0.1162	0.1201	0.1201	1	NA	BAI3vsH2O
Chr1	6223191	6223317	127	+	Chr1:6223191-6223317	Cluster_573	0.995	GCGCUCGUAGCUCAGCCGG	120	0.027	N	N2	-1	LOC_Os01g11550	TCP family transcription factor, putative, expressed	LOC_Os01g11550	100	0.01	0.64	0	0	0	0	0	0	0	1	NA	NA	10	7	0	166.62	7.38	3.49	0.000483744	0.081009	0.1792	0.1162	0.1201	0.1201	1	NA	BAI3HvsH2O
Chr1	6223191	6223317	127	+	Chr1:6223191-6223317	Cluster_573	0.995	GCGCUCGUAGCUCAGCCGG	120	0.027	N	N2	-1	LOC_Os01g11550	TCP family transcription factor, putative, expressed	LOC_Os01g11550	100	0.01	0.64	0	0	0	0	0	0	0	1	NA	NA	10	7	0	1.837	0.878	0	1	1	0.1792	0.1162	0.1201	0.1201	1	NA	BAI3vsBAI3H
Chr1	6897580	6897675	96	-	Chr1:6897580-6897675	Cluster_643	0.005	GAGAGGACCGGAGUGGACG	75	0.051	N	N2	-1	LOC_Os01g12540	GTPase of unknown function domain containing protein, putative, expressed	LOC_Os01g12540	100	0.65	0.27	0.29	0	0	0	0	0	0.01	0.99	NA	NA	10	8	0	1.132	0.179	0	1	1	0.0172	0.1119	0.1017	0.1017	1	NA	BAI3vsBAI3H
Chr1	6897580	6897675	96	-	Chr1:6897580-6897675	Cluster_643	0.005	GAGAGGACCGGAGUGGACG	75	0.051	N	N2	-1	LOC_Os01g12540	GTPase of unknown function domain containing protein, putative, expressed	LOC_Os01g12540	100	0.65	0.27	0.29	0	0	0	0	0	0.01	0.99	NA	NA	10	8	0	35.681	5.157	3.281	0.00103536	0.149295	0.0172	0.1119	0.1017	0.1017	1	NA	BAI3HvsH2O
Chr1	6897580	6897675	96	-	Chr1:6897580-6897675	Cluster_643	0.005	GAGAGGACCGGAGUGGACG	75	0.051	N	N2	-1	LOC_Os01g12540	GTPase of unknown function domain containing protein, putative, expressed	LOC_Os01g12540	100	0.65	0.27	0.29	0	0	0	0	0	0.01	0.99	NA	NA	10	8	0	40.4	5.336	3.477	0.000507052	0.0408909	0.0172	0.1119	0.1017	0.1017	1	NA	BAI3vsH2O
Chr1	8684590	8684652	63	-	Chr1:8684590-8684652	Cluster_847	0.071	UCAUAAAUAAGCAGGCGCUG	15811	0.012	20	N11	-1	LOC_Os01g15470	protein kinase, putative, expressed	LOC_Os01g15470	110	1	0	0.8	0.07	0.01	0	0	0.88	0.07	0.05	NA	xisRNA007	1686	12	1	2329.45	11.186	14.631	1.77434e-48	6.72526e-45	0.1034	0.0689	0.0731	0.0731	1	NA	BAI3vsH2O
Chr1	8684590	8684652	63	-	Chr1:8684590-8684652	Cluster_847	0.071	UCAUAAAUAAGCAGGCGCUG	15811	0.012	20	N11	-1	LOC_Os01g15470	protein kinase, putative, expressed	LOC_Os01g15470	110	1	0	0.8	0.07	0.01	0	0	0.88	0.07	0.05	NA	xisRNA007	1686	12	1	16.029	4.003	3.121	0.0018018	0.230943	0.1034	0.0689	0.0731	0.0731	1	NA	BAI3HvsH2O
Chr1	8684590	8684652	63	-	Chr1:8684590-8684652	Cluster_847	0.071	UCAUAAAUAAGCAGGCGCUG	15811	0.012	20	N11	-1	LOC_Os01g15470	protein kinase, putative, expressed	LOC_Os01g15470	110	1	0	0.8	0.07	0.01	0	0	0.88	0.07	0.05	NA	xisRNA007	1686	12	1	145.326	7.183	12.434	1.71231e-35	1.51437e-31	0.1034	0.0689	0.0731	0.0731	1	NA	BAI3vsBAI3H
Chr1	9467324	9467421	98	*	Chr1:9467324-9467421	Cluster_921	0.599	GACAAUCAGAAAGGGCCUCUC	156	0.156	21	N6	72.3	NA	NA	NA	110	1	0	0.2	0.28	0.12	0.13	0.09	0.52	0.2	0.27	NA	xisRNA035	88	1	0	134.064	7.067	7.055	1.72202e-12	1.34378e-09	0.3137	0.0778	0.1017	0.1017	1	NA	BAI3vsBAI3H
Chr1	9467324	9467421	98	*	Chr1:9467324-9467421	Cluster_921	0.599	GACAAUCAGAAAGGGCCUCUC	156	0.156	21	N6	72.3	NA	NA	NA	110	1	0	0.2	0.28	0.12	0.13	0.09	0.52	0.2	0.27	NA	xisRNA035	88	1	0	1104.96	10.11	5.684	1.31422e-08	3.7901e-06	0.3137	0.0778	0.1017	0.1017	1	NA	BAI3vsH2O
Chr1	9467324	9467421	98	*	Chr1:9467324-9467421	Cluster_921	0.599	GACAAUCAGAAAGGGCCUCUC	156	0.156	21	N6	72.3	NA	NA	NA	110	1	0	0.2	0.28	0.12	0.13	0.09	0.52	0.2	0.27	NA	xisRNA035	88	1	0	8.242	3.043	0.683	0.494659	1	0.3137	0.0778	0.1017	0.1017	1	NA	BAI3HvsH2O
Chr10	12340542	12340569	28	-	Chr10:12340542-12340569	Cluster_22675	0.016	GCUGGAAUUGUGAAGAGACC	571	0.068	20	N13	-1	NA	NA	NA	110	0.88	0	0.83	0.1	0.01	0.01	0	0.02	0.82	0.16	NA	xisRNA038	69	0	0	19.001	4.248	1.395	0.162972	1	0.0152	0.0805	0.0779	0.0779	1	NA	BAI3HvsH2O
Chr10	12340542	12340569	28	-	Chr10:12340542-12340569	Cluster_22675	0.016	GCUGGAAUUGUGAAGAGACC	571	0.068	20	N13	-1	NA	NA	NA	110	0.88	0	0.83	0.1	0.01	0.01	0	0.02	0.82	0.16	NA	xisRNA038	69	0	0	2354.39	11.201	6.139	8.283e-10	3.05228e-07	0.0152	0.0805	0.0779	0.0779	1	NA	BAI3vsH2O
Chr10	12340542	12340569	28	-	Chr10:12340542-12340569	Cluster_22675	0.016	GCUGGAAUUGUGAAGAGACC	571	0.068	20	N13	-1	NA	NA	NA	110	0.88	0	0.83	0.1	0.01	0.01	0	0.02	0.82	0.16	NA	xisRNA038	69	0	0	123.91	6.953	6.887	5.7171e-12	4.2135e-09	0.0152	0.0805	0.0779	0.0779	1	NA	BAI3vsBAI3H
Chr10	13089471	13089492	22	+	Chr10:13089471-13089492	Cluster_22694	1	GAAUUUUGGUAUACGACC	582	0.016	N	N2	-1	LOC_Os10g25310	SPX domain containing protein, putative, expressed	NA	110	0.94	0	0	0	0	0	0	0	0.94	0.06	NA	NA	49	0	0	595.64	9.218	5.567	2.58716e-08	6.93359e-06	0.0509	0.0854	0.0841	0.0841	1	NA	BAI3vsH2O
Chr10	13089471	13089492	22	+	Chr10:13089471-13089492	Cluster_22694	1	GAAUUUUGGUAUACGACC	582	0.016	N	N2	-1	LOC_Os10g25310	SPX domain containing protein, putative, expressed	NA	110	0.94	0	0	0	0	0	0	0	0.94	0.06	NA	NA	49	0	0	180.306	7.494	5.76	8.42898e-09	4.96973e-06	0.0509	0.0854	0.0841	0.0841	1	NA	BAI3vsBAI3H
Chr10	13089471	13089492	22	+	Chr10:13089471-13089492	Cluster_22694	1	GAAUUUUGGUAUACGACC	582	0.016	N	N2	-1	LOC_Os10g25310	SPX domain containing protein, putative, expressed	NA	110	0.94	0	0	0	0	0	0	0	0.94	0.06	NA	NA	49	0	0	3.303	1.724	0	1	1	0.0509	0.0854	0.0841	0.0841	1	NA	BAI3HvsH2O
Chr10	13825952	13825999	48	*	Chr10:13825952-13825999	Cluster_22739	0.407	UCAUACACCAGAAGUCGGUUA	92	0.143	21	N6	-1	LOC_Os10g26520	protein kinase domain containing protein, expressed	LOC_Os10g26520	110	0.51	0.25	0.36	0.53	0.06	0.01	0	0.57	0.12	0.31	NA	NA	15	0	0	491.181	8.94	4.526	6.00115e-06	0.000856035	0.0057	0.1239	0.1233	0.1233	1	NA	BAI3vsH2O
Chr10	13825952	13825999	48	*	Chr10:13825952-13825999	Cluster_22739	0.407	UCAUACACCAGAAGUCGGUUA	92	0.143	21	N6	-1	LOC_Os10g26520	protein kinase domain containing protein, expressed	LOC_Os10g26520	110	0.51	0.25	0.36	0.53	0.06	0.01	0	0.57	0.12	0.31	NA	NA	15	0	0	3.084	1.625	0	1	1	0.0057	0.1239	0.1233	0.1233	1	NA	BAI3HvsH2O
Chr10	13825952	13825999	48	*	Chr10:13825952-13825999	Cluster_22739	0.407	UCAUACACCAGAAGUCGGUUA	92	0.143	21	N6	-1	LOC_Os10g26520	protein kinase domain containing protein, expressed	LOC_Os10g26520	110	0.51	0.25	0.36	0.53	0.06	0.01	0	0.57	0.12	0.31	NA	NA	15	0	0	159.284	7.315	3.797	0.000146397	0.0388421	0.0057	0.1239	0.1233	0.1233	1	NA	BAI3vsBAI3H
Chr10	14226159	14226266	108	-	Chr10:14226159-14226266	Cluster_22758	0	GGAGCGAUGCCCGAGCGGC	481	0.016	N	N2	-1	LOC_Os10g26980	expressed protein	LOC_Os10g26980	100	0.01	0.01	0	0	0	0	0	0	0.01	0.99	NA	NA	27	20	0	1.205	0.269	0	1	1	0.3912	0.0861	0.0982	0.3912	1	NA	BAI3vsBAI3H
Chr10	14226159	14226266	108	-	Chr10:14226159-14226266	Cluster_22758	0	GGAGCGAUGCCCGAGCGGC	481	0.016	N	N2	-1	LOC_Os10g26980	expressed protein	LOC_Os10g26980	100	0.01	0.01	0	0	0	0	0	0	0.01	0.99	NA	NA	27	20	0	107.407	6.747	3.587	0.000334138	0.0282336	0.3912	0.0861	0.0982	0.3912	1	NA	BAI3vsH2O
Chr10	14226159	14226266	108	-	Chr10:14226159-14226266	Cluster_22758	0	GGAGCGAUGCCCGAGCGGC	481	0.016	N	N2	-1	LOC_Os10g26980	expressed protein	LOC_Os10g26980	100	0.01	0.01	0	0	0	0	0	0	0.01	0.99	NA	NA	27	20	0	89.117	6.478	3.381	0.000723541	0.110965	0.3912	0.0861	0.0982	0.3912	1	NA	BAI3HvsH2O
Chr10	14555523	14555547	25	-	Chr10:14555523-14555547	Cluster_22781	0	GUUCGAACCCUGUACCGC	452	0.013	N	N2	-1	LOC_Os10g28040	histone acetyltransferase GCN5, putative, expressed	LOC_Os10g28040	101	1	0	0	0	0	0	0	0	0	1	NA	NA	28	17	0	614.806	9.264	4.814	1.47741e-06	0.000256272	0.0964	0.0871	0.0879	0.0879	1	NA	BAI3vsH2O
Chr10	14555523	14555547	25	-	Chr10:14555523-14555547	Cluster_22781	0	GUUCGAACCCUGUACCGC	452	0.013	N	N2	-1	LOC_Os10g28040	histone acetyltransferase GCN5, putative, expressed	LOC_Os10g28040	101	1	0	0	0	0	0	0	0	0	1	NA	NA	28	17	0	441.671	8.787	4.491	7.07288e-06	0.00307635	0.0964	0.0871	0.0879	0.0879	1	NA	BAI3HvsH2O
Chr10	14555523	14555547	25	-	Chr10:14555523-14555547	Cluster_22781	0	GUUCGAACCCUGUACCGC	452	0.013	N	N2	-1	LOC_Os10g28040	histone acetyltransferase GCN5, putative, expressed	LOC_Os10g28040	101	1	0	0	0	0	0	0	0	0	1	NA	NA	28	17	0	1.392	0.477	0	1	1	0.0964	0.0871	0.0879	0.0879	1	NA	BAI3vsBAI3H
Chr10	16643867	16643960	94	-	Chr10:16643867-16643960	Cluster_22933	0.002	GUUAUAUCUGCUGGAUUUCCC	440	0.029	21	N11	-1	LOC_Os10g31750	hypothetical protein	NA	110	0.05	0.93	0	0.92	0	0	0	0	0.06	0.93	NA	NA	36	0	0	0.805	-0.314	0	1	1	0.2071	0.0912	0.0962	0.0962	1	NA	BAI3HvsH2O
Chr10	16643867	16643960	94	-	Chr10:16643867-16643960	Cluster_22933	0.002	GUUAUAUCUGCUGGAUUUCCC	440	0.029	21	N11	-1	LOC_Os10g31750	hypothetical protein	NA	110	0.05	0.93	0	0.92	0	0	0	0	0.06	0.93	NA	NA	36	0	0	157.174	7.296	5.553	2.81421e-08	7.46667e-06	0.2071	0.0912	0.0962	0.0962	1	NA	BAI3vsH2O
Chr10	16643867	16643960	94	-	Chr10:16643867-16643960	Cluster_22933	0.002	GUUAUAUCUGCUGGAUUUCCC	440	0.029	21	N11	-1	LOC_Os10g31750	hypothetical protein	NA	110	0.05	0.93	0	0.92	0	0	0	0	0.06	0.93	NA	NA	36	0	0	195.329	7.61	5.246	1.5577e-07	7.65349e-05	0.2071	0.0912	0.0962	0.0962	1	NA	BAI3vsBAI3H
Chr10	17607513	17607533	21	+	Chr10:17607513-17607533	Cluster_23021	1	CUGGUUAGAAUGCUGGCC	224	0.019	N	N2	-1	LOC_Os10g33440	NB-ARC domain containing protein, expressed	LOC_Os10g33440	101	1	0	0.28	0.01	0	0	0	0	0	1	NA	NA	20	26	0	462.56	8.853	4.518	6.23648e-06	0.000884611	0.2228	0.0867	0.0965	0.0965	1	NA	BAI3vsH2O
Chr10	17607513	17607533	21	+	Chr10:17607513-17607533	Cluster_23021	1	CUGGUUAGAAUGCUGGCC	224	0.019	N	N2	-1	LOC_Os10g33440	NB-ARC domain containing protein, expressed	LOC_Os10g33440	101	1	0	0.28	0.01	0	0	0	0	0	1	NA	NA	20	26	0	1.008	0.012	0	1	1	0.2228	0.0867	0.0965	0.0965	1	NA	BAI3vsBAI3H
Chr10	17607513	17607533	21	+	Chr10:17607513-17607533	Cluster_23021	1	CUGGUUAGAAUGCUGGCC	224	0.019	N	N2	-1	LOC_Os10g33440	NB-ARC domain containing protein, expressed	LOC_Os10g33440	101	1	0	0.28	0.01	0	0	0	0	0	1	NA	NA	20	26	0	458.877	8.842	4.508	6.53125e-06	0.00288812	0.2228	0.0867	0.0965	0.0965	1	NA	BAI3HvsH2O
Chr10	18036584	18036646	63	*	Chr10:18036584-18036646	Cluster_23063	0.404	GCGGUAAACAGAUAAGACUUC	396	0.081	21	N6	20.2	LOC_Os10g33930	DUF1336 domain containing protein, expressed	LOC_Os10g33930	110	1	0	0.27	0.36	0.26	0.03	0.02	0.58	0.3	0.12	NA	xisRNA034	108	0	0	1382.41	10.433	5.965	2.44853e-09	8.32876e-07	0	0.0761	0.0734	0.0734	1	NA	BAI3vsH2O
Chr10	18036584	18036646	63	*	Chr10:18036584-18036646	Cluster_23063	0.404	GCGGUAAACAGAUAAGACUUC	396	0.081	21	N6	20.2	LOC_Os10g33930	DUF1336 domain containing protein, expressed	LOC_Os10g33930	110	1	0	0.27	0.36	0.26	0.03	0.02	0.58	0.3	0.12	NA	xisRNA034	108	0	0	8.222	3.04	0.686	0.493009	1	0	0.0761	0.0734	0.0734	1	NA	BAI3HvsH2O
Chr10	18036584	18036646	63	*	Chr10:18036584-18036646	Cluster_23063	0.404	GCGGUAAACAGAUAAGACUUC	396	0.081	21	N6	20.2	LOC_Os10g33930	DUF1336 domain containing protein, expressed	LOC_Os10g33930	110	1	0	0.27	0.36	0.26	0.03	0.02	0.58	0.3	0.12	NA	xisRNA034	108	0	0	168.125	7.393	7.96	1.72293e-15	1.75818e-12	0	0.0761	0.0734	0.0734	1	NA	BAI3vsBAI3H
Chr10	18057091	18057196	106	+	Chr10:18057091-18057196	Cluster_23067	0.997	AAGGGACAAGGCGAAAACA	240	0.042	N	N2	-1	NA	NA	NA	110	0.06	0.01	0.01	0.01	0	0	0.01	0.01	0.11	0.88	NA	NA	23	1	0	787.034	9.62	5.007	5.53877e-07	0.000108855	0.2255	0.1032	0.1094	0.1094	1	NA	BAI3vsH2O
Chr10	18057091	18057196	106	+	Chr10:18057091-18057196	Cluster_23067	0.997	AAGGGACAAGGCGAAAACA	240	0.042	N	N2	-1	NA	NA	NA	110	0.06	0.01	0.01	0.01	0	0	0.01	0.01	0.11	0.88	NA	NA	23	1	0	22.44	4.488	3.805	0.000141867	0.0380204	0.2255	0.1032	0.1094	0.1094	1	NA	BAI3vsBAI3H
Chr10	18057091	18057196	106	+	Chr10:18057091-18057196	Cluster_23067	0.997	AAGGGACAAGGCGAAAACA	240	0.042	N	N2	-1	NA	NA	NA	110	0.06	0.01	0.01	0.01	0	0	0.01	0.01	0.11	0.88	NA	NA	23	1	0	35.073	5.132	1.98	0.0476545	1	0.2255	0.1032	0.1094	0.1094	1	NA	BAI3HvsH2O
Chr10	18425819	18425841	23	+	Chr10:18425819-18425841	Cluster_23113	1	CUCAGGCAUCGGUGGUUC	162	0.099	N	N2	-1	NA	NA	NA	101	0	0.98	0.15	0.05	0	0	0	0.59	0.28	0.13	NA	NA	18	14	0	306.755	8.261	4.29	1.78677e-05	0.00221526	0.1144	0.0937	0.0949	0.0949	1	NA	BAI3vsH2O
Chr10	18425819	18425841	23	+	Chr10:18425819-18425841	Cluster_23113	1	CUCAGGCAUCGGUGGUUC	162	0.099	N	N2	-1	NA	NA	NA	101	0	0.98	0.15	0.05	0	0	0	0.59	0.28	0.13	NA	NA	18	14	0	232.65	7.862	4.005	6.20217e-05	0.0162927	0.1144	0.0937	0.0949	0.0949	1	NA	BAI3HvsH2O
Chr10	18425819	18425841	23	+	Chr10:18425819-18425841	Cluster_23113	1	CUCAGGCAUCGGUGGUUC	162	0.099	N	N2	-1	NA	NA	NA	101	0	0.98	0.15	0.05	0	0	0	0.59	0.28	0.13	NA	NA	18	14	0	1.319	0.399	0	1	1	0.1144	0.0937	0.0949	0.0949	1	NA	BAI3vsBAI3H
Chr10	18817007	18817229	223	*	Chr10:18817007-18817229	Cluster_23155	0.313	ACCUGUCUGCUGUUCGACUUGCC	2213	0.064	23	N6	-1	LOC_Os10g35220	KH domain containing protein, putative, expressed	LOC_Os10g35220	110	0.99	0	0.04	0.07	0.09	0.45	0.24	0.54	0.29	0.17	NA	xisRNA012	548	6	2	86.2	6.43	11.063	1.89585e-28	6.28758e-25	0.0226	0.0699	0.0619	0.0619	1	NA	BAI3vsBAI3H
Chr10	18817007	18817229	223	*	Chr10:18817007-18817229	Cluster_23155	0.313	ACCUGUCUGCUGUUCGACUUGCC	2213	0.064	23	N6	-1	LOC_Os10g35220	KH domain containing protein, putative, expressed	LOC_Os10g35220	110	0.99	0	0.04	0.07	0.09	0.45	0.24	0.54	0.29	0.17	NA	xisRNA012	548	6	2	3.751	1.907	0	1	1	0.0226	0.0699	0.0619	0.0619	1	NA	BAI3HvsH2O
Chr10	18817007	18817229	223	*	Chr10:18817007-18817229	Cluster_23155	0.313	ACCUGUCUGCUGUUCGACUUGCC	2213	0.064	23	N6	-1	LOC_Os10g35220	KH domain containing protein, putative, expressed	LOC_Os10g35220	110	0.99	0	0.04	0.07	0.09	0.45	0.24	0.54	0.29	0.17	NA	xisRNA012	548	6	2	323.37	8.337	13.317	1.83651e-40	4.87262e-37	0.0226	0.0699	0.0619	0.0619	1	NA	BAI3vsH2O
Chr10	19187973	19188098	126	-	Chr10:19187973-19188098	Cluster_23202	0.004	GCUCUUGCUUGUUUAUGACC	781	0.012	20	N12	-1	LOC_Os10g35890	retrotransposon protein, putative, unclassified, expressed	LOC_Os10g35890	110	0	0.01	0.94	0	0	0	0	0	0	0.99	NA	NA	62	0	0	174.693	7.449	3.728	0.000193172	0.0483512	0.6059	0.0816	0.1074	0.6059	1	NA	BAI3vsBAI3H
Chr10	19187973	19188098	126	-	Chr10:19187973-19188098	Cluster_23202	0.004	GCUCUUGCUUGUUUAUGACC	781	0.012	20	N12	-1	LOC_Os10g35890	retrotransposon protein, putative, unclassified, expressed	LOC_Os10g35890	110	0	0.01	0.94	0	0	0	0	0	0	0.99	NA	NA	62	0	0	96.66	6.595	3.434	0.000595435	0.0472997	0.6059	0.0816	0.1074	0.6059	1	NA	BAI3vsH2O
Chr10	19187973	19188098	126	-	Chr10:19187973-19188098	Cluster_23202	0.004	GCUCUUGCUUGUUUAUGACC	781	0.012	20	N12	-1	LOC_Os10g35890	retrotransposon protein, putative, unclassified, expressed	LOC_Os10g35890	110	0	0.01	0.94	0	0	0	0	0	0	0.99	NA	NA	62	0	0	0.553	-0.854	0	1	1	0.6059	0.0816	0.1074	0.6059	1	NA	BAI3HvsH2O
Chr10	20436290	20436308	19	-	Chr10:20436290-20436308	Cluster_23342	0.002	CGGGGUAUAGCGCAGCCU	359	0.019	N	N2	-1	NA	NA	NA	101	0.01	0.99	0	0	0	0	0	0	0.01	0.99	NA	NA	34	15	0	848.913	9.729	5.147	2.64699e-07	5.61839e-05	0.0209	0.0856	0.0794	0.0794	1	NA	BAI3vsH2O
Chr10	20436290	20436308	19	-	Chr10:20436290-20436308	Cluster_23342	0.002	CGGGGUAUAGCGCAGCCU	359	0.019	N	N2	-1	NA	NA	NA	101	0.01	0.99	0	0	0	0	0	0	0.01	0.99	NA	NA	34	15	0	2.215	1.147	0	1	1	0.0209	0.0856	0.0794	0.0794	1	NA	BAI3vsBAI3H
Chr10	20436290	20436308	19	-	Chr10:20436290-20436308	Cluster_23342	0.002	CGGGGUAUAGCGCAGCCU	359	0.019	N	N2	-1	NA	NA	NA	101	0.01	0.99	0	0	0	0	0	0	0.01	0.99	NA	NA	34	15	0	383.226	8.582	4.371	1.23619e-05	0.00475342	0.0209	0.0856	0.0794	0.0794	1	NA	BAI3HvsH2O
Chr10	21354599	21354654	56	+	Chr10:21354599-21354654	Cluster_23434	0.968	GAAGGGUAUCUGUUUGACC	145	0.17	N	N2	-1	LOC_Os10g39910	expressed protein	LOC_Os10g39910	110	0.95	0.04	0.02	0.03	0.04	0.07	0.28	0.04	0.67	0.3	NA	NA	37	0	0	2.366	1.243	0	1	1	0	0.0907	0.087	0.087	1	NA	BAI3HvsH2O
Chr10	21354599	21354654	56	+	Chr10:21354599-21354654	Cluster_23434	0.968	GAAGGGUAUCUGUUUGACC	145	0.17	N	N2	-1	LOC_Os10g39910	expressed protein	LOC_Os10g39910	110	0.95	0.04	0.02	0.03	0.04	0.07	0.28	0.04	0.67	0.3	NA	NA	37	0	0	241.884	7.918	5.317	1.05309e-07	2.51717e-05	0	0.0907	0.087	0.087	1	NA	BAI3vsH2O
Chr10	21354599	21354654	56	+	Chr10:21354599-21354654	Cluster_23434	0.968	GAAGGGUAUCUGUUUGACC	145	0.17	N	N2	-1	LOC_Os10g39910	expressed protein	LOC_Os10g39910	110	0.95	0.04	0.02	0.03	0.04	0.07	0.28	0.04	0.67	0.3	NA	NA	37	0	0	102.227	6.676	5.465	4.61728e-08	2.45012e-05	0	0.0907	0.087	0.087	1	NA	BAI3vsBAI3H
Chr10	2232787	2232846	60	-	Chr10:2232787-2232846	Cluster_22214	0.003	CGACCAGGGCUACACACGUACU	66	0.129	N	N2	-1	LOC_Os10g04674	disease resistance protein RPM1, putative, expressed	NA	101	0.83	0.12	0.19	0.08	0.22	0.09	0.01	0	0.22	0.78	NA	NA	17	15	0	70.318	6.136	4.379	1.18983e-05	0.0015551	0	0.0939	0.0843	0.0843	1	NA	BAI3vsH2O
Chr10	2232787	2232846	60	-	Chr10:2232787-2232846	Cluster_22214	0.003	CGACCAGGGCUACACACGUACU	66	0.129	N	N2	-1	LOC_Os10g04674	disease resistance protein RPM1, putative, expressed	NA	101	0.83	0.12	0.19	0.08	0.22	0.09	0.01	0	0.22	0.78	NA	NA	17	15	0	1.224	0.292	0	1	1	0	0.0939	0.0843	0.0843	1	NA	BAI3vsBAI3H
Chr10	2232787	2232846	60	-	Chr10:2232787-2232846	Cluster_22214	0.003	CGACCAGGGCUACACACGUACU	66	0.129	N	N2	-1	LOC_Os10g04674	disease resistance protein RPM1, putative, expressed	NA	101	0.83	0.12	0.19	0.08	0.22	0.09	0.01	0	0.22	0.78	NA	NA	17	15	0	57.429	5.844	4.061	4.89627e-05	0.0136745	0	0.0939	0.0843	0.0843	1	NA	BAI3HvsH2O
Chr10	22547975	22547995	21	-	Chr10:22547975-22547995	Cluster_23542	0	GAACACAUCGGAAUCUACUC	135	0.024	N	N2	-1	LOC_Os10g41900	mla1, putative, expressed	NA	100	0.92	0	0.46	0.01	0	0	0	0	0	1	NA	NA	12	14	0	157.416	7.298	3.564	0.000365846	0.0304283	0.2073	0.0997	0.1115	0.1115	1	NA	BAI3vsH2O
Chr10	22547975	22547995	21	-	Chr10:22547975-22547995	Cluster_23542	0	GAACACAUCGGAAUCUACUC	135	0.024	N	N2	-1	LOC_Os10g41900	mla1, putative, expressed	NA	100	0.92	0	0.46	0.01	0	0	0	0	0	1	NA	NA	12	14	0	167.314	7.386	3.622	0.000292507	0.0538944	0.2073	0.0997	0.1115	0.1115	1	NA	BAI3HvsH2O
Chr10	22547975	22547995	21	-	Chr10:22547975-22547995	Cluster_23542	0	GAACACAUCGGAAUCUACUC	135	0.024	N	N2	-1	LOC_Os10g41900	mla1, putative, expressed	NA	100	0.92	0	0.46	0.01	0	0	0	0	0	1	NA	NA	12	14	0	0.941	-0.088	0	1	1	0.2073	0.0997	0.1115	0.1115	1	NA	BAI3vsBAI3H
Chr10	3835189	3835247	59	-	Chr10:3835189-3835247	Cluster_22298	0	AAUAGAAAAUCUAGUCGGGACC	63	0.128	21	N11	-1	LOC_Os10g07270	ubiquitin carboxyl-terminal hydrolase 5, putative, expressed	NA	110	0.97	0.01	0.29	0.31	0.22	0.01	0	0.01	0.09	0.9	NA	xisRNA057	24	0	0	15.108	3.917	1.161	0.245725	1	0.0286	0.1023	0.1001	0.1001	1	NA	BAI3HvsH2O
Chr10	3835189	3835247	59	-	Chr10:3835189-3835247	Cluster_22298	0	AAUAGAAAAUCUAGUCGGGACC	63	0.128	21	N11	-1	LOC_Os10g07270	ubiquitin carboxyl-terminal hydrolase 5, putative, expressed	NA	110	0.97	0.01	0.29	0.31	0.22	0.01	0	0.01	0.09	0.9	NA	xisRNA057	24	0	0	821.432	9.682	5.069	4.00643e-07	8.17683e-05	0.0286	0.1023	0.1001	0.1001	1	NA	BAI3vsH2O
Chr10	3835189	3835247	59	-	Chr10:3835189-3835247	Cluster_22298	0	AAUAGAAAAUCUAGUCGGGACC	63	0.128	21	N11	-1	LOC_Os10g07270	ubiquitin carboxyl-terminal hydrolase 5, putative, expressed	NA	110	0.97	0.01	0.29	0.31	0.22	0.01	0	0.01	0.09	0.9	NA	xisRNA057	24	0	0	54.372	5.765	4.659	3.18414e-06	0.00128002	0.0286	0.1023	0.1001	0.1001	1	NA	BAI3vsBAI3H
Chr10	3976812	3976838	27	+	Chr10:3976812-3976838	Cluster_22322	1	AAUGAUCCGUGCGGCUUGACCA	31141	0.001	N	N2	-1	NA	NA	NA	101	0.91	0	0.14	0.21	0.39	0	0	0	0	1	NA	NA	3960	3293	10	1.276	0.351	0	1	1	0.0718	0.0685	0.0691	0.0691	1	NA	BAI3vsBAI3H
Chr10	3976812	3976838	27	+	Chr10:3976812-3976838	Cluster_22322	1	AAUGAUCCGUGCGGCUUGACCA	31141	0.001	N	N2	-1	NA	NA	NA	101	0.91	0	0.14	0.21	0.39	0	0	0	0	1	NA	NA	3960	3293	10	278.221	8.12	15.33	4.81371e-53	1.27717e-48	0.0718	0.0685	0.0691	0.0691	1	NA	BAI3HvsH2O
Chr10	3976812	3976838	27	+	Chr10:3976812-3976838	Cluster_22322	1	AAUGAUCCGUGCGGCUUGACCA	31141	0.001	N	N2	-1	NA	NA	NA	101	0.91	0	0.14	0.21	0.39	0	0	0	0	1	NA	NA	3960	3293	10	354.924	8.471	16.211	4.21241e-59	3.72545e-55	0.0718	0.0685	0.0691	0.0691	1	NA	BAI3vsH2O
Chr10	9332192	9332324	133	*	Chr10:9332192-9332324	Cluster_22509	0.25	GCCAUAGAAUCGUCAAAAAAUGU	60	0.304	23	N6	-1	LOC_Os10g18364	ZOS10-03 - C2H2 zinc finger protein, expressed	NA	110	0.98	0.01	0.06	0.13	0.14	0.36	0.16	0.56	0.26	0.18	NA	xisRNA062	20	0	0	656.758	9.359	4.833	1.3421e-06	0.000242235	0.0152	0.1114	0.1095	0.1095	1	NA	BAI3vsH2O
Chr10	9332192	9332324	133	*	Chr10:9332192-9332324	Cluster_22509	0.25	GCCAUAGAAUCGUCAAAAAAUGU	60	0.304	23	N6	-1	LOC_Os10g18364	ZOS10-03 - C2H2 zinc finger protein, expressed	NA	110	0.98	0.01	0.06	0.13	0.14	0.36	0.16	0.56	0.26	0.18	NA	xisRNA062	20	0	0	102.838	6.684	4.14	3.47576e-05	0.0109784	0.0152	0.1114	0.1095	0.1095	1	NA	BAI3vsBAI3H
Chr10	9332192	9332324	133	*	Chr10:9332192-9332324	Cluster_22509	0.25	GCCAUAGAAUCGUCAAAAAAUGU	60	0.304	23	N6	-1	LOC_Os10g18364	ZOS10-03 - C2H2 zinc finger protein, expressed	NA	110	0.98	0.01	0.06	0.13	0.14	0.36	0.16	0.56	0.26	0.18	NA	xisRNA062	20	0	0	6.386	2.675	0.369	0.712415	1	0.0152	0.1114	0.1095	0.1095	1	NA	BAI3HvsH2O
Chr11	13169931	13169953	23	-	Chr11:13169931-13169953	Cluster_24433	0	UCGGAAGUGAAACGCGGCU	92	0.059	N	N2	-1	NA	NA	NA	101	0.93	0	0.12	0.01	0	0	0	0	0.26	0.74	NA	NA	12	13	0	136.862	7.097	3.716	0.000202796	0.0181164	0.0011	0.1011	0.0908	0.0908	1	NA	BAI3vsH2O
Chr11	13169931	13169953	23	-	Chr11:13169931-13169953	Cluster_24433	0	UCGGAAGUGAAACGCGGCU	92	0.059	N	N2	-1	NA	NA	NA	101	0.93	0	0.12	0.01	0	0	0	0	0.26	0.74	NA	NA	12	13	0	146.006	7.19	3.782	0.000155341	0.0323365	0.0011	0.1011	0.0908	0.0908	1	NA	BAI3HvsH2O
Chr11	13169931	13169953	23	-	Chr11:13169931-13169953	Cluster_24433	0	UCGGAAGUGAAACGCGGCU	92	0.059	N	N2	-1	NA	NA	NA	101	0.93	0	0.12	0.01	0	0	0	0	0.26	0.74	NA	NA	12	13	0	0.937	-0.093	0	1	1	0.0011	0.1011	0.0908	0.0908	1	NA	BAI3vsBAI3H
Chr11	1406987	1407019	33	-	Chr11:1406987-1407019	Cluster_23728	0.012	UAUGUAUCCCUUGGGCUGUUC	239	0.124	21	N11	-1	LOC_Os11g03620	expressed protein	LOC_Os11g03620	110	1	0	0.1	0.52	0.24	0.06	0.02	0.9	0.07	0.02	NA	xisRNA048	38	0	0	465.996	8.864	5.188	2.12949e-07	4.7083e-05	0.1074	0.0904	0.0909	0.0909	1	NA	BAI3vsH2O
Chr11	1406987	1407019	33	-	Chr11:1406987-1407019	Cluster_23728	0.012	UAUGUAUCCCUUGGGCUGUUC	239	0.124	21	N11	-1	LOC_Os11g03620	expressed protein	LOC_Os11g03620	110	1	0	0.1	0.52	0.24	0.06	0.02	0.9	0.07	0.02	NA	xisRNA048	38	0	0	2.269	1.182	0	1	1	0.1074	0.0904	0.0909	0.0909	1	NA	BAI3HvsH2O
Chr11	1406987	1407019	33	-	Chr11:1406987-1407019	Cluster_23728	0.012	UAUGUAUCCCUUGGGCUGUUC	239	0.124	21	N11	-1	LOC_Os11g03620	expressed protein	LOC_Os11g03620	110	1	0	0.1	0.52	0.24	0.06	0.02	0.9	0.07	0.02	NA	xisRNA048	38	0	0	205.368	7.682	5.089	3.59416e-07	0.000158934	0.1074	0.0904	0.0909	0.0909	1	NA	BAI3vsBAI3H
Chr11	14962830	14963303	474	+	Chr11:14962830-14963303	Cluster_24506	1	GAUGACAAGAAUUGCCGGGCC	1149	0.039	N	N2	-1	LOC_Os11g26130	receptor protein kinase TMK1 precursor, putative, expressed	LOC_Os11g26130	110	0.94	0.05	0.12	0.61	0.01	0	0	0.02	0.77	0.2	NA	xisRNA018	190	2	0	128.1	7.001	9.397	5.61387e-21	1.06391e-17	0.0551	0.0728	0.0717	0.0717	1	NA	BAI3vsBAI3H
Chr11	14962830	14963303	474	+	Chr11:14962830-14963303	Cluster_24506	1	GAUGACAAGAAUUGCCGGGCC	1149	0.039	N	N2	-1	LOC_Os11g26130	receptor protein kinase TMK1 precursor, putative, expressed	LOC_Os11g26130	110	0.94	0.05	0.12	0.61	0.01	0	0	0.02	0.77	0.2	NA	xisRNA018	190	2	0	398.065	8.637	9.438	3.79122e-21	3.35296e-18	0.0551	0.0728	0.0717	0.0717	1	NA	BAI3vsH2O
Chr11	14962830	14963303	474	+	Chr11:14962830-14963303	Cluster_24506	1	GAUGACAAGAAUUGCCGGGCC	1149	0.039	N	N2	-1	LOC_Os11g26130	receptor protein kinase TMK1 precursor, putative, expressed	LOC_Os11g26130	110	0.94	0.05	0.12	0.61	0.01	0	0	0.02	0.77	0.2	NA	xisRNA018	190	2	0	3.107	1.636	0	1	1	0.0551	0.0728	0.0717	0.0717	1	NA	BAI3HvsH2O
Chr11	17235820	17236120	301	-	Chr11:17235820-17236120	Cluster_24620	0.06	AGAGUACUUGUUUAUGACC	128	0.105	N	N2	-1	LOC_Os11g29720	cytochrome P450, putative, expressed	NA	100	0.28	0.02	0.02	0.05	0.01	0	0.06	0.07	0.2	0.74	NA	NA	15	0	0	21.54	4.429	2.851	0.00435873	0.863029	0.4542	0.1224	0.1647	0.1647	1	NA	BAI3vsBAI3H
Chr11	17235820	17236120	301	-	Chr11:17235820-17236120	Cluster_24620	0.06	AGAGUACUUGUUUAUGACC	128	0.105	N	N2	-1	LOC_Os11g29720	cytochrome P450, putative, expressed	NA	100	0.28	0.02	0.02	0.05	0.01	0	0.06	0.07	0.2	0.74	NA	NA	15	0	0	57.683	5.85	3.649	0.000262985	0.022581	0.4542	0.1224	0.1647	0.1647	1	NA	BAI3vsH2O
Chr11	17235820	17236120	301	-	Chr11:17235820-17236120	Cluster_24620	0.06	AGAGUACUUGUUUAUGACC	128	0.105	N	N2	-1	LOC_Os11g29720	cytochrome P450, putative, expressed	NA	100	0.28	0.02	0.02	0.05	0.01	0	0.06	0.07	0.2	0.74	NA	NA	15	0	0	2.678	1.421	0	1	1	0.4542	0.1224	0.1647	0.1647	1	NA	BAI3HvsH2O
Chr11	19428024	19428221	198	-	Chr11:19428024-19428221	Cluster_24752	0.062	GUUAUAUCUGCUGGAUUUCCU	619	0.045	21	N11	-1	LOC_Os11g32880	DEAD-box ATP-dependent RNA helicase, putative, expressed	LOC_Os11g32880	110	0.88	0.12	0.16	0.33	0.18	0.17	0.06	0.08	0.37	0.55	NA	xisRNA013	346	3	0	485.139	8.922	10.475	1.12508e-25	1.1481e-22	0.131	0.0708	0.0794	0.0794	1	NA	BAI3vsH2O
Chr11	19428024	19428221	198	-	Chr11:19428024-19428221	Cluster_24752	0.062	GUUAUAUCUGCUGGAUUUCCU	619	0.045	21	N11	-1	LOC_Os11g32880	DEAD-box ATP-dependent RNA helicase, putative, expressed	LOC_Os11g32880	110	0.88	0.12	0.16	0.33	0.18	0.17	0.06	0.08	0.37	0.55	NA	xisRNA013	346	3	0	104.406	6.706	9.42	4.51961e-21	9.22418e-18	0.131	0.0708	0.0794	0.0794	1	NA	BAI3vsBAI3H
Chr11	19428024	19428221	198	-	Chr11:19428024-19428221	Cluster_24752	0.062	GUUAUAUCUGCUGGAUUUCCU	619	0.045	21	N11	-1	LOC_Os11g32880	DEAD-box ATP-dependent RNA helicase, putative, expressed	LOC_Os11g32880	110	0.88	0.12	0.16	0.33	0.18	0.17	0.06	0.08	0.37	0.55	NA	xisRNA013	346	3	0	4.647	2.216	0.305	0.759989	1	0.131	0.0708	0.0794	0.0794	1	NA	BAI3HvsH2O
Chr11	20110026	20110046	21	-	Chr11:20110026-20110046	Cluster_24802	0	GUUCGAAUCCAUCACGGCC	126	0.035	N	N2	-1	LOC_Os11g34310	centromere/kinetochore protein zw10, putative, expressed	LOC_Os11g34310	101	0.64	0	0	0	0	0	0	0	0.01	0.99	NA	NA	10	9	0	0.846	-0.242	0	1	1	0.2877	0.112	0.1233	0.1233	1	NA	BAI3vsBAI3H
Chr11	20110026	20110046	21	-	Chr11:20110026-20110046	Cluster_24802	0	GUUCGAAUCCAUCACGGCC	126	0.035	N	N2	-1	LOC_Os11g34310	centromere/kinetochore protein zw10, putative, expressed	LOC_Os11g34310	101	0.64	0	0	0	0	0	0	0	0.01	0.99	NA	NA	10	9	0	245.271	7.938	3.855	0.000115583	0.0259885	0.2877	0.112	0.1233	0.1233	1	NA	BAI3HvsH2O
Chr11	20110026	20110046	21	-	Chr11:20110026-20110046	Cluster_24802	0	GUUCGAAUCCAUCACGGCC	126	0.035	N	N2	-1	LOC_Os11g34310	centromere/kinetochore protein zw10, putative, expressed	LOC_Os11g34310	101	0.64	0	0	0	0	0	0	0	0.01	0.99	NA	NA	10	9	0	207.432	7.696	3.697	0.000218125	0.0194204	0.2877	0.112	0.1233	0.1233	1	NA	BAI3vsH2O
Chr11	20652966	20653003	38	*	Chr11:20652966-20653003	Cluster_24852	0.332	UCAGUUACCAUCAUCAGUCU	130	0.102	20	N6	-1	LOC_Os11g35220	OsWAK117 - OsWAK receptor-like cytoplasmic kinase OsWAK-RLCK, expressed	LOC_Os11g35220	100	0.95	0	0.55	0.29	0.03	0.01	0	0.32	0.45	0.23	NA	NA	44	0	0	1216.96	10.249	4.356	1.32753e-05	0.00171815	0.7208	0.0875	0.1159	0.7208	1	NA	BAI3vsH2O
Chr11	20652966	20653003	38	*	Chr11:20652966-20653003	Cluster_24852	0.332	UCAGUUACCAUCAUCAGUCU	130	0.102	20	N6	-1	LOC_Os11g35220	OsWAK117 - OsWAK receptor-like cytoplasmic kinase OsWAK-RLCK, expressed	LOC_Os11g35220	100	0.95	0	0.55	0.29	0.03	0.01	0	0.32	0.45	0.23	NA	NA	44	0	0	192.225	7.587	3.473	0.000514487	0.115681	0.7208	0.0875	0.1159	0.7208	1	NA	BAI3vsBAI3H
Chr11	20652966	20653003	38	*	Chr11:20652966-20653003	Cluster_24852	0.332	UCAGUUACCAUCAUCAGUCU	130	0.102	20	N6	-1	LOC_Os11g35220	OsWAK117 - OsWAK receptor-like cytoplasmic kinase OsWAK-RLCK, expressed	LOC_Os11g35220	100	0.95	0	0.55	0.29	0.03	0.01	0	0.32	0.45	0.23	NA	NA	44	0	0	6.331	2.662	0.307	0.759058	1	0.7208	0.0875	0.1159	0.7208	1	NA	BAI3HvsH2O
Chr11	20810453	20810473	21	-	Chr11:20810453-20810473	Cluster_24864	0	GCGCUGUGGAACCACCCGA	808	0.009	N	N2	-1	LOC_Os11g35510	retrotransposon protein, putative, unclassified	NA	101	0	0	0	0	0	0	0	0	0.34	0.66	NA	NA	72	94	0	743.509	9.538	6.057	1.38563e-09	4.85035e-07	0.0618	0.0734	0.0721	0.0721	1	NA	BAI3vsH2O
Chr11	20810453	20810473	21	-	Chr11:20810453-20810473	Cluster_24864	0	GCGCUGUGGAACCACCCGA	808	0.009	N	N2	-1	LOC_Os11g35510	retrotransposon protein, putative, unclassified	NA	101	0	0	0	0	0	0	0	0	0.34	0.66	NA	NA	72	94	0	0.921	-0.118	0	1	1	0.0618	0.0734	0.0721	0.0721	1	NA	BAI3vsBAI3H
Chr11	20810453	20810473	21	-	Chr11:20810453-20810473	Cluster_24864	0	GCGCUGUGGAACCACCCGA	808	0.009	N	N2	-1	LOC_Os11g35510	retrotransposon protein, putative, unclassified	NA	101	0	0	0	0	0	0	0	0	0.34	0.66	NA	NA	72	94	0	806.867	9.656	6.152	7.6679e-10	7.01533e-07	0.0618	0.0734	0.0721	0.0721	1	NA	BAI3HvsH2O
Chr11	20883388	20883453	66	-	Chr11:20883388-20883453	Cluster_24867	0.013	GUUCGAAUCCUGUCUCCC	74	0.204	N	N2	-1	NA	NA	NA	100	0.5	0.35	0.11	0.09	0.07	0.09	0.08	0.04	0.39	0.58	NA	NA	15	10	0	32.955	5.042	3.133	0.00172897	0.225976	0.2031	0.1016	0.1079	0.1079	1	NA	BAI3HvsH2O
Chr11	20883388	20883453	66	-	Chr11:20883388-20883453	Cluster_24867	0.013	GUUCGAAUCCUGUCUCCC	74	0.204	N	N2	-1	NA	NA	NA	100	0.5	0.35	0.11	0.09	0.07	0.09	0.08	0.04	0.39	0.58	NA	NA	15	10	0	46.564	5.541	3.665	0.00024721	0.0215756	0.2031	0.1016	0.1079	0.1079	1	NA	BAI3vsH2O
Chr11	20883388	20883453	66	-	Chr11:20883388-20883453	Cluster_24867	0.013	GUUCGAAUCCUGUCUCCC	74	0.204	N	N2	-1	NA	NA	NA	100	0.5	0.35	0.11	0.09	0.07	0.09	0.08	0.04	0.39	0.58	NA	NA	15	10	0	1.413	0.499	0	1	1	0.2031	0.1016	0.1079	0.1079	1	NA	BAI3vsBAI3H
Chr11	22973768	22973811	44	-	Chr11:22973768-22973811	Cluster_24999	0	GCGCUGUGGAACCACCCGAU	4896	0.007	N	N2	-1	LOC_Os11g38710	expressed protein	LOC_Os11g38710	101	0.78	0.1	0.6	0.01	0	0	0	0	0.29	0.71	NA	NA	354	480	1	0.776	-0.365	0	1	1	0.302	0.0694	0.0949	0.302	1	NA	BAI3vsBAI3H
Chr11	22973768	22973811	44	-	Chr11:22973768-22973811	Cluster_24999	0	GCGCUGUGGAACCACCCGAU	4896	0.007	N	N2	-1	LOC_Os11g38710	expressed protein	LOC_Os11g38710	101	0.78	0.1	0.6	0.01	0	0	0	0	0.29	0.71	NA	NA	354	480	1	296.365	8.211	6.907	4.96172e-12	2.39353e-09	0.302	0.0694	0.0949	0.302	1	NA	BAI3vsH2O
Chr11	22973768	22973811	44	-	Chr11:22973768-22973811	Cluster_24999	0	GCGCUGUGGAACCACCCGAU	4896	0.007	N	N2	-1	LOC_Os11g38710	expressed protein	LOC_Os11g38710	101	0.78	0.1	0.6	0.01	0	0	0	0	0.29	0.71	NA	NA	354	480	1	381.757	8.577	7.313	2.60877e-13	2.88399e-10	0.302	0.0694	0.0949	0.302	1	NA	BAI3HvsH2O
Chr11	24567166	24567189	24	+	Chr11:24567166-24567189	Cluster_25107	1	UCGGACUUCGCUAUCGCCGCU	107	0.058	21	N13	-1	LOC_Os11g41034	expressed protein	NA	101	0.68	0	0.25	0.36	0.28	0.02	0	0	0.02	0.98	NA	NA	18	14	0	1.106	0.145	0	1	1	0.0909	0.095	0.0947	0.0947	1	NA	BAI3vsBAI3H
Chr11	24567166	24567189	24	+	Chr11:24567166-24567189	Cluster_25107	1	UCGGACUUCGCUAUCGCCGCU	107	0.058	21	N13	-1	LOC_Os11g41034	expressed protein	NA	101	0.68	0	0.25	0.36	0.28	0.02	0	0	0.02	0.98	NA	NA	18	14	0	361.034	8.496	4.283	1.84478e-05	0.00226601	0.0909	0.095	0.0947	0.0947	1	NA	BAI3vsH2O
Chr11	24567166	24567189	24	+	Chr11:24567166-24567189	Cluster_25107	1	UCGGACUUCGCUAUCGCCGCU	107	0.058	21	N13	-1	LOC_Os11g41034	expressed protein	NA	101	0.68	0	0.25	0.36	0.28	0.02	0	0	0.02	0.98	NA	NA	18	14	0	326.576	8.351	4.183	2.87715e-05	0.00903552	0.0909	0.095	0.0947	0.0947	1	NA	BAI3HvsH2O
Chr11	2809077	2810424	1348	-	Chr11:2809077-2810424	Cluster_23841	0.047	AUUCCGUCCUCGGCCACCA	881	0.051	N	N2	-1	LOC_Os11g05960	expressed protein	LOC_Os11g05960	100	0.38	0.14	0.16	0.3	0	0	0.07	0.07	0.02	0.91	NA	NA	133	82	6	1.575	0.656	0	1	1	0.2842	0.0722	0.1055	0.1055	1	NA	BAI3vsBAI3H
Chr11	2809077	2810424	1348	-	Chr11:2809077-2810424	Cluster_23841	0.047	AUUCCGUCCUCGGCCACCA	881	0.051	N	N2	-1	LOC_Os11g05960	expressed protein	LOC_Os11g05960	100	0.38	0.14	0.16	0.3	0	0	0.07	0.07	0.02	0.91	NA	NA	133	82	6	18.805	4.233	4.483	7.34788e-06	0.00101012	0.2842	0.0722	0.1055	0.1055	1	NA	BAI3vsH2O
Chr11	2809077	2810424	1348	-	Chr11:2809077-2810424	Cluster_23841	0.047	AUUCCGUCCUCGGCCACCA	881	0.051	N	N2	-1	LOC_Os11g05960	expressed protein	LOC_Os11g05960	100	0.38	0.14	0.16	0.3	0	0	0.07	0.07	0.02	0.91	NA	NA	133	82	6	11.938	3.577	3.159	0.00158084	0.209714	0.2842	0.0722	0.1055	0.1055	1	NA	BAI3HvsH2O
Chr11	4474720	4474760	41	-	Chr11:4474720-4474760	Cluster_24002	0.001	AGCGGCUGAAGGGGCUCCCCU	982	0.012	N	N2	-1	NA	NA	NA	101	0.75	0.18	0.39	0.29	0	0	0	0	0.08	0.92	NA	NA	196	138	0	780.104	9.608	7.524	5.31812e-14	7.05502e-11	0.0701	0.0709	0.0708	0.0708	1	NA	BAI3HvsH2O
Chr11	4474720	4474760	41	-	Chr11:4474720-4474760	Cluster_24002	0.001	AGCGGCUGAAGGGGCUCCCCU	982	0.012	N	N2	-1	NA	NA	NA	101	0.75	0.18	0.39	0.29	0	0	0	0	0.08	0.92	NA	NA	196	138	0	1.12	0.163	0	1	1	0.0701	0.0709	0.0708	0.0708	1	NA	BAI3vsBAI3H
Chr11	4474720	4474760	41	-	Chr11:4474720-4474760	Cluster_24002	0.001	AGCGGCUGAAGGGGCUCCCCU	982	0.012	N	N2	-1	NA	NA	NA	101	0.75	0.18	0.39	0.29	0	0	0	0	0.08	0.92	NA	NA	196	138	0	873.574	9.771	7.687	1.50294e-14	8.86132e-12	0.0701	0.0709	0.0708	0.0708	1	NA	BAI3vsH2O
Chr11	4868042	4868136	95	+	Chr11:4868042-4868136	Cluster_24028	0.998	CGAUCCCGCCUGGCUCCACCA	322	0.026	N	N2	-1	LOC_Os11g09140	DUF803 domain containing, putative, expressed	NA	101	0.7	0	0.26	0.51	0	0	0	0	0.01	0.99	NA	NA	34	24	0	57.778	5.852	5.501	3.78201e-08	9.74216e-06	0	0.0824	0.0813	0.0813	1	NA	BAI3vsH2O
Chr11	4868042	4868136	95	+	Chr11:4868042-4868136	Cluster_24028	0.998	CGAUCCCGCCUGGCUCCACCA	322	0.026	N	N2	-1	LOC_Os11g09140	DUF803 domain containing, putative, expressed	NA	101	0.7	0	0.26	0.51	0	0	0	0	0.01	0.99	NA	NA	34	24	0	45.748	5.516	5.007	5.53213e-07	0.000319083	0	0.0824	0.0813	0.0813	1	NA	BAI3HvsH2O
Chr11	4868042	4868136	95	+	Chr11:4868042-4868136	Cluster_24028	0.998	CGAUCCCGCCUGGCUCCACCA	322	0.026	N	N2	-1	LOC_Os11g09140	DUF803 domain containing, putative, expressed	NA	101	0.7	0	0.26	0.51	0	0	0	0	0.01	0.99	NA	NA	34	24	0	1.263	0.337	0	1	1	0	0.0824	0.0813	0.0813	1	NA	BAI3vsBAI3H
Chr11	5587297	5587613	317	-	Chr11:5587297-5587613	Cluster_24090	0.033	CAGGUUACUUGUGUAUGACC	130	0.15	20	N12	-1	LOC_Os11g10290	S-domain receptor-like protein kinase, putative, expressed	LOC_Os11g10290	110	0.56	0.12	0.39	0.14	0.05	0.14	0.07	0.09	0.39	0.52	NA	NA	58	1	0	109.894	6.78	6.779	1.21148e-11	5.63913e-09	0.0626	0.0823	0.08	0.08	1	NA	BAI3vsH2O
Chr11	5587297	5587613	317	-	Chr11:5587297-5587613	Cluster_24090	0.033	CAGGUUACUUGUGUAUGACC	130	0.15	20	N12	-1	LOC_Os11g10290	S-domain receptor-like protein kinase, putative, expressed	LOC_Os11g10290	110	0.56	0.12	0.39	0.14	0.05	0.14	0.07	0.09	0.39	0.52	NA	NA	58	1	0	57.745	5.852	6.21	5.31077e-10	3.43672e-07	0.0626	0.0823	0.08	0.08	1	NA	BAI3vsBAI3H
Chr11	5587297	5587613	317	-	Chr11:5587297-5587613	Cluster_24090	0.033	CAGGUUACUUGUGUAUGACC	130	0.15	20	N12	-1	LOC_Os11g10290	S-domain receptor-like protein kinase, putative, expressed	LOC_Os11g10290	110	0.56	0.12	0.39	0.14	0.05	0.14	0.07	0.09	0.39	0.52	NA	NA	58	1	0	1.903	0.928	0	1	1	0.0626	0.0823	0.08	0.08	1	NA	BAI3HvsH2O
Chr11	5866699	5866873	175	-	Chr11:5866699-5866873	Cluster_24103	0.02	ACACAUGGACAAGUCAAAGGCC	307	0.082	21	N11	-1	NA	NA	NA	110	0.94	0.06	0.06	0.37	0.32	0.11	0.07	0.03	0.08	0.89	NA	xisRNA021	146	2	0	558.771	9.126	7.578	3.51783e-14	2.02902e-11	0.2066	0.0741	0.0922	0.0922	1	NA	BAI3vsH2O
Chr11	5866699	5866873	175	-	Chr11:5866699-5866873	Cluster_24103	0.02	ACACAUGGACAAGUCAAAGGCC	307	0.082	21	N11	-1	NA	NA	NA	110	0.94	0.06	0.06	0.37	0.32	0.11	0.07	0.03	0.08	0.89	NA	xisRNA021	146	2	0	87.252	6.447	7.828	4.97436e-15	4.71356e-12	0.2066	0.0741	0.0922	0.0922	1	NA	BAI3vsBAI3H
Chr11	5866699	5866873	175	-	Chr11:5866699-5866873	Cluster_24103	0.02	ACACAUGGACAAGUCAAAGGCC	307	0.082	21	N11	-1	NA	NA	NA	110	0.94	0.06	0.06	0.37	0.32	0.11	0.07	0.03	0.08	0.89	NA	xisRNA021	146	2	0	6.404	2.679	0.675	0.499591	1	0.2066	0.0741	0.0922	0.0922	1	NA	BAI3HvsH2O
Chr11	5940774	5940795	22	-	Chr11:5940774-5940795	Cluster_24115	0	UUGGAUAGAGUACCUGGCU	330	0.028	N	N2	-1	NA	NA	NA	101	0	0.13	0.12	0	0	0	0	0	0	1	NA	NA	22	20	0	418.421	8.709	4.442	8.90332e-06	0.00120522	0.0786	0.0886	0.0878	0.0878	1	NA	BAI3vsH2O
Chr11	5940774	5940795	22	-	Chr11:5940774-5940795	Cluster_24115	0	UUGGAUAGAGUACCUGGCU	330	0.028	N	N2	-1	NA	NA	NA	101	0	0.13	0.12	0	0	0	0	0	0	1	NA	NA	22	20	0	1.148	0.199	0	1	1	0.0786	0.0886	0.0878	0.0878	1	NA	BAI3vsBAI3H
Chr11	5940774	5940795	22	-	Chr11:5940774-5940795	Cluster_24115	0	UUGGAUAGAGUACCUGGCU	330	0.028	N	N2	-1	NA	NA	NA	101	0	0.13	0.12	0	0	0	0	0	0	1	NA	NA	22	20	0	364.449	8.51	4.305	1.66946e-05	0.00606767	0.0786	0.0886	0.0878	0.0878	1	NA	BAI3HvsH2O
Chr11	6600114	6600234	121	*	Chr11:6600114-6600234	Cluster_24154	0.704	CAUGCUCAACUACUUGCCU	283	0.11	N	N2	-1	LOC_Os11g11890	protein kinase domain containing protein, expressed	LOC_Os11g11890	110	0.98	0.01	0.07	0.09	0.13	0.11	0.22	0.35	0.09	0.56	NA	xisRNA019	181	2	0	144.116	7.171	9.302	1.38002e-20	2.28841e-17	0.064	0.073	0.0729	0.0729	1	NA	BAI3vsBAI3H
Chr11	6600114	6600234	121	*	Chr11:6600114-6600234	Cluster_24154	0.704	CAUGCUCAACUACUUGCCU	283	0.11	N	N2	-1	LOC_Os11g11890	protein kinase domain containing protein, expressed	LOC_Os11g11890	110	0.98	0.01	0.07	0.09	0.13	0.11	0.22	0.35	0.09	0.56	NA	xisRNA019	181	2	0	775.335	9.599	8.274	1.29588e-16	9.04795e-14	0.064	0.073	0.0729	0.0729	1	NA	BAI3vsH2O
Chr11	6600114	6600234	121	*	Chr11:6600114-6600234	Cluster_24154	0.704	CAUGCUCAACUACUUGCCU	283	0.11	N	N2	-1	LOC_Os11g11890	protein kinase domain containing protein, expressed	LOC_Os11g11890	110	0.98	0.01	0.07	0.09	0.13	0.11	0.22	0.35	0.09	0.56	NA	xisRNA019	181	2	0	5.38	2.428	0.429	0.668206	1	0.064	0.073	0.0729	0.0729	1	NA	BAI3HvsH2O
Chr11	70530	70556	27	+	Chr11:70530-70556	Cluster_23599	1	ACUCUAAGGAGACCGCCGGUGA	93	0.049	N	N2	-1	LOC_Os11g01130	homeobox domain containing protein, expressed	NA	101	0	0.46	0.25	0.25	0.25	0.01	0	0	0	1	NA	NA	21	14	0	140.87	7.138	4.023	5.74097e-05	0.0153858	0.2823	0.0926	0.1072	0.1072	1	NA	BAI3HvsH2O
Chr11	70530	70556	27	+	Chr11:70530-70556	Cluster_23599	1	ACUCUAAGGAGACCGCCGGUGA	93	0.049	N	N2	-1	LOC_Os11g01130	homeobox domain containing protein, expressed	NA	101	0	0.46	0.25	0.25	0.25	0.01	0	0	0	1	NA	NA	21	14	0	160.395	7.325	4.176	2.97176e-05	0.00341328	0.2823	0.0926	0.1072	0.1072	1	NA	BAI3vsH2O
Chr11	70530	70556	27	+	Chr11:70530-70556	Cluster_23599	1	ACUCUAAGGAGACCGCCGGUGA	93	0.049	N	N2	-1	LOC_Os11g01130	homeobox domain containing protein, expressed	NA	101	0	0.46	0.25	0.25	0.25	0.01	0	0	0	1	NA	NA	21	14	0	1.139	0.187	0	1	1	0.2823	0.0926	0.1072	0.1072	1	NA	BAI3vsBAI3H
Chr11	8034983	8035819	837	+	Chr11:8034983-8035819	Cluster_24248	0.963	AACAUUUUGGUGUAUGACU	560	0.098	N	N2	-1	LOC_Os11g14320	expressed protein	LOC_Os11g14320	110	0.22	0.74	0.11	0.02	0	0.01	0.08	0.08	0.89	0.03	NA	NA	56	2	2	19.992	4.321	4.445	8.79322e-06	0.00328594	0.1178	0.0822	0.0878	0.0878	1	NA	BAI3vsBAI3H
Chr11	8034983	8035819	837	+	Chr11:8034983-8035819	Cluster_24248	0.963	AACAUUUUGGUGUAUGACU	560	0.098	N	N2	-1	LOC_Os11g14320	expressed protein	LOC_Os11g14320	110	0.22	0.74	0.11	0.02	0	0.01	0.08	0.08	0.89	0.03	NA	NA	56	2	2	1.155	0.207	0	1	1	0.1178	0.0822	0.0878	0.0878	1	NA	BAI3HvsH2O
Chr11	8034983	8035819	837	+	Chr11:8034983-8035819	Cluster_24248	0.963	AACAUUUUGGUGUAUGACU	560	0.098	N	N2	-1	LOC_Os11g14320	expressed protein	LOC_Os11g14320	110	0.22	0.74	0.11	0.02	0	0.01	0.08	0.08	0.89	0.03	NA	NA	56	2	2	23.082	4.529	4.861	1.16772e-06	0.000212205	0.1178	0.0822	0.0878	0.0878	1	NA	BAI3vsH2O
Chr11	878833	878853	21	+	Chr11:878833-878853	Cluster_23682	1	GUUCGAUCCCGACAGGCUC	1076	0.006	N	N2	-1	LOC_Os11g02710	retrotransposon protein, putative, Ty1-copia subclass, expressed	LOC_Os11g02710	101	0.89	0	0	0	0	0	0	0	0	1	NA	NA	62	52	0	185.107	7.532	5.859	4.64278e-09	1.46645e-06	0.2771	0.0757	0.0947	0.0947	1	NA	BAI3vsH2O
Chr11	878833	878853	21	+	Chr11:878833-878853	Cluster_23682	1	GUUCGAUCCCGACAGGCUC	1076	0.006	N	N2	-1	LOC_Os11g02710	retrotransposon protein, putative, Ty1-copia subclass, expressed	LOC_Os11g02710	101	0.89	0	0	0	0	0	0	0	0	1	NA	NA	62	52	0	0.92	-0.12	0	1	1	0.2771	0.0757	0.0947	0.0947	1	NA	BAI3vsBAI3H
Chr11	878833	878853	21	+	Chr11:878833-878853	Cluster_23682	1	GUUCGAUCCCGACAGGCUC	1076	0.006	N	N2	-1	LOC_Os11g02710	retrotransposon protein, putative, Ty1-copia subclass, expressed	LOC_Os11g02710	101	0.89	0	0	0	0	0	0	0	0	1	NA	NA	62	52	0	201.098	7.652	5.985	2.15859e-09	1.81655e-06	0.2771	0.0757	0.0947	0.0947	1	NA	BAI3HvsH2O
Chr11	9218301	9218390	90	+	Chr11:9218301-9218390	Cluster_24300	1	CGGGGUAUAGCGCAGCCU	382	0.033	N	N2	-1	NA	NA	NA	101	0.05	0.94	0	0	0	0	0.01	0.01	0.01	0.98	NA	NA	25	14	0	603.965	9.238	4.794	1.63375e-06	0.000277863	0.0877	0.0898	0.0896	0.0896	1	NA	BAI3vsH2O
Chr11	9218301	9218390	90	+	Chr11:9218301-9218390	Cluster_24300	1	CGGGGUAUAGCGCAGCCU	382	0.033	N	N2	-1	NA	NA	NA	101	0.05	0.94	0	0	0	0	0.01	0.01	0.01	0.98	NA	NA	25	14	0	1.561	0.642	0	1	1	0.0877	0.0898	0.0896	0.0896	1	NA	BAI3vsBAI3H
Chr11	9218301	9218390	90	+	Chr11:9218301-9218390	Cluster_24300	1	CGGGGUAUAGCGCAGCCU	382	0.033	N	N2	-1	NA	NA	NA	101	0.05	0.94	0	0	0	0	0.01	0.01	0.01	0.98	NA	NA	25	14	0	386.957	8.596	4.36	1.29778e-05	0.00491895	0.0877	0.0898	0.0896	0.0896	1	NA	BAI3HvsH2O
Chr11	949661	949715	55	-	Chr11:949661-949715	Cluster_23686	0.175	ACAGGCUGCUUGUGUACGACU	43	0.181	21	N13	-1	LOC_Os11g02830	protein kinase domain containing protein, expressed	LOC_Os11g02830	100	0	0.98	0.26	0.55	0.03	0.02	0.01	0.12	0.4	0.47	NA	NA	13	0	0	161.372	7.334	3.867	0.000110325	0.0108197	0.2417	0.1302	0.1329	0.1329	1	NA	BAI3vsH2O
Chr11	949661	949715	55	-	Chr11:949661-949715	Cluster_23686	0.175	ACAGGCUGCUUGUGUACGACU	43	0.181	21	N13	-1	LOC_Os11g02830	protein kinase domain containing protein, expressed	LOC_Os11g02830	100	0	0.98	0.26	0.55	0.03	0.02	0.01	0.12	0.4	0.47	NA	NA	13	0	0	138.285	7.112	3.657	0.000254766	0.0614495	0.2417	0.1302	0.1329	0.1329	1	NA	BAI3vsBAI3H
Chr11	949661	949715	55	-	Chr11:949661-949715	Cluster_23686	0.175	ACAGGCUGCUUGUGUACGACU	43	0.181	21	N13	-1	LOC_Os11g02830	protein kinase domain containing protein, expressed	LOC_Os11g02830	100	0	0.98	0.26	0.55	0.03	0.02	0.01	0.12	0.4	0.47	NA	NA	13	0	0	1.167	0.223	0	1	1	0.2417	0.1302	0.1329	0.1329	1	NA	BAI3HvsH2O
Chr12	11210097	11210315	219	+	Chr12:11210097-11210315	Cluster_26078	0.99	CCGUGCGGCUUGACCAUA	768	0.022	N	N2	-1	NA	NA	NA	101	0.02	0.1	0	0	0	0	0.01	0.01	0.01	0.98	NA	NA	40	42	1	63.879	5.997	5.575	2.48039e-08	1.82805e-05	0.2279	0.0786	0.102	0.102	1	NA	BAI3HvsH2O
Chr12	11210097	11210315	219	+	Chr12:11210097-11210315	Cluster_26078	0.99	CCGUGCGGCUUGACCAUA	768	0.022	N	N2	-1	NA	NA	NA	101	0.02	0.1	0	0	0	0	0.01	0.01	0.01	0.98	NA	NA	40	42	1	73.638	6.202	5.868	4.40047e-09	1.40667e-06	0.2279	0.0786	0.102	0.102	1	NA	BAI3vsH2O
Chr12	11210097	11210315	219	+	Chr12:11210097-11210315	Cluster_26078	0.99	CCGUGCGGCUUGACCAUA	768	0.022	N	N2	-1	NA	NA	NA	101	0.02	0.1	0	0	0	0	0.01	0.01	0.01	0.98	NA	NA	40	42	1	1.153	0.205	0	1	1	0.2279	0.0786	0.102	0.102	1	NA	BAI3vsBAI3H
Chr12	1363843	1363867	25	-	Chr12:1363843-1363867	Cluster_25451	0	GUUAUAUGGUCAAGCGAAUA	346	0.009	20	N11	-1	LOC_Os12g03470	alpha-N-arabinofuranosidase A, putative, expressed	NA	101	0.24	0.24	0.52	0.24	0.2	0.04	0	0	0	1	NA	NA	42	14	0	279.875	8.129	5.524	3.31864e-08	8.63238e-06	0.0423	0.0833	0.0793	0.0793	1	NA	BAI3vsH2O
Chr12	1363843	1363867	25	-	Chr12:1363843-1363867	Cluster_25451	0	GUUAUAUGGUCAAGCGAAUA	346	0.009	20	N11	-1	LOC_Os12g03470	alpha-N-arabinofuranosidase A, putative, expressed	NA	101	0.24	0.24	0.52	0.24	0.2	0.04	0	0	0	1	NA	NA	42	14	0	3.212	1.683	0	1	1	0.0423	0.0833	0.0793	0.0793	1	NA	BAI3vsBAI3H
Chr12	1363843	1363867	25	-	Chr12:1363843-1363867	Cluster_25451	0	GUUAUAUGGUCAAGCGAAUA	346	0.009	20	N11	-1	LOC_Os12g03470	alpha-N-arabinofuranosidase A, putative, expressed	NA	101	0.24	0.24	0.52	0.24	0.2	0.04	0	0	0	1	NA	NA	42	14	0	87.144	6.445	3.989	6.62256e-05	0.0168952	0.0423	0.0833	0.0793	0.0793	1	NA	BAI3HvsH2O
Chr12	13884954	13884975	22	-	Chr12:13884954-13884975	Cluster_26181	0	GGAGCGAUGCCCGAGCGGCU	994	0.005	N	N2	-1	NA	NA	NA	101	0.68	0	0.68	0	0	0	0	0	0	1	NA	NA	76	60	0	1.311	0.39	0	1	1	0.0426	0.0745	0.0708	0.0708	1	NA	BAI3vsBAI3H
Chr12	13884954	13884975	22	-	Chr12:13884954-13884975	Cluster_26181	0	GGAGCGAUGCCCGAGCGGCU	994	0.005	N	N2	-1	NA	NA	NA	101	0.68	0	0.68	0	0	0	0	0	0	1	NA	NA	76	60	0	301.97	8.238	6.577	4.80259e-11	2.08889e-08	0.0426	0.0745	0.0708	0.0708	1	NA	BAI3vsH2O
Chr12	13884954	13884975	22	-	Chr12:13884954-13884975	Cluster_26181	0	GGAGCGAUGCCCGAGCGGCU	994	0.005	N	N2	-1	NA	NA	NA	101	0.68	0	0.68	0	0	0	0	0	0	1	NA	NA	76	60	0	230.368	7.848	6.161	7.23623e-10	6.85684e-07	0.0426	0.0745	0.0708	0.0708	1	NA	BAI3HvsH2O
Chr12	1419926	1419999	74	+	Chr12:1419926-1419999	Cluster_25454	0.953	GAAAGGAGAUGAGAUCUUGAGCCU	18	0.363	N	N2	-1	LOC_Os12g03554	zinc finger C-x8-C-x5-C-x3-H type family protein, expressed	NA	100	0.99	0.01	0.02	0.07	0.21	0.1	0.36	0.12	0.52	0.36	NA	NA	14	0	0	147.077	7.2	3.555	0.000378485	0.0880873	0	0.1276	0.1255	0.1255	1	NA	BAI3vsBAI3H
Chr12	1419926	1419999	74	+	Chr12:1419926-1419999	Cluster_25454	0.953	GAAAGGAGAUGAGAUCUUGAGCCU	18	0.363	N	N2	-1	LOC_Os12g03554	zinc finger C-x8-C-x5-C-x3-H type family protein, expressed	NA	100	0.99	0.01	0.02	0.07	0.21	0.1	0.36	0.12	0.52	0.36	NA	NA	14	0	0	178.162	7.477	3.758	0.000171617	0.0156472	0	0.1276	0.1255	0.1255	1	NA	BAI3vsH2O
Chr12	1419926	1419999	74	+	Chr12:1419926-1419999	Cluster_25454	0.953	GAAAGGAGAUGAGAUCUUGAGCCU	18	0.363	N	N2	-1	LOC_Os12g03554	zinc finger C-x8-C-x5-C-x3-H type family protein, expressed	NA	100	0.99	0.01	0.02	0.07	0.21	0.1	0.36	0.12	0.52	0.36	NA	NA	14	0	0	1.211	0.277	0	1	1	0	0.1276	0.1255	0.1255	1	NA	BAI3HvsH2O
Chr12	16057199	16057256	58	+	Chr12:16057199-16057256	Cluster_26259	1	GUCCCCAUCGUCUAGAGGCCU	1628	0.004	N	N2	-1	NA	NA	NA	101	0	0.38	0.28	0.38	0	0	0	0	0	1	NA	NA	240	156	1	1.443	0.529	0	1	1	0.5277	0.0705	0.1187	0.5277	1	NA	BAI3vsBAI3H
Chr12	16057199	16057256	58	+	Chr12:16057199-16057256	Cluster_26259	1	GUCCCCAUCGUCUAGAGGCCU	1628	0.004	N	N2	-1	NA	NA	NA	101	0	0.38	0.28	0.38	0	0	0	0	0	1	NA	NA	240	156	1	165.583	7.371	4.814	1.47782e-06	0.000256272	0.5277	0.0705	0.1187	0.5277	1	NA	BAI3vsH2O
Chr12	16057199	16057256	58	+	Chr12:16057199-16057256	Cluster_26259	1	GUCCCCAUCGUCUAGAGGCCU	1628	0.004	N	N2	-1	NA	NA	NA	101	0	0.38	0.28	0.38	0	0	0	0	0	1	NA	NA	240	156	1	114.732	6.842	4.339	1.43271e-05	0.00535391	0.5277	0.0705	0.1187	0.5277	1	NA	BAI3HvsH2O
Chr12	17627318	17627338	21	+	Chr12:17627318-17627338	Cluster_26317	1	UGGUUAGAAUGCUGGCCU	182	0.042	N	N2	-1	NA	NA	NA	100	0.01	0.02	0.02	0.01	0	0	0	0	0.01	0.99	NA	NA	8	10	0	150.595	7.235	3.566	0.000362809	0.0637487	0.1877	0.1132	0.1167	0.1167	1	NA	BAI3HvsH2O
Chr12	17627318	17627338	21	+	Chr12:17627318-17627338	Cluster_26317	1	UGGUUAGAAUGCUGGCCU	182	0.042	N	N2	-1	NA	NA	NA	100	0.01	0.02	0.02	0.01	0	0	0	0	0.01	0.99	NA	NA	8	10	0	136.404	7.092	3.469	0.000522252	0.0418622	0.1877	0.1132	0.1167	0.1167	1	NA	BAI3vsH2O
Chr12	17627318	17627338	21	+	Chr12:17627318-17627338	Cluster_26317	1	UGGUUAGAAUGCUGGCCU	182	0.042	N	N2	-1	NA	NA	NA	100	0.01	0.02	0.02	0.01	0	0	0	0	0.01	0.99	NA	NA	8	10	0	0.906	-0.143	0	1	1	0.1877	0.1132	0.1167	0.1167	1	NA	BAI3vsBAI3H
Chr12	17930834	17930931	98	+	Chr12:17930834-17930931	Cluster_26331	0.973	UUUCUGAACAACCCGCUAGGA	72	0.107	21	N11	-1	LOC_Os12g29990	O-sialoglycoprotein endopeptidase, putative, expressed	LOC_Os12g29990	100	0.65	0.34	0.39	0.41	0.03	0.03	0.01	0.03	0.01	0.96	NA	NA	12	2	0	84.442	6.4	3.829	0.000128427	0.0121694	0	0.1217	0.1135	0.1135	1	NA	BAI3vsH2O
Chr12	17930834	17930931	98	+	Chr12:17930834-17930931	Cluster_26331	0.973	UUUCUGAACAACCCGCUAGGA	72	0.107	21	N11	-1	LOC_Os12g29990	O-sialoglycoprotein endopeptidase, putative, expressed	LOC_Os12g29990	100	0.65	0.34	0.39	0.41	0.03	0.03	0.01	0.03	0.01	0.96	NA	NA	12	2	0	4.496	2.169	0.298	0.765465	1	0	0.1217	0.1135	0.1135	1	NA	BAI3vsBAI3H
Chr12	17930834	17930931	98	+	Chr12:17930834-17930931	Cluster_26331	0.973	UUUCUGAACAACCCGCUAGGA	72	0.107	21	N11	-1	LOC_Os12g29990	O-sialoglycoprotein endopeptidase, putative, expressed	LOC_Os12g29990	100	0.65	0.34	0.39	0.41	0.03	0.03	0.01	0.03	0.01	0.96	NA	NA	12	2	0	18.78	4.231	1.903	0.0570638	1	0	0.1217	0.1135	0.1135	1	NA	BAI3HvsH2O
Chr12	19755547	19755660	114	-	Chr12:19755547-19755660	Cluster_26422	0.001	GAUAUGGAACUGUUAUCUUUGGACC	2950	0.017	N	N2	-1	LOC_Os12g32710	NB-ARC domain containing protein, expressed	LOC_Os12g32710	110	1	0	0	0.01	0.09	0.06	0.26	0.01	0.08	0.91	NA	NA	460	4	0	10.006	3.323	1.647	0.0994805	1	0.0332	0.0702	0.0659	0.0659	1	NA	BAI3HvsH2O
Chr12	19755547	19755660	114	-	Chr12:19755547-19755660	Cluster_26422	0.001	GAUAUGGAACUGUUAUCUUUGGACC	2950	0.017	N	N2	-1	LOC_Os12g32710	NB-ARC domain containing protein, expressed	LOC_Os12g32710	110	1	0	0	0.01	0.09	0.06	0.26	0.01	0.08	0.91	NA	NA	460	4	0	124.014	6.954	10.879	1.44373e-27	4.25612e-24	0.0332	0.0702	0.0659	0.0659	1	NA	BAI3vsBAI3H
Chr12	19755547	19755660	114	-	Chr12:19755547-19755660	Cluster_26422	0.001	GAUAUGGAACUGUUAUCUUUGGACC	2950	0.017	N	N2	-1	LOC_Os12g32710	NB-ARC domain containing protein, expressed	LOC_Os12g32710	110	1	0	0	0.01	0.09	0.06	0.26	0.01	0.08	0.91	NA	NA	460	4	0	1240.89	10.277	10.751	5.87457e-27	6.7767e-24	0.0332	0.0702	0.0659	0.0659	1	NA	BAI3vsH2O
Chr12	21585499	21585798	300	+	Chr12:21585499-21585798	Cluster_26551	0.972	AGAACUACACAGUGUGACC	287	0.055	N	N2	-1	NA	NA	NA	110	0.04	0	0.02	0	0	0.01	0.02	0.02	0.02	0.96	NA	NA	24	0	0	1.508	0.593	0	1	1	0.1577	0.1021	0.1059	0.1059	1	NA	BAI3HvsH2O
Chr12	21585499	21585798	300	+	Chr12:21585499-21585798	Cluster_26551	0.972	AGAACUACACAGUGUGACC	287	0.055	N	N2	-1	NA	NA	NA	110	0.04	0	0.02	0	0	0.01	0.02	0.02	0.02	0.96	NA	NA	24	0	0	50.437	5.656	4.245	2.18965e-05	0.00773903	0.1577	0.1021	0.1059	0.1059	1	NA	BAI3vsBAI3H
Chr12	21585499	21585798	300	+	Chr12:21585499-21585798	Cluster_26551	0.972	AGAACUACACAGUGUGACC	287	0.055	N	N2	-1	NA	NA	NA	110	0.04	0	0.02	0	0	0.01	0.02	0.02	0.02	0.96	NA	NA	24	0	0	76.069	6.249	4.705	2.54404e-06	0.000404183	0.1577	0.1021	0.1059	0.1059	1	NA	BAI3vsH2O
Chr12	25822967	25822999	33	+	Chr12:25822967-25822999	Cluster_26914	0.949	AAUUGUAGACCAGCAUUUUCUGA	120	0.163	23	N11	-1	LOC_Os12g41710	Protein kinase domain containing protein, expressed	LOC_Os12g41710	100	1	0	0.04	0.22	0.08	0.52	0.09	0.81	0.14	0.05	NA	NA	19	0	0	189.227	7.564	3.519	0.000433024	0.0353508	0.5144	0.1111	0.1331	0.5144	1	NA	BAI3vsH2O
Chr12	25822967	25822999	33	+	Chr12:25822967-25822999	Cluster_26914	0.949	AAUUGUAGACCAGCAUUUUCUGA	120	0.163	23	N11	-1	LOC_Os12g41710	Protein kinase domain containing protein, expressed	LOC_Os12g41710	100	1	0	0.04	0.22	0.08	0.52	0.09	0.81	0.14	0.05	NA	NA	19	0	0	77.012	6.267	2.95	0.00317421	0.642886	0.5144	0.1111	0.1331	0.5144	1	NA	BAI3vsBAI3H
Chr12	25822967	25822999	33	+	Chr12:25822967-25822999	Cluster_26914	0.949	AAUUGUAGACCAGCAUUUUCUGA	120	0.163	23	N11	-1	LOC_Os12g41710	Protein kinase domain containing protein, expressed	LOC_Os12g41710	100	1	0	0.04	0.22	0.08	0.52	0.09	0.81	0.14	0.05	NA	NA	19	0	0	2.457	1.297	0	1	1	0.5144	0.1111	0.1331	0.5144	1	NA	BAI3HvsH2O
Chr12	25914210	25914273	64	-	Chr12:25914210-25914273	Cluster_26927	0	CGAAUCCCUCUCGCUCCGCCA	63	0.071	N	N2	-1	LOC_Os12g41830	Methyltransferase small domain containing protein, expressed	LOC_Os12g41830	101	0.26	0.66	0.12	0.32	0.24	0	0	0	0	1	NA	NA	12	6	0	1.854	0.891	0	1	1	0.0015	0.1122	0.1024	0.1024	1	NA	BAI3vsBAI3H
Chr12	25914210	25914273	64	-	Chr12:25914210-25914273	Cluster_26927	0	CGAAUCCCUCUCGCUCCGCCA	63	0.071	N	N2	-1	LOC_Os12g41830	Methyltransferase small domain containing protein, expressed	LOC_Os12g41830	101	0.26	0.66	0.12	0.32	0.24	0	0	0	0	1	NA	NA	12	6	0	380.818	8.573	4.324	1.53274e-05	0.00192733	0.0015	0.1122	0.1024	0.1024	1	NA	BAI3vsH2O
Chr12	25914210	25914273	64	-	Chr12:25914210-25914273	Cluster_26927	0	CGAAUCCCUCUCGCUCCGCCA	63	0.071	N	N2	-1	LOC_Os12g41830	Methyltransferase small domain containing protein, expressed	LOC_Os12g41830	101	0.26	0.66	0.12	0.32	0.24	0	0	0	0	1	NA	NA	12	6	0	205.413	7.682	3.724	0.000196271	0.0385738	0.0015	0.1122	0.1024	0.1024	1	NA	BAI3HvsH2O
Chr12	26271495	26271515	21	+	Chr12:26271495-26271515	Cluster_26961	1	CGAACCCUGUACCGCCCA	325	0.036	N	N2	-1	NA	NA	NA	101	0.12	0.82	0.02	0	0	0	0	0	0.04	0.96	NA	NA	24	14	0	1.428	0.514	0	1	1	0.0921	0.0897	0.0899	0.0899	1	NA	BAI3vsBAI3H
Chr12	26271495	26271515	21	+	Chr12:26271495-26271515	Cluster_26961	1	CGAACCCUGUACCGCCCA	325	0.036	N	N2	-1	NA	NA	NA	101	0.12	0.82	0.02	0	0	0	0	0	0.04	0.96	NA	NA	24	14	0	461.22	8.849	4.529	5.92305e-06	0.000849462	0.0921	0.0897	0.0899	0.0899	1	NA	BAI3vsH2O
Chr12	26271495	26271515	21	+	Chr12:26271495-26271515	Cluster_26961	1	CGAACCCUGUACCGCCCA	325	0.036	N	N2	-1	NA	NA	NA	101	0.12	0.82	0.02	0	0	0	0	0	0.04	0.96	NA	NA	24	14	0	322.963	8.335	4.18	2.91737e-05	0.00903552	0.0921	0.0897	0.0899	0.0899	1	NA	BAI3HvsH2O
Chr12	26908086	26908198	113	+	Chr12:26908086-26908198	Cluster_27029	0.967	AAGGAGAAUGGUCUGCAAGCUGCC	39	0.317	24	N11	-1	LOC_Os12g43370	peptidase, M24 family protein, putative, expressed	LOC_Os12g43370	100	0.98	0.01	0.1	0.26	0.21	0.07	0.3	0.08	0.26	0.66	NA	NA	14	0	0	0.613	-0.707	0	1	1	0	0.1239	0.1223	0.1223	1	NA	BAI3HvsH2O
Chr12	26908086	26908198	113	+	Chr12:26908086-26908198	Cluster_27029	0.967	AAGGAGAAUGGUCUGCAAGCUGCC	39	0.317	24	N11	-1	LOC_Os12g43370	peptidase, M24 family protein, putative, expressed	LOC_Os12g43370	100	0.98	0.01	0.1	0.26	0.21	0.07	0.3	0.08	0.26	0.66	NA	NA	14	0	0	95.656	6.58	3.976	7.01769e-05	0.00744774	0	0.1239	0.1223	0.1223	1	NA	BAI3vsH2O
Chr12	26908086	26908198	113	+	Chr12:26908086-26908198	Cluster_27029	0.967	AAGGAGAAUGGUCUGCAAGCUGCC	39	0.317	24	N11	-1	LOC_Os12g43370	peptidase, M24 family protein, putative, expressed	LOC_Os12g43370	100	0.98	0.01	0.1	0.26	0.21	0.07	0.3	0.08	0.26	0.66	NA	NA	14	0	0	156.11	7.286	3.552	0.000382013	0.0881355	0	0.1239	0.1223	0.1223	1	NA	BAI3vsBAI3H
Chr12	27280750	27280773	24	-	Chr12:27280750-27280773	Cluster_27057	0	AACUGGAUGUUGGGUGCA	27	0.115	N	N2	-1	NA	NA	NA	101	0.88	0.05	0.24	0.2	0.04	0.06	0	0	0.5	0.5	NA	NA	12	10	0	319.413	8.319	4.155	3.25233e-05	0.00370347	0.0295	0.1084	0.1017	0.1017	1	NA	BAI3vsH2O
Chr12	27280750	27280773	24	-	Chr12:27280750-27280773	Cluster_27057	0	AACUGGAUGUUGGGUGCA	27	0.115	N	N2	-1	NA	NA	NA	101	0.88	0.05	0.24	0.2	0.04	0.06	0	0	0.5	0.5	NA	NA	12	10	0	294.807	8.204	4.075	4.60074e-05	0.0129858	0.0295	0.1084	0.1017	0.1017	1	NA	BAI3HvsH2O
Chr12	27280750	27280773	24	-	Chr12:27280750-27280773	Cluster_27057	0	AACUGGAUGUUGGGUGCA	27	0.115	N	N2	-1	NA	NA	NA	101	0.88	0.05	0.24	0.2	0.04	0.06	0	0	0.5	0.5	NA	NA	12	10	0	1.083	0.116	0	1	1	0.0295	0.1084	0.1017	0.1017	1	NA	BAI3vsBAI3H
Chr12	4758150	4758749	600	-	Chr12:4758150-4758749	Cluster_25723	0.076	GUAGUCAGGAAAGAGCCC	365	0.13	N	N2	-1	LOC_Os12g09089	protein kinase PKN/PRK1, effector, putative, expressed	LOC_Os12g09089	110	0.92	0.06	0.09	0.16	0.04	0.19	0.02	0.12	0.68	0.2	NA	xisRNA028	124	2	0	81.617	6.351	8.231	1.85204e-16	2.33992e-13	0.0225	0.075	0.0706	0.0706	1	NA	BAI3vsBAI3H
Chr12	4758150	4758749	600	-	Chr12:4758150-4758749	Cluster_25723	0.076	GUAGUCAGGAAAGAGCCC	365	0.13	N	N2	-1	LOC_Os12g09089	protein kinase PKN/PRK1, effector, putative, expressed	LOC_Os12g09089	110	0.92	0.06	0.09	0.16	0.04	0.19	0.02	0.12	0.68	0.2	NA	xisRNA028	124	2	0	2.826	1.499	0	1	1	0.0225	0.075	0.0706	0.0706	1	NA	BAI3HvsH2O
Chr12	4758150	4758749	600	-	Chr12:4758150-4758749	Cluster_25723	0.076	GUAGUCAGGAAAGAGCCC	365	0.13	N	N2	-1	LOC_Os12g09089	protein kinase PKN/PRK1, effector, putative, expressed	LOC_Os12g09089	110	0.92	0.06	0.09	0.16	0.04	0.19	0.02	0.12	0.68	0.2	NA	xisRNA028	124	2	0	230.635	7.849	8.678	4.03409e-18	3.14801e-15	0.0225	0.075	0.0706	0.0706	1	NA	BAI3vsH2O
Chr12	562100	562120	21	+	Chr12:562100-562120	Cluster_25361	1	CGGGGUGUAGCUCAGUCU	2358	0.003	N	N2	-1	LOC_Os12g01940	expressed protein	NA	101	0.01	0.08	0	0	0	0	0	0	0.01	0.99	NA	NA	143	98	0	293.077	8.195	8.06	7.65372e-16	5.20689e-13	0.1721	0.0719	0.083	0.083	1	NA	BAI3vsH2O
Chr12	562100	562120	21	+	Chr12:562100-562120	Cluster_25361	1	CGGGGUGUAGCUCAGUCU	2358	0.003	N	N2	-1	LOC_Os12g01940	expressed protein	NA	101	0.01	0.08	0	0	0	0	0	0	0.01	0.99	NA	NA	143	98	0	1.426	0.512	0	1	1	0.1721	0.0719	0.083	0.083	1	NA	BAI3vsBAI3H
Chr12	562100	562120	21	+	Chr12:562100-562120	Cluster_25361	1	CGGGGUGUAGCUCAGUCU	2358	0.003	N	N2	-1	LOC_Os12g01940	expressed protein	NA	101	0.01	0.08	0	0	0	0	0	0	0.01	0.99	NA	NA	143	98	0	205.545	7.683	7.388	1.49166e-13	1.79894e-10	0.1721	0.0719	0.083	0.083	1	NA	BAI3HvsH2O
Chr12	66581	66640	60	+	Chr12:66581-66640	Cluster_25329	1	ACUCUAAGGAGACCGCCGGUGA	97	0.048	N	N2	-1	NA	NA	NA	101	0	0.51	0.26	0.27	0.26	0	0.01	0.01	0	0.99	NA	NA	21	14	0	54	5.755	3.897	9.72392e-05	0.0229305	0.2776	0.0918	0.1063	0.1063	1	NA	BAI3HvsH2O
Chr12	66581	66640	60	+	Chr12:66581-66640	Cluster_25329	1	ACUCUAAGGAGACCGCCGGUGA	97	0.048	N	N2	-1	NA	NA	NA	101	0	0.51	0.26	0.27	0.26	0	0.01	0.01	0	0.99	NA	NA	21	14	0	61.156	5.934	4.091	4.28815e-05	0.00472088	0.2776	0.0918	0.1063	0.1063	1	NA	BAI3vsH2O
Chr12	66581	66640	60	+	Chr12:66581-66640	Cluster_25329	1	ACUCUAAGGAGACCGCCGGUGA	97	0.048	N	N2	-1	NA	NA	NA	101	0	0.51	0.26	0.27	0.26	0	0.01	0.01	0	0.99	NA	NA	21	14	0	1.133	0.18	0	1	1	0.2776	0.0918	0.1063	0.1063	1	NA	BAI3vsBAI3H
Chr12	7675402	7676194	793	+	Chr12:7675402-7676194	Cluster_25915	0.956	GUUCGAAUCCUUGACGGCC	435	0.08	N	N2	-1	LOC_Os12g13650	expressed protein	LOC_Os12g13650	100	0.88	0	0.01	0	0	0.01	0.07	0.08	0.01	0.91	NA	NA	30	18	1	22.036	4.462	3.862	0.00011238	0.010962	0.2405	0.0854	0.1051	0.1051	1	NA	BAI3vsH2O
Chr12	7675402	7676194	793	+	Chr12:7675402-7676194	Cluster_25915	0.956	GUUCGAAUCCUUGACGGCC	435	0.08	N	N2	-1	LOC_Os12g13650	expressed protein	LOC_Os12g13650	100	0.88	0	0.01	0	0	0.01	0.07	0.08	0.01	0.91	NA	NA	30	18	1	1.382	0.466	0	1	1	0.2405	0.0854	0.1051	0.1051	1	NA	BAI3vsBAI3H
Chr12	7675402	7676194	793	+	Chr12:7675402-7676194	Cluster_25915	0.956	GUUCGAAUCCUUGACGGCC	435	0.08	N	N2	-1	LOC_Os12g13650	expressed protein	LOC_Os12g13650	100	0.88	0	0.01	0	0	0.01	0.07	0.08	0.01	0.91	NA	NA	30	18	1	15.95	3.995	3.112	0.00185709	0.236887	0.2405	0.0854	0.1051	0.1051	1	NA	BAI3HvsH2O
Chr12	8082134	8082154	21	+	Chr12:8082134-8082154	Cluster_25938	1	GGCGGAGUCGGCCAGACAG	183	0.03	N	N2	-1	NA	NA	NA	100	0.97	0	0.06	0	0	0	0	0	0	1	NA	NA	13	6	0	161.979	7.34	3.446	0.000569838	0.091548	0.3496	0.1129	0.1293	0.1293	1	NA	BAI3HvsH2O
Chr12	8082134	8082154	21	+	Chr12:8082134-8082154	Cluster_25938	1	GGCGGAGUCGGCCAGACAG	183	0.03	N	N2	-1	NA	NA	NA	100	0.97	0	0.06	0	0	0	0	0	0	1	NA	NA	13	6	0	259.818	8.021	3.903	9.49165e-05	0.00961193	0.3496	0.1129	0.1293	0.1293	1	NA	BAI3vsH2O
Chr12	8082134	8082154	21	+	Chr12:8082134-8082154	Cluster_25938	1	GGCGGAGUCGGCCAGACAG	183	0.03	N	N2	-1	NA	NA	NA	100	0.97	0	0.06	0	0	0	0	0	0	1	NA	NA	13	6	0	1.604	0.682	0	1	1	0.3496	0.1129	0.1293	0.1293	1	NA	BAI3vsBAI3H
Chr12	8783793	8783815	23	+	Chr12:8783793-8783815	Cluster_25962	1	AUGGGCGUUGGAAGUUUGAGA	63	0.083	22	N11	-1	NA	NA	NA	101	0.95	0	0.16	0.33	0.35	0	0	0	0.51	0.49	NA	NA	12	10	0	425.329	8.732	4.436	9.17774e-06	0.0012266	0.0491	0.1048	0.1001	0.1001	1	NA	BAI3vsH2O
Chr12	8783793	8783815	23	+	Chr12:8783793-8783815	Cluster_25962	1	AUGGGCGUUGGAAGUUUGAGA	63	0.083	22	N11	-1	NA	NA	NA	101	0.95	0	0.16	0.33	0.35	0	0	0	0.51	0.49	NA	NA	12	10	0	1.301	0.38	0	1	1	0.0491	0.1048	0.1001	0.1001	1	NA	BAI3vsBAI3H
Chr12	8783793	8783815	23	+	Chr12:8783793-8783815	Cluster_25962	1	AUGGGCGUUGGAAGUUUGAGA	63	0.083	22	N11	-1	NA	NA	NA	101	0.95	0	0.16	0.33	0.35	0	0	0	0.51	0.49	NA	NA	12	10	0	326.876	8.353	4.179	2.92482e-05	0.00903552	0.0491	0.1048	0.1001	0.1001	1	NA	BAI3HvsH2O
Chr12	8875500	8875776	277	+	Chr12:8875500-8875776	Cluster_25968	0.992	UUUGAUGUGGCAAUAGAACCG	527	0.021	20	N11	-1	NA	NA	NA	101	0.02	0.4	0.57	0.4	0	0	0.01	0.01	0.01	0.98	NA	NA	96	14	1	151.912	7.247	8.028	9.89703e-16	6.40459e-13	0.0989	0.076	0.0791	0.0791	1	NA	BAI3vsH2O
Chr12	8875500	8875776	277	+	Chr12:8875500-8875776	Cluster_25968	0.992	UUUGAUGUGGCAAUAGAACCG	527	0.021	20	N11	-1	NA	NA	NA	101	0.02	0.4	0.57	0.4	0	0	0.01	0.01	0.01	0.98	NA	NA	96	14	1	7.057	2.819	1.926	0.0541081	1	0.0989	0.076	0.0791	0.0791	1	NA	BAI3vsBAI3H
Chr12	8875500	8875776	277	+	Chr12:8875500-8875776	Cluster_25968	0.992	UUUGAUGUGGCAAUAGAACCG	527	0.021	20	N11	-1	NA	NA	NA	101	0.02	0.4	0.57	0.4	0	0	0.01	0.01	0.01	0.98	NA	NA	96	14	1	21.525	4.428	3.661	0.000251318	0.0476284	0.0989	0.076	0.0791	0.0791	1	NA	BAI3HvsH2O
Chr2	10563000	10563022	23	+	Chr2:10563000-10563022	Cluster_4585	1	UCGAUUCCGUCCUCGGCCACC	98	0.047	N	N2	-1	NA	NA	NA	101	0.36	0.01	0.27	0.19	0.01	0	0	0	0.02	0.98	NA	NA	30	18	0	1.379	0.463	0	1	1	0.0981	0.0858	0.0868	0.0868	1	NA	BAI3vsBAI3H
Chr2	10563000	10563022	23	+	Chr2:10563000-10563022	Cluster_4585	1	UCGAUUCCGUCCUCGGCCACC	98	0.047	N	N2	-1	NA	NA	NA	101	0.36	0.01	0.27	0.19	0.01	0	0	0	0.02	0.98	NA	NA	30	18	0	487.688	8.93	4.59	4.42347e-06	0.00202351	0.0981	0.0858	0.0868	0.0868	1	NA	BAI3HvsH2O
Chr2	10563000	10563022	23	+	Chr2:10563000-10563022	Cluster_4585	1	UCGAUUCCGUCCUCGGCCACC	98	0.047	N	N2	-1	NA	NA	NA	101	0.36	0.01	0.27	0.19	0.01	0	0	0	0.02	0.98	NA	NA	30	18	0	672.385	9.393	4.904	9.40679e-07	0.00017332	0.0981	0.0858	0.0868	0.0868	1	NA	BAI3vsH2O
Chr2	10708194	10708311	118	+	Chr2:10708194-10708311	Cluster_4592	0.995	CAACCGGCGGGGACACCACA	52	0.064	N	N2	-1	NA	NA	NA	100	0.72	0.24	0.26	0	0	0	0.01	0.01	0.21	0.78	NA	NA	12	8	0	125.882	6.976	3.773	0.000161377	0.0149186	0.0764	0.1119	0.1087	0.1087	1	NA	BAI3vsH2O
Chr2	10708194	10708311	118	+	Chr2:10708194-10708311	Cluster_4592	0.995	CAACCGGCGGGGACACCACA	52	0.064	N	N2	-1	NA	NA	NA	100	0.72	0.24	0.26	0	0	0	0.01	0.01	0.21	0.78	NA	NA	12	8	0	69.739	6.124	3.109	0.001879	0.238534	0.0764	0.1119	0.1087	0.1087	1	NA	BAI3HvsH2O
Chr2	10708194	10708311	118	+	Chr2:10708194-10708311	Cluster_4592	0.995	CAACCGGCGGGGACACCACA	52	0.064	N	N2	-1	NA	NA	NA	100	0.72	0.24	0.26	0	0	0	0.01	0.01	0.21	0.78	NA	NA	12	8	0	1.805	0.852	0	1	1	0.0764	0.1119	0.1087	0.1087	1	NA	BAI3vsBAI3H
Chr2	1369847	1369866	20	-	Chr2:1369847-1369866	Cluster_3841	0	AGGUCAUCGCCAGGGGCU	208	0.02	N	N2	-1	NA	NA	NA	100	0.27	0	0	0	0	0	0	0	0	1	NA	NA	17	9	0	2.059	1.042	0	1	1	0.0726	0.1006	0.0983	0.0983	1	NA	BAI3vsBAI3H
Chr2	1369847	1369866	20	-	Chr2:1369847-1369866	Cluster_3841	0	AGGUCAUCGCCAGGGGCU	208	0.02	N	N2	-1	NA	NA	NA	100	0.27	0	0	0	0	0	0	0	0	1	NA	NA	17	9	0	102.76	6.683	3.163	0.00155919	0.207882	0.0726	0.1006	0.0983	0.0983	1	NA	BAI3HvsH2O
Chr2	1369847	1369866	20	-	Chr2:1369847-1369866	Cluster_3841	0	AGGUCAUCGCCAGGGGCU	208	0.02	N	N2	-1	NA	NA	NA	100	0.27	0	0	0	0	0	0	0	0	1	NA	NA	17	9	0	211.572	7.725	3.88	0.000104641	0.0103595	0.0726	0.1006	0.0983	0.0983	1	NA	BAI3vsH2O
Chr2	15419534	15419553	20	+	Chr2:15419534-15419553	Cluster_4810	1	CGGGGUGUAGCUCAGUCU	2447	0.004	N	N2	-1	NA	NA	NA	101	0	0	0	0	0	0	0	0	0	1	NA	NA	140	90	0	1.458	0.544	0	1	1	0.0943	0.0721	0.0742	0.0742	1	NA	BAI3vsBAI3H
Chr2	15419534	15419553	20	+	Chr2:15419534-15419553	Cluster_4810	1	CGGGGUGUAGCUCAGUCU	2447	0.004	N	N2	-1	NA	NA	NA	101	0	0	0	0	0	0	0	0	0	1	NA	NA	140	90	0	473.08	8.886	7.484	7.22374e-14	3.83321e-11	0.0943	0.0721	0.0742	0.0742	1	NA	BAI3vsH2O
Chr2	15419534	15419553	20	+	Chr2:15419534-15419553	Cluster_4810	1	CGGGGUGUAGCUCAGUCU	2447	0.004	N	N2	-1	NA	NA	NA	101	0	0	0	0	0	0	0	0	0	1	NA	NA	140	90	0	324.391	8.342	6.888	5.65893e-12	6.00571e-09	0.0943	0.0721	0.0742	0.0742	1	NA	BAI3HvsH2O
Chr2	15690986	15691010	25	+	Chr2:15690986-15691010	Cluster_4824	1	GUUCGAUCCCGCCUGGCUC	1281	0.024	N	N2	-1	LOC_Os02g26710	cyclo-DOPA 5-O-glucosyltransferase, putative	LOC_Os02g26710	101	0.27	0.65	0.18	0.08	0	0	0	0	0.15	0.85	NA	NA	144	94	0	203.096	7.666	7.484	7.21474e-14	9.11531e-11	0.1383	0.0719	0.0814	0.0814	1	NA	BAI3HvsH2O
Chr2	15690986	15691010	25	+	Chr2:15690986-15691010	Cluster_4824	1	GUUCGAUCCCGCCUGGCUC	1281	0.024	N	N2	-1	LOC_Os02g26710	cyclo-DOPA 5-O-glucosyltransferase, putative	LOC_Os02g26710	101	0.27	0.65	0.18	0.08	0	0	0	0	0.15	0.85	NA	NA	144	94	0	1.111	0.152	0	1	1	0.1383	0.0719	0.0814	0.0814	1	NA	BAI3vsBAI3H
Chr2	15690986	15691010	25	+	Chr2:15690986-15691010	Cluster_4824	1	GUUCGAUCCCGCCUGGCUC	1281	0.024	N	N2	-1	LOC_Os02g26710	cyclo-DOPA 5-O-glucosyltransferase, putative	LOC_Os02g26710	101	0.27	0.65	0.18	0.08	0	0	0	0	0.15	0.85	NA	NA	144	94	0	225.607	7.818	7.688	1.50002e-14	8.86132e-12	0.1383	0.0719	0.0814	0.0814	1	NA	BAI3vsH2O
Chr2	17150849	17150868	20	-	Chr2:17150849-17150868	Cluster_4924	0	UUCCACCGCGGCGAUGGCG	196	0.025	N	N2	-1	LOC_Os02g28970	expressed protein	LOC_Os02g28970	100	0.97	0	0.01	0	0	0	0	0	0.99	0.01	NA	NA	16	1	0	15.121	3.919	2.927	0.00342087	0.687595	0	0.1172	0.11	0.11	1	NA	BAI3vsBAI3H
Chr2	17150849	17150868	20	-	Chr2:17150849-17150868	Cluster_4924	0	UUCCACCGCGGCGAUGGCG	196	0.025	N	N2	-1	LOC_Os02g28970	expressed protein	LOC_Os02g28970	100	0.97	0	0.01	0	0	0	0	0	0.99	0.01	NA	NA	16	1	0	35.551	5.152	1.993	0.046221	1	0	0.1172	0.11	0.11	1	NA	BAI3HvsH2O
Chr2	17150849	17150868	20	-	Chr2:17150849-17150868	Cluster_4924	0	UUCCACCGCGGCGAUGGCG	196	0.025	N	N2	-1	LOC_Os02g28970	expressed protein	LOC_Os02g28970	100	0.97	0	0.01	0	0	0	0	0	0.99	0.01	NA	NA	16	1	0	537.582	9.07	4.641	3.47209e-06	0.000526409	0	0.1172	0.11	0.11	1	NA	BAI3vsH2O
Chr2	17191500	17191520	21	+	Chr2:17191500-17191520	Cluster_4928	1	AAGGGACAAGGCGAAAAACA	194	0.029	N	N2	-1	LOC_Os02g29030	retrotransposon protein, putative, unclassified, expressed	NA	100	0.14	0.56	0.39	0.01	0	0	0	0	0.34	0.66	NA	NA	42	4	0	10.015	3.324	2.79	0.00526754	1	0.058	0.0866	0.0834	0.0834	1	NA	BAI3vsBAI3H
Chr2	17191500	17191520	21	+	Chr2:17191500-17191520	Cluster_4928	1	AAGGGACAAGGCGAAAAACA	194	0.029	N	N2	-1	LOC_Os02g29030	retrotransposon protein, putative, unclassified, expressed	NA	100	0.14	0.56	0.39	0.01	0	0	0	0	0.34	0.66	NA	NA	42	4	0	52.262	5.708	2.458	0.0139819	1	0.058	0.0866	0.0834	0.0834	1	NA	BAI3HvsH2O
Chr2	17191500	17191520	21	+	Chr2:17191500-17191520	Cluster_4928	1	AAGGGACAAGGCGAAAAACA	194	0.029	N	N2	-1	LOC_Os02g29030	retrotransposon protein, putative, unclassified, expressed	NA	100	0.14	0.56	0.39	0.01	0	0	0	0	0.34	0.66	NA	NA	42	4	0	523.416	9.032	4.706	2.52251e-06	0.000403176	0.058	0.0866	0.0834	0.0834	1	NA	BAI3vsH2O
Chr2	18420609	18420630	22	-	Chr2:18420609-18420630	Cluster_5014	0	CCGGUUAGAGCACAGCACUC	114	0.028	N	N2	-1	NA	NA	NA	101	0.48	0	0.48	0	0	0	0	0	0	1	NA	NA	12	12	0	259.861	8.022	3.955	7.6408e-05	0.00804468	0.043	0.1033	0.0988	0.0988	1	NA	BAI3vsH2O
Chr2	18420609	18420630	22	-	Chr2:18420609-18420630	Cluster_5014	0	CCGGUUAGAGCACAGCACUC	114	0.028	N	N2	-1	NA	NA	NA	101	0.48	0	0.48	0	0	0	0	0	0	1	NA	NA	12	12	0	1.011	0.016	0	1	1	0.043	0.1033	0.0988	0.0988	1	NA	BAI3vsBAI3H
Chr2	18420609	18420630	22	-	Chr2:18420609-18420630	Cluster_5014	0	CCGGUUAGAGCACAGCACUC	114	0.028	N	N2	-1	NA	NA	NA	101	0.48	0	0.48	0	0	0	0	0	0	1	NA	NA	12	12	0	256.933	8.005	3.941	8.09989e-05	0.0198987	0.043	0.1033	0.0988	0.0988	1	NA	BAI3HvsH2O
Chr2	1909997	1910202	206	*	Chr2:1909997-1910202	Cluster_3880	0.639	UCUCGGAAACUUAAAUCUGCC	143	0.101	N	N2	-1	LOC_Os02g04330	5-AMP-activated protein kinase beta-1 subunit-related, putative, expressed	LOC_Os02g04330	110	1	0	0.15	0.25	0.16	0.13	0.07	0.37	0.24	0.39	NA	xisRNA037	70	0	0	333.18	8.38	6.595	4.24459e-11	1.87696e-08	0.064	0.0801	0.0798	0.0798	1	NA	BAI3vsH2O
Chr2	1909997	1910202	206	*	Chr2:1909997-1910202	Cluster_3880	0.639	UCUCGGAAACUUAAAUCUGCC	143	0.101	N	N2	-1	LOC_Os02g04330	5-AMP-activated protein kinase beta-1 subunit-related, putative, expressed	LOC_Os02g04330	110	1	0	0.15	0.25	0.16	0.13	0.07	0.37	0.24	0.39	NA	xisRNA037	70	0	0	2.588	1.372	0	1	1	0.064	0.0801	0.0798	0.0798	1	NA	BAI3HvsH2O
Chr2	1909997	1910202	206	*	Chr2:1909997-1910202	Cluster_3880	0.639	UCUCGGAAACUUAAAUCUGCC	143	0.101	N	N2	-1	LOC_Os02g04330	5-AMP-activated protein kinase beta-1 subunit-related, putative, expressed	LOC_Os02g04330	110	1	0	0.15	0.25	0.16	0.13	0.07	0.37	0.24	0.39	NA	xisRNA037	70	0	0	128.735	7.008	6.754	1.43584e-11	1.02961e-08	0.064	0.0801	0.0798	0.0798	1	NA	BAI3vsBAI3H
Chr2	19103330	19103474	145	-	Chr2:19103330-19103474	Cluster_5076	0.131	GCAGUUGCGAAUAAAGGCAAGACC	164	0.139	N	N2	-1	LOC_Os02g32350	TUDOR protein with multiple SNc domains, putative, expressed	LOC_Os02g32350	110	0.87	0.09	0.23	0.03	0.05	0.04	0.25	0.16	0.3	0.54	NA	xisRNA039	68	1	0	56.061	5.809	6.614	3.7425e-11	2.54605e-08	0.054	0.0806	0.0785	0.0785	1	NA	BAI3vsBAI3H
Chr2	19103330	19103474	145	-	Chr2:19103330-19103474	Cluster_5076	0.131	GCAGUUGCGAAUAAAGGCAAGACC	164	0.139	N	N2	-1	LOC_Os02g32350	TUDOR protein with multiple SNc domains, putative, expressed	LOC_Os02g32350	110	0.87	0.09	0.23	0.03	0.05	0.04	0.25	0.16	0.3	0.54	NA	xisRNA039	68	1	0	2280.08	11.155	6.107	1.01637e-09	3.6441e-07	0.054	0.0806	0.0785	0.0785	1	NA	BAI3vsH2O
Chr2	19103330	19103474	145	-	Chr2:19103330-19103474	Cluster_5076	0.131	GCAGUUGCGAAUAAAGGCAAGACC	164	0.139	N	N2	-1	LOC_Os02g32350	TUDOR protein with multiple SNc domains, putative, expressed	LOC_Os02g32350	110	0.87	0.09	0.23	0.03	0.05	0.04	0.25	0.16	0.3	0.54	NA	xisRNA039	68	1	0	40.671	5.346	2.155	0.0311568	1	0.054	0.0806	0.0785	0.0785	1	NA	BAI3HvsH2O
Chr2	21625373	21625393	21	+	Chr2:21625373-21625393	Cluster_5315	1	GCGGCUGAAGGGGCUCCCC	180	0.026	N	N2	-1	LOC_Os02g36000	zinc finger protein, putative, expressed	LOC_Os02g36000	100	0.03	0	0.03	0	0	0	0	0	0	1	NA	NA	14	8	0	211.163	7.722	3.976	7.00517e-05	0.00744774	0.1497	0.1058	0.1081	0.1081	1	NA	BAI3vsH2O
Chr2	21625373	21625393	21	+	Chr2:21625373-21625393	Cluster_5315	1	GCGGCUGAAGGGGCUCCCC	180	0.026	N	N2	-1	LOC_Os02g36000	zinc finger protein, putative, expressed	LOC_Os02g36000	100	0.03	0	0.03	0	0	0	0	0	0	1	NA	NA	14	8	0	116.436	6.863	3.351	0.000806469	0.122934	0.1497	0.1058	0.1081	0.1081	1	NA	BAI3HvsH2O
Chr2	21625373	21625393	21	+	Chr2:21625373-21625393	Cluster_5315	1	GCGGCUGAAGGGGCUCCCC	180	0.026	N	N2	-1	LOC_Os02g36000	zinc finger protein, putative, expressed	LOC_Os02g36000	100	0.03	0	0.03	0	0	0	0	0	0	1	NA	NA	14	8	0	1.814	0.859	0	1	1	0.1497	0.1058	0.1081	0.1081	1	NA	BAI3vsBAI3H
Chr2	23254710	23255048	339	-	Chr2:23254710-23255048	Cluster_5481	0.042	CGAAGACCGUACCGUAAACC	90	0.096	N	N2	-1	NA	NA	NA	100	0.83	0	0.33	0.18	0.14	0	0.04	0.04	0	0.96	NA	NA	14	14	1	1.072	0.1	0	1	1	0.0011	0.0981	0.0849	0.0849	1	NA	BAI3vsBAI3H
Chr2	23254710	23255048	339	-	Chr2:23254710-23255048	Cluster_5481	0.042	CGAAGACCGUACCGUAAACC	90	0.096	N	N2	-1	NA	NA	NA	100	0.83	0	0.33	0.18	0.14	0	0.04	0.04	0	0.96	NA	NA	14	14	1	18.057	4.174	3.341	0.000836161	0.126051	0.0011	0.0981	0.0849	0.0849	1	NA	BAI3HvsH2O
Chr2	23254710	23255048	339	-	Chr2:23254710-23255048	Cluster_5481	0.042	CGAAGACCGUACCGUAAACC	90	0.096	N	N2	-1	NA	NA	NA	100	0.83	0	0.33	0.18	0.14	0	0.04	0.04	0	0.96	NA	NA	14	14	1	19.353	4.275	3.506	0.000454667	0.0367781	0.0011	0.0981	0.0849	0.0849	1	NA	BAI3vsH2O
Chr2	24095960	24096167	208	+	Chr2:24095960-24096167	Cluster_5556	1	GCGCUGUGGAACCACCCGA	795	0.017	N	N2	-1	LOC_Os02g39880	expressed protein	LOC_Os02g39880	101	0.01	0	0	0	0	0	0	0	0.36	0.64	NA	NA	68	94	0	455.925	8.833	6.461	1.04347e-10	1.06482e-07	0.0734	0.0735	0.0735	0.0735	1	NA	BAI3HvsH2O
Chr2	24095960	24096167	208	+	Chr2:24095960-24096167	Cluster_5556	1	GCGCUGUGGAACCACCCGA	795	0.017	N	N2	-1	LOC_Os02g39880	expressed protein	LOC_Os02g39880	101	0.01	0	0	0	0	0	0	0	0.36	0.64	NA	NA	68	94	0	0.862	-0.213	0	1	1	0.0734	0.0735	0.0735	0.0735	1	NA	BAI3vsBAI3H
Chr2	24095960	24096167	208	+	Chr2:24095960-24096167	Cluster_5556	1	GCGCUGUGGAACCACCCGA	795	0.017	N	N2	-1	LOC_Os02g39880	expressed protein	LOC_Os02g39880	101	0.01	0	0	0	0	0	0	0	0.36	0.64	NA	NA	68	94	0	393.224	8.619	6.259	3.88586e-10	1.5388e-07	0.0734	0.0735	0.0735	0.0735	1	NA	BAI3vsH2O
Chr2	2412904	2412926	23	+	Chr2:2412904-2412926	Cluster_3914	0.998	GCGCCUCGGACGAAUACUAC	89	0.039	N	N2	-1	LOC_Os02g05070	expressed protein	LOC_Os02g05070	101	0.88	0.11	0.28	0.16	0	0	0	0	0.29	0.71	NA	NA	24	22	0	148.832	7.218	4.698	2.63187e-06	0.000414282	0.0436	0.0866	0.082	0.082	1	NA	BAI3vsH2O
Chr2	2412904	2412926	23	+	Chr2:2412904-2412926	Cluster_3914	0.998	GCGCCUCGGACGAAUACUAC	89	0.039	N	N2	-1	LOC_Os02g05070	expressed protein	LOC_Os02g05070	101	0.88	0.11	0.28	0.16	0	0	0	0	0.29	0.71	NA	NA	24	22	0	132.845	7.054	4.546	5.46386e-06	0.00245707	0.0436	0.0866	0.082	0.082	1	NA	BAI3HvsH2O
Chr2	2412904	2412926	23	+	Chr2:2412904-2412926	Cluster_3914	0.998	GCGCCUCGGACGAAUACUAC	89	0.039	N	N2	-1	LOC_Os02g05070	expressed protein	LOC_Os02g05070	101	0.88	0.11	0.28	0.16	0	0	0	0	0.29	0.71	NA	NA	24	22	0	1.12	0.164	0	1	1	0.0436	0.0866	0.082	0.082	1	NA	BAI3vsBAI3H
Chr2	24556034	24556616	583	+	Chr2:24556034-24556616	Cluster_5593	0.994	UAGGUCAUCGCCAGGGGC	5602	0.011	N	N2	-1	NA	NA	NA	101	0.19	0	0	0	0	0	0.01	0.01	0.01	0.98	NA	NA	371	268	4	63.477	5.988	9.631	5.90265e-22	1.11864e-18	0.0244	0.0697	0.0616	0.0616	1	NA	BAI3HvsH2O
Chr2	24556034	24556616	583	+	Chr2:24556034-24556616	Cluster_5593	0.994	UAGGUCAUCGCCAGGGGC	5602	0.011	N	N2	-1	NA	NA	NA	101	0.19	0	0	0	0	0	0.01	0.01	0.01	0.98	NA	NA	371	268	4	1.432	0.519	0	1	1	0.0244	0.0697	0.0616	0.0616	1	NA	BAI3vsBAI3H
Chr2	24556034	24556616	583	+	Chr2:24556034-24556616	Cluster_5593	0.994	UAGGUCAUCGCCAGGGGC	5602	0.011	N	N2	-1	NA	NA	NA	101	0.19	0	0	0	0	0	0.01	0.01	0.01	0.98	NA	NA	371	268	4	90.93	6.507	10.893	1.24002e-27	1.56668e-24	0.0244	0.0697	0.0616	0.0616	1	NA	BAI3vsH2O
Chr2	25349090	25349305	216	-	Chr2:25349090-25349305	Cluster_5651	0.003	CCACUGCUGGUUUAUGACC	394	0.049	N	N2	-1	LOC_Os02g42150	OsWAK14 - OsWAK receptor-like protein kinase, expressed	LOC_Os02g42150	110	0.07	0.01	0.06	0.01	0	0	0	0.01	0.41	0.58	NA	NA	62	0	0	158.396	7.307	4.649	3.34038e-06	0.00132279	0.3729	0.0817	0.1177	0.3729	1	NA	BAI3vsBAI3H
Chr2	25349090	25349305	216	-	Chr2:25349090-25349305	Cluster_5651	0.003	CCACUGCUGGUUUAUGACC	394	0.049	N	N2	-1	LOC_Os02g42150	OsWAK14 - OsWAK receptor-like protein kinase, expressed	LOC_Os02g42150	110	0.07	0.01	0.06	0.01	0	0	0	0.01	0.41	0.58	NA	NA	62	0	0	1.548	0.63	0	1	1	0.3729	0.0817	0.1177	0.3729	1	NA	BAI3HvsH2O
Chr2	25349090	25349305	216	-	Chr2:25349090-25349305	Cluster_5651	0.003	CCACUGCUGGUUUAUGACC	394	0.049	N	N2	-1	LOC_Os02g42150	OsWAK14 - OsWAK receptor-like protein kinase, expressed	LOC_Os02g42150	110	0.07	0.01	0.06	0.01	0	0	0	0.01	0.41	0.58	NA	NA	62	0	0	245.141	7.937	4.919	8.69005e-07	0.000161234	0.3729	0.0817	0.1177	0.3729	1	NA	BAI3vsH2O
Chr2	25452928	25452949	22	+	Chr2:25452928-25452949	Cluster_5657	1	ACUUUUGCUCGUGUAUGACC	423	0.02	20	N11	-1	LOC_Os02g42314	ubiquitin-conjugating enzyme, putative, expressed	NA	110	0.03	0.92	0.78	0.13	0.02	0	0	0	0.03	0.97	NA	NA	43	0	0	8.443	3.078	0.545	0.58549	1	0.4858	0.0877	0.1078	0.4858	1	NA	BAI3HvsH2O
Chr2	25452928	25452949	22	+	Chr2:25452928-25452949	Cluster_5657	1	ACUUUUGCUCGUGUAUGACC	423	0.02	20	N11	-1	LOC_Os02g42314	ubiquitin-conjugating enzyme, putative, expressed	NA	110	0.03	0.92	0.78	0.13	0.02	0	0	0	0.03	0.97	NA	NA	43	0	0	133.037	7.056	3.739	0.000184806	0.0466979	0.4858	0.0877	0.1078	0.4858	1	NA	BAI3vsBAI3H
Chr2	25452928	25452949	22	+	Chr2:25452928-25452949	Cluster_5657	1	ACUUUUGCUCGUGUAUGACC	423	0.02	20	N11	-1	LOC_Os02g42314	ubiquitin-conjugating enzyme, putative, expressed	NA	110	0.03	0.92	0.78	0.13	0.02	0	0	0	0.03	0.97	NA	NA	43	0	0	1123.24	10.133	4.62	3.831e-06	0.000577523	0.4858	0.0877	0.1078	0.4858	1	NA	BAI3vsH2O
Chr2	25491877	25492125	249	+	Chr2:25491877-25492125	Cluster_5662	0.989	GGUGGCCCCGUCGGUCCC	169	0.034	N	N2	-1	LOC_Os02g42374	e2f-associated phosphoprotein, putative, expressed	LOC_Os02g42374	101	0.02	0.01	0	0	0.01	0	0	0.02	0.01	0.98	NA	NA	8	8	0	241.005	7.913	3.858	0.00011428	0.0111065	0.0661	0.1201	0.1159	0.1159	1	NA	BAI3vsH2O
Chr2	25491877	25492125	249	+	Chr2:25491877-25492125	Cluster_5662	0.989	GGUGGCCCCGUCGGUCCC	169	0.034	N	N2	-1	LOC_Os02g42374	e2f-associated phosphoprotein, putative, expressed	LOC_Os02g42374	101	0.02	0.01	0	0	0.01	0	0	0.02	0.01	0.98	NA	NA	8	8	0	1.016	0.022	0	1	1	0.0661	0.1201	0.1159	0.1159	1	NA	BAI3vsBAI3H
Chr2	25491877	25492125	249	+	Chr2:25491877-25492125	Cluster_5662	0.989	GGUGGCCCCGUCGGUCCC	169	0.034	N	N2	-1	LOC_Os02g42374	e2f-associated phosphoprotein, putative, expressed	LOC_Os02g42374	101	0.02	0.01	0	0	0.01	0	0	0.02	0.01	0.98	NA	NA	8	8	0	237.287	7.89	3.84	0.000122926	0.0274073	0.0661	0.1201	0.1159	0.1159	1	NA	BAI3HvsH2O
Chr2	25505549	25505589	41	-	Chr2:25505549-25505589	Cluster_5665	0.007	CGGGUGAAAGCGGAGGAC	211	0.02	N	N2	-1	LOC_Os02g42390	expressed protein	LOC_Os02g42390	101	0.48	0	0	0	0	0	0	0	0.47	0.53	NA	NA	16	28	0	0.819	-0.288	0	1	1	0.1731	0.0873	0.0965	0.0965	1	NA	BAI3vsBAI3H
Chr2	25505549	25505589	41	-	Chr2:25505549-25505589	Cluster_5665	0.007	CGGGUGAAAGCGGAGGAC	211	0.02	N	N2	-1	LOC_Os02g42390	expressed protein	LOC_Os02g42390	101	0.48	0	0	0	0	0	0	0	0.47	0.53	NA	NA	16	28	0	90.362	6.498	4.597	4.27798e-06	0.00199128	0.1731	0.0873	0.0965	0.0965	1	NA	BAI3HvsH2O
Chr2	25505549	25505589	41	-	Chr2:25505549-25505589	Cluster_5665	0.007	CGGGUGAAAGCGGAGGAC	211	0.02	N	N2	-1	LOC_Os02g42390	expressed protein	LOC_Os02g42390	101	0.48	0	0	0	0	0	0	0	0.47	0.53	NA	NA	16	28	0	73.991	6.209	4.301	1.70074e-05	0.00212849	0.1731	0.0873	0.0965	0.0965	1	NA	BAI3vsH2O
Chr2	25640216	25640276	61	-	Chr2:25640216-25640276	Cluster_5687	0.199	AGGAUCCUGAUUUACGACC	144	0.12	N	N2	-1	LOC_Os02g42620	protein kinase, putative, expressed	LOC_Os02g42620	100	0.98	0.02	0.23	0.09	0.02	0.01	0.01	0.19	0.21	0.6	NA	NA	26	0	0	3.128	1.645	0	1	1	0.4518	0.1004	0.1193	0.4518	1	NA	BAI3HvsH2O
Chr2	25640216	25640276	61	-	Chr2:25640216-25640276	Cluster_5687	0.199	AGGAUCCUGAUUUACGACC	144	0.12	N	N2	-1	LOC_Os02g42620	protein kinase, putative, expressed	LOC_Os02g42620	100	0.98	0.02	0.23	0.09	0.02	0.01	0.01	0.19	0.21	0.6	NA	NA	26	0	0	77.079	6.268	3.231	0.00123227	0.261557	0.4518	0.1004	0.1193	0.4518	1	NA	BAI3vsBAI3H
Chr2	25640216	25640276	61	-	Chr2:25640216-25640276	Cluster_5687	0.199	AGGAUCCUGAUUUACGACC	144	0.12	N	N2	-1	LOC_Os02g42620	protein kinase, putative, expressed	LOC_Os02g42620	100	0.98	0.02	0.23	0.09	0.02	0.01	0.01	0.19	0.21	0.6	NA	NA	26	0	0	241.128	7.914	3.808	0.000140295	0.0130608	0.4518	0.1004	0.1193	0.4518	1	NA	BAI3vsH2O
Chr2	26909123	26909326	204	+	Chr2:26909123-26909326	Cluster_5822	0.976	CUGCCAACCCCGCAAGGAC	188	0.053	N	N2	-1	LOC_Os02g44440	retrotransposon protein, putative, unclassified, expressed	LOC_Os02g44440	100	0.05	0.91	0	0	0	0	0.05	0.05	0	0.95	NA	NA	14	4	0	11.405	3.512	1.678	0.0934408	1	0.0484	0.1164	0.1078	0.1078	1	NA	BAI3HvsH2O
Chr2	26909123	26909326	204	+	Chr2:26909123-26909326	Cluster_5822	0.976	CUGCCAACCCCGCAAGGAC	188	0.053	N	N2	-1	LOC_Os02g44440	retrotransposon protein, putative, unclassified, expressed	LOC_Os02g44440	100	0.05	0.91	0	0	0	0	0.05	0.05	0	0.95	NA	NA	14	4	0	3.895	1.962	0	1	1	0.0484	0.1164	0.1078	0.1078	1	NA	BAI3vsBAI3H
Chr2	26909123	26909326	204	+	Chr2:26909123-26909326	Cluster_5822	0.976	CUGCCAACCCCGCAAGGAC	188	0.053	N	N2	-1	LOC_Os02g44440	retrotransposon protein, putative, unclassified, expressed	LOC_Os02g44440	100	0.05	0.91	0	0	0	0	0.05	0.05	0	0.95	NA	NA	14	4	0	44.427	5.473	3.961	7.45803e-05	0.00788353	0.0484	0.1164	0.1078	0.1078	1	NA	BAI3vsH2O
Chr2	26954219	26954485	267	-	Chr2:26954219-26954485	Cluster_5826	0.012	GUAUGUGAAUAGGCUGUUGAAG	217	0.092	22	N11	-1	LOC_Os02g44520	OsSub19 - Putative Subtilisin homologue, expressed	LOC_Os02g44520	110	1	0	0.22	0.15	0.25	0.03	0.2	0.93	0.05	0.01	NA	xisRNA036	72	0	0	324.395	8.342	6.761	1.3727e-11	6.27937e-09	0.0255	0.0798	0.0758	0.0758	1	NA	BAI3vsH2O
Chr2	26954219	26954485	267	-	Chr2:26954219-26954485	Cluster_5826	0.012	GUAUGUGAAUAGGCUGUUGAAG	217	0.092	22	N11	-1	LOC_Os02g44520	OsSub19 - Putative Subtilisin homologue, expressed	LOC_Os02g44520	110	1	0	0.22	0.15	0.25	0.03	0.2	0.93	0.05	0.01	NA	xisRNA036	72	0	0	3.193	1.675	0	1	1	0.0255	0.0798	0.0758	0.0758	1	NA	BAI3HvsH2O
Chr2	26954219	26954485	267	-	Chr2:26954219-26954485	Cluster_5826	0.012	GUAUGUGAAUAGGCUGUUGAAG	217	0.092	22	N11	-1	LOC_Os02g44520	OsSub19 - Putative Subtilisin homologue, expressed	LOC_Os02g44520	110	1	0	0.22	0.15	0.25	0.03	0.2	0.93	0.05	0.01	NA	xisRNA036	72	0	0	101.581	6.666	6.992	2.7147e-12	2.0579e-09	0.0255	0.0798	0.0758	0.0758	1	NA	BAI3vsBAI3H
Chr2	27639581	27639654	74	+	Chr2:27639581-27639654	Cluster_5893	0.994	AGAACUACACAGUGUGACU	292	0.036	N	N2	-1	NA	NA	NA	110	0.03	0	0	0	0	0	0.02	0.02	0	0.98	NA	NA	23	0	0	1.978	0.984	0	1	1	0.13	0.1039	0.1055	0.1055	1	NA	BAI3HvsH2O
Chr2	27639581	27639654	74	+	Chr2:27639581-27639654	Cluster_5893	0.994	AGAACUACACAGUGUGACU	292	0.036	N	N2	-1	NA	NA	NA	110	0.03	0	0	0	0	0	0.02	0.02	0	0.98	NA	NA	23	0	0	48.479	5.599	4.207	2.59278e-05	0.0087078	0.13	0.1039	0.1055	0.1055	1	NA	BAI3vsBAI3H
Chr2	27639581	27639654	74	+	Chr2:27639581-27639654	Cluster_5893	0.994	AGAACUACACAGUGUGACU	292	0.036	N	N2	-1	NA	NA	NA	110	0.03	0	0	0	0	0	0.02	0.02	0	0.98	NA	NA	23	0	0	95.908	6.584	4.723	2.31901e-06	0.000379802	0.13	0.1039	0.1055	0.1055	1	NA	BAI3vsH2O
Chr2	28258751	28258772	22	+	Chr2:28258751-28258772	Cluster_5961	1	UAGGUCAUCGCCAGGGGC	5508	0.004	N	N2	-1	LOC_Os02g46360	invertase/pectin methylesterase inhibitor family protein, putative, expressed	LOC_Os02g46360	101	0.03	0	0	0	0	0	0	0	0.01	0.99	NA	NA	321	216	0	539.798	9.076	10.479	1.08225e-25	1.1481e-22	0.1337	0.07	0.0779	0.0779	1	NA	BAI3vsH2O
Chr2	28258751	28258772	22	+	Chr2:28258751-28258772	Cluster_5961	1	UAGGUCAUCGCCAGGGGC	5508	0.004	N	N2	-1	LOC_Os02g46360	invertase/pectin methylesterase inhibitor family protein, putative, expressed	LOC_Os02g46360	101	0.03	0	0	0	0	0	0	0	0.01	0.99	NA	NA	321	216	0	1.544	0.627	0	1	1	0.1337	0.07	0.0779	0.0779	1	NA	BAI3vsBAI3H
Chr2	28258751	28258772	22	+	Chr2:28258751-28258772	Cluster_5961	1	UAGGUCAUCGCCAGGGGC	5508	0.004	N	N2	-1	LOC_Os02g46360	invertase/pectin methylesterase inhibitor family protein, putative, expressed	LOC_Os02g46360	101	0.03	0	0	0	0	0	0	0	0.01	0.99	NA	NA	321	216	0	349.627	8.45	9.546	1.3448e-21	2.37869e-18	0.1337	0.07	0.0779	0.0779	1	NA	BAI3HvsH2O
Chr2	29430627	29430816	190	*	Chr2:29430627-29430816	Cluster_6071	0.247	UCGUAGAUGAGCAUCUUCUCC	232	0.159	21	N6	21.1	LOC_Os02g48080	cysteine-rich receptor-like protein kinase 7 precursor, putative, expressed	LOC_Os02g48080	110	0.7	0.23	0.18	0.49	0.09	0.06	0.02	0.71	0.18	0.1	NA	NA	40	0	0	518.298	9.018	5.003	5.6529e-07	0.000110281	0.0718	0.0885	0.0882	0.0882	1	NA	BAI3vsH2O
Chr2	29430627	29430816	190	*	Chr2:29430627-29430816	Cluster_6071	0.247	UCGUAGAUGAGCAUCUUCUCC	232	0.159	21	N6	21.1	LOC_Os02g48080	cysteine-rich receptor-like protein kinase 7 precursor, putative, expressed	LOC_Os02g48080	110	0.7	0.23	0.18	0.49	0.09	0.06	0.02	0.71	0.18	0.1	NA	NA	40	0	0	41.815	5.386	5.419	5.98078e-08	3.11141e-05	0.0718	0.0885	0.0882	0.0882	1	NA	BAI3vsBAI3H
Chr2	29430627	29430816	190	*	Chr2:29430627-29430816	Cluster_6071	0.247	UCGUAGAUGAGCAUCUUCUCC	232	0.159	21	N6	21.1	LOC_Os02g48080	cysteine-rich receptor-like protein kinase 7 precursor, putative, expressed	LOC_Os02g48080	110	0.7	0.23	0.18	0.49	0.09	0.06	0.02	0.71	0.18	0.1	NA	NA	40	0	0	12.395	3.632	1.11	0.267195	1	0.0718	0.0885	0.0882	0.0882	1	NA	BAI3HvsH2O
Chr2	32917822	32917851	30	*	Chr2:32917822-32917851	Cluster_6374	0.365	ACCGGAUGCUCGUCUACGACC	964	0.044	21	N6	-1	LOC_Os02g53750	tyrosine protein kinase domain containing protein, putative, expressed	LOC_Os02g53750	110	0.96	0.03	0.08	0.66	0.18	0	0.01	0.35	0.15	0.51	NA	xisRNA016	230	2	0	491.223	8.94	9.944	2.69131e-23	2.55021e-20	0.0171	0.072	0.0662	0.0662	1	NA	BAI3vsH2O
Chr2	32917822	32917851	30	*	Chr2:32917822-32917851	Cluster_6374	0.365	ACCGGAUGCUCGUCUACGACC	964	0.044	21	N6	-1	LOC_Os02g53750	tyrosine protein kinase domain containing protein, putative, expressed	LOC_Os02g53750	110	0.96	0.03	0.08	0.66	0.18	0	0.01	0.35	0.15	0.51	NA	xisRNA016	230	2	0	99.801	6.641	9.792	1.2175e-22	2.69189e-19	0.0171	0.072	0.0662	0.0662	1	NA	BAI3vsBAI3H
Chr2	32917822	32917851	30	*	Chr2:32917822-32917851	Cluster_6374	0.365	ACCGGAUGCUCGUCUACGACC	964	0.044	21	N6	-1	LOC_Os02g53750	tyrosine protein kinase domain containing protein, putative, expressed	LOC_Os02g53750	110	0.96	0.03	0.08	0.66	0.18	0	0.01	0.35	0.15	0.51	NA	xisRNA016	230	2	0	4.922	2.299	0.396	0.691965	1	0.0171	0.072	0.0662	0.0662	1	NA	BAI3HvsH2O
Chr2	34581716	34581931	216	+	Chr2:34581716-34581931	Cluster_6530	0.809	GAGCUGUUUUGUGACUUCU	92	0.177	N	N2	-1	NA	NA	NA	110	0.9	0.09	0.19	0.1	0.11	0.07	0.13	0.33	0.38	0.29	NA	xisRNA030	114	1	0	14.667	3.874	1.389	0.164828	1	0.0712	0.0757	0.0754	0.0754	1	NA	BAI3HvsH2O
Chr2	34581716	34581931	216	+	Chr2:34581716-34581931	Cluster_6530	0.809	GAGCUGUUUUGUGACUUCU	92	0.177	N	N2	-1	NA	NA	NA	110	0.9	0.09	0.19	0.1	0.11	0.07	0.13	0.33	0.38	0.29	NA	xisRNA030	114	1	0	92.059	6.524	7.721	1.14992e-14	1.01698e-11	0.0712	0.0757	0.0754	0.0754	1	NA	BAI3vsBAI3H
Chr2	34581716	34581931	216	+	Chr2:34581716-34581931	Cluster_6530	0.809	GAGCUGUUUUGUGACUUCU	92	0.177	N	N2	-1	NA	NA	NA	110	0.9	0.09	0.19	0.1	0.11	0.07	0.13	0.33	0.38	0.29	NA	xisRNA030	114	1	0	1350.2	10.399	6.534	6.41331e-11	2.70092e-08	0.0712	0.0757	0.0754	0.0754	1	NA	BAI3vsH2O
Chr2	3506305	3506427	123	-	Chr2:3506305-3506427	Cluster_3987	0.067	AAUUGUAGACAAGGAUUCU	6350	0.032	N	N2	-1	LOC_Os02g06930	protein kinase, putative, expressed	LOC_Os02g06930	110	0.98	0.01	0.31	0.14	0.14	0.06	0.03	0.8	0.15	0.05	NA	xisRNA001	1748	14	2	1094.7	10.096	15.185	4.41566e-52	2.34313e-48	0.094	0.0689	0.0731	0.0731	1	NA	BAI3vsH2O
Chr2	3506305	3506427	123	-	Chr2:3506305-3506427	Cluster_3987	0.067	AAUUGUAGACAAGGAUUCU	6350	0.032	N	N2	-1	LOC_Os02g06930	protein kinase, putative, expressed	LOC_Os02g06930	110	0.98	0.01	0.31	0.14	0.14	0.06	0.03	0.8	0.15	0.05	NA	xisRNA001	1748	14	2	107.969	6.754	11.48	1.66853e-30	7.37824e-27	0.094	0.0689	0.0731	0.0731	1	NA	BAI3vsBAI3H
Chr2	3506305	3506427	123	-	Chr2:3506305-3506427	Cluster_3987	0.067	AAUUGUAGACAAGGAUUCU	6350	0.032	N	N2	-1	LOC_Os02g06930	protein kinase, putative, expressed	LOC_Os02g06930	110	0.98	0.01	0.31	0.14	0.14	0.06	0.03	0.8	0.15	0.05	NA	xisRNA001	1748	14	2	10.139	3.342	2.454	0.0141353	1	0.094	0.0689	0.0731	0.0731	1	NA	BAI3HvsH2O
Chr2	35192515	35192643	129	+	Chr2:35192515-35192643	Cluster_6589	0.986	UAGGAGACGCUGUACGCC	388	0.121	N	N2	-1	LOC_Os02g57420	protein kinase APK1A, chloroplast precursor, putative, expressed	LOC_Os02g57420	110	1	0	0.12	0.15	0.13	0.05	0.08	0.85	0.12	0.02	NA	xisRNA006	112	1	0	9.587	3.261	0.841	0.400443	1	0.036	0.0758	0.074	0.074	1	NA	BAI3HvsH2O
Chr2	35192515	35192643	129	+	Chr2:35192515-35192643	Cluster_6589	0.986	UAGGAGACGCUGUACGCC	388	0.121	N	N2	-1	LOC_Os02g57420	protein kinase APK1A, chloroplast precursor, putative, expressed	LOC_Os02g57420	110	1	0	0.12	0.15	0.13	0.05	0.08	0.85	0.12	0.02	NA	xisRNA006	112	1	0	1434.2	10.486	6.013	1.81908e-09	6.26802e-07	0.036	0.0758	0.074	0.074	1	NA	BAI3vsH2O
Chr2	35192515	35192643	129	+	Chr2:35192515-35192643	Cluster_6589	0.986	UAGGAGACGCUGUACGCC	388	0.121	N	N2	-1	LOC_Os02g57420	protein kinase APK1A, chloroplast precursor, putative, expressed	LOC_Os02g57420	110	1	0	0.12	0.15	0.13	0.05	0.08	0.85	0.12	0.02	NA	xisRNA006	112	1	0	149.591	7.225	8.086	6.18515e-16	7.45929e-13	0.036	0.0758	0.074	0.074	1	NA	BAI3vsBAI3H
Chr2	4309771	4310018	248	+	Chr2:4309771-4310018	Cluster_4066	0.985	CGAACCCUGUACCGCCCA	335	0.059	N	N2	-1	LOC_Os02g08140	CAMK_KIN1/SNF1/Nim1_like.14 - CAMK includes calcium/calmodulin depedent protein kinases, expressed	LOC_Os02g08140	101	0.11	0.85	0.02	0	0	0	0	0.01	0.06	0.93	NA	NA	22	18	0	88.114	6.461	4.247	2.17082e-05	0.00748001	0.0626	0.0897	0.0875	0.0875	1	NA	BAI3HvsH2O
Chr2	4309771	4310018	248	+	Chr2:4309771-4310018	Cluster_4066	0.985	CGAACCCUGUACCGCCCA	335	0.059	N	N2	-1	LOC_Os02g08140	CAMK_KIN1/SNF1/Nim1_like.14 - CAMK includes calcium/calmodulin depedent protein kinases, expressed	LOC_Os02g08140	101	0.11	0.85	0.02	0	0	0	0	0.01	0.06	0.93	NA	NA	22	18	0	1.156	0.209	0	1	1	0.0626	0.0897	0.0875	0.0875	1	NA	BAI3vsBAI3H
Chr2	4309771	4310018	248	+	Chr2:4309771-4310018	Cluster_4066	0.985	CGAACCCUGUACCGCCCA	335	0.059	N	N2	-1	LOC_Os02g08140	CAMK_KIN1/SNF1/Nim1_like.14 - CAMK includes calcium/calmodulin depedent protein kinases, expressed	LOC_Os02g08140	101	0.11	0.85	0.02	0	0	0	0	0.01	0.06	0.93	NA	NA	22	18	0	101.858	6.67	4.454	8.43391e-06	0.00115345	0.0626	0.0897	0.0875	0.0875	1	NA	BAI3vsH2O
Chr2	6121413	6121592	180	-	Chr2:6121413-6121592	Cluster_4260	0.102	GGCUAAAGAACAAGGGAAGACC	52	0.235	22	N12	-1	LOC_Os02g11830	coatomer subunit beta, putative, expressed	LOC_Os02g11830	110	0	0.94	0.06	0.26	0.29	0.1	0.15	0.11	0.44	0.44	NA	NA	32	0	0	132.203	7.047	5.367	8.00362e-08	1.96936e-05	0.0057	0.094	0.0889	0.0889	1	NA	BAI3vsH2O
Chr2	6121413	6121592	180	-	Chr2:6121413-6121592	Cluster_4260	0.102	GGCUAAAGAACAAGGGAAGACC	52	0.235	22	N12	-1	LOC_Os02g11830	coatomer subunit beta, putative, expressed	LOC_Os02g11830	110	0	0.94	0.06	0.26	0.29	0.1	0.15	0.11	0.44	0.44	NA	NA	32	0	0	66.477	6.055	5.207	1.91619e-07	8.91934e-05	0.0057	0.094	0.0889	0.0889	1	NA	BAI3vsBAI3H
Chr2	6121413	6121592	180	-	Chr2:6121413-6121592	Cluster_4260	0.102	GGCUAAAGAACAAGGGAAGACC	52	0.235	22	N12	-1	LOC_Os02g11830	coatomer subunit beta, putative, expressed	LOC_Os02g11830	110	0	0.94	0.06	0.26	0.29	0.1	0.15	0.11	0.44	0.44	NA	NA	32	0	0	1.989	0.992	0	1	1	0.0057	0.094	0.0889	0.0889	1	NA	BAI3HvsH2O
Chr2	6134099	6134282	184	-	Chr2:6134099-6134282	Cluster_4261	0.092	GGCUAAAGAACAAGGGAAGACC	76	0.187	22	N11	-1	LOC_Os02g11840	coatomer subunit beta-2, putative, expressed	LOC_Os02g11840	110	0	0.96	0.04	0.3	0.32	0.11	0.14	0.1	0.5	0.39	NA	NA	36	0	0	4.8	2.263	0.211	0.832681	1	0.2607	0.0907	0.1078	0.1078	1	NA	BAI3HvsH2O
Chr2	6134099	6134282	184	-	Chr2:6134099-6134282	Cluster_4261	0.092	GGCUAAAGAACAAGGGAAGACC	76	0.187	22	N11	-1	LOC_Os02g11840	coatomer subunit beta-2, putative, expressed	LOC_Os02g11840	110	0	0.96	0.04	0.3	0.32	0.11	0.14	0.1	0.5	0.39	NA	NA	36	0	0	230.178	7.847	5.145	2.67132e-07	5.62504e-05	0.2607	0.0907	0.1078	0.1078	1	NA	BAI3vsH2O
Chr2	6134099	6134282	184	-	Chr2:6134099-6134282	Cluster_4261	0.092	GGCUAAAGAACAAGGGAAGACC	76	0.187	22	N11	-1	LOC_Os02g11840	coatomer subunit beta-2, putative, expressed	LOC_Os02g11840	110	0	0.96	0.04	0.3	0.32	0.11	0.14	0.1	0.5	0.39	NA	NA	36	0	0	47.958	5.584	5.091	3.57052e-07	0.000158934	0.2607	0.0907	0.1078	0.1078	1	NA	BAI3vsBAI3H
Chr2	6312381	6312468	88	*	Chr2:6312381-6312468	Cluster_4275	0.508	UCAUAGACCAAAAUCCUCUCU	125	0.191	21	N6	6.7	LOC_Os02g12130	cysteine-rich receptor-like protein kinase 35 precursor, putative, expressed	NA	100	0.97	0	0.23	0.52	0.13	0.03	0.01	0.47	0.33	0.2	NA	NA	28	0	0	3.733	1.9	0	1	1	0.5279	0.0977	0.1198	0.5279	1	NA	BAI3HvsH2O
Chr2	6312381	6312468	88	*	Chr2:6312381-6312468	Cluster_4275	0.508	UCAUAGACCAAAAUCCUCUCU	125	0.191	21	N6	6.7	LOC_Os02g12130	cysteine-rich receptor-like protein kinase 35 precursor, putative, expressed	NA	100	0.97	0	0.23	0.52	0.13	0.03	0.01	0.47	0.33	0.2	NA	NA	28	0	0	408.528	8.674	4.112	3.92515e-05	0.00437572	0.5279	0.0977	0.1198	0.5279	1	NA	BAI3vsH2O
Chr2	6312381	6312468	88	*	Chr2:6312381-6312468	Cluster_4275	0.508	UCAUAGACCAAAAUCCUCUCU	125	0.191	21	N6	6.7	LOC_Os02g12130	cysteine-rich receptor-like protein kinase 35 precursor, putative, expressed	NA	100	0.97	0	0.23	0.52	0.13	0.03	0.01	0.47	0.33	0.2	NA	NA	28	0	0	109.437	6.774	3.483	0.000495786	0.112647	0.5279	0.0977	0.1198	0.5279	1	NA	BAI3vsBAI3H
Chr2	9506480	9506501	22	-	Chr2:9506480-9506501	Cluster_4503	0	GUUCGAUCCCGCCUGGCUC	1236	0.007	N	N2	-1	LOC_Os02g16640	proline-rich protein HaeIII subfamily 1 precursor, putative, expressed	LOC_Os02g16640	101	0.01	0.94	0.11	0	0	0	0	0	0	1	NA	NA	81	61	0	336.815	8.396	6.057	1.38936e-09	4.85035e-07	0.2572	0.0743	0.0946	0.0946	1	NA	BAI3vsH2O
Chr2	9506480	9506501	22	-	Chr2:9506480-9506501	Cluster_4503	0	GUUCGAUCCCGCCUGGCUC	1236	0.007	N	N2	-1	LOC_Os02g16640	proline-rich protein HaeIII subfamily 1 precursor, putative, expressed	LOC_Os02g16640	101	0.01	0.94	0.11	0	0	0	0	0	0	1	NA	NA	81	61	0	0.915	-0.128	0	1	1	0.2572	0.0743	0.0946	0.0946	1	NA	BAI3vsBAI3H
Chr2	9506480	9506501	22	-	Chr2:9506480-9506501	Cluster_4503	0	GUUCGAUCCCGCCUGGCUC	1236	0.007	N	N2	-1	LOC_Os02g16640	proline-rich protein HaeIII subfamily 1 precursor, putative, expressed	LOC_Os02g16640	101	0.01	0.94	0.11	0	0	0	0	0	0	1	NA	NA	81	61	0	368.168	8.524	6.178	6.49639e-10	6.38378e-07	0.2572	0.0743	0.0946	0.0946	1	NA	BAI3HvsH2O
Chr2	952572	952670	99	+	Chr2:952572-952670	Cluster_3813	0.98	ACUUUUGCUCGUGUAUGACC	440	0.126	N	N2	-1	LOC_Os02g02600	serine/threonine-protein kinase Cx32, chloroplast precursor, putative, expressed	LOC_Os02g02600	110	0.63	0.34	0.45	0.15	0.08	0.03	0.06	0.05	0.34	0.61	NA	NA	130	1	0	47.765	5.578	2.048	0.0405163	1	0.3928	0.0748	0.1016	0.3928	1	NA	BAI3HvsH2O
Chr2	952572	952670	99	+	Chr2:952572-952670	Cluster_3813	0.98	ACUUUUGCUCGUGUAUGACC	440	0.126	N	N2	-1	LOC_Os02g02600	serine/threonine-protein kinase Cx32, chloroplast precursor, putative, expressed	LOC_Os02g02600	110	0.63	0.34	0.45	0.15	0.08	0.03	0.06	0.05	0.34	0.61	NA	NA	130	1	0	3903.56	11.931	5.831	5.51588e-09	1.68215e-06	0.3928	0.0748	0.1016	0.3928	1	NA	BAI3vsH2O
Chr2	952572	952670	99	+	Chr2:952572-952670	Cluster_3813	0.98	ACUUUUGCUCGUGUAUGACC	440	0.126	N	N2	-1	LOC_Os02g02600	serine/threonine-protein kinase Cx32, chloroplast precursor, putative, expressed	LOC_Os02g02600	110	0.63	0.34	0.45	0.15	0.08	0.03	0.06	0.05	0.34	0.61	NA	NA	130	1	0	81.724	6.353	4.417	9.99045e-06	0.00368148	0.3928	0.0748	0.1016	0.3928	1	NA	BAI3vsBAI3H
Chr2	9917622	9917677	56	+	Chr2:9917622-9917677	Cluster_4534	0.918	ACUGUCCGGAAUAAACUCCUGU	608	0.068	22	N11	-1	LOC_Os02g17292	retrotransposon protein, putative, unclassified, expressed	LOC_Os02g17292	110	0.98	0.02	0.12	0.03	0.5	0.27	0.02	0.79	0.15	0.05	NA	xisRNA026	129	1	0	2.549	1.35	0	1	1	0.6471	0.0748	0.082	0.6471	1	NA	BAI3HvsH2O
Chr2	9917622	9917677	56	+	Chr2:9917622-9917677	Cluster_4534	0.918	ACUGUCCGGAAUAAACUCCUGU	608	0.068	22	N11	-1	LOC_Os02g17292	retrotransposon protein, putative, unclassified, expressed	LOC_Os02g17292	110	0.98	0.02	0.12	0.03	0.5	0.27	0.02	0.79	0.15	0.05	NA	xisRNA026	129	1	0	351.859	8.459	4.784	1.71657e-06	0.00029009	0.6471	0.0748	0.082	0.6471	1	NA	BAI3vsH2O
Chr2	9917622	9917677	56	+	Chr2:9917622-9917677	Cluster_4534	0.918	ACUGUCCGGAAUAAACUCCUGU	608	0.068	22	N11	-1	LOC_Os02g17292	retrotransposon protein, putative, unclassified, expressed	LOC_Os02g17292	110	0.98	0.02	0.12	0.03	0.5	0.27	0.02	0.79	0.15	0.05	NA	xisRNA026	129	1	0	138.061	7.109	4.073	4.63186e-05	0.0135047	0.6471	0.0748	0.082	0.6471	1	NA	BAI3vsBAI3H
Chr3	11113804	11113920	117	-	Chr3:11113804-11113920	Cluster_7741	0.009	CAGAGAUGGAUUGGUGCCUU	93	0.071	N	N2	-1	LOC_Os03g19760	HAD-superfamily hydrolase, subfamily IA, variant 3 containing protein, expressed	NA	101	0.85	0.06	0.33	0.14	0.01	0	0	0	0.68	0.32	NA	NA	28	23	1	35.509	5.15	4.465	8.02259e-06	0.00337866	0.1421	0.0848	0.0912	0.0912	1	NA	BAI3HvsH2O
Chr3	11113804	11113920	117	-	Chr3:11113804-11113920	Cluster_7741	0.009	CAGAGAUGGAUUGGUGCCUU	93	0.071	N	N2	-1	LOC_Os03g19760	HAD-superfamily hydrolase, subfamily IA, variant 3 containing protein, expressed	NA	101	0.85	0.06	0.33	0.14	0.01	0	0	0	0.68	0.32	NA	NA	28	23	1	1.121	0.165	0	1	1	0.1421	0.0848	0.0912	0.0912	1	NA	BAI3vsBAI3H
Chr3	11113804	11113920	117	-	Chr3:11113804-11113920	Cluster_7741	0.009	CAGAGAUGGAUUGGUGCCUU	93	0.071	N	N2	-1	LOC_Os03g19760	HAD-superfamily hydrolase, subfamily IA, variant 3 containing protein, expressed	NA	101	0.85	0.06	0.33	0.14	0.01	0	0	0	0.68	0.32	NA	NA	28	23	1	39.819	5.315	4.709	2.48673e-06	0.000399867	0.1421	0.0848	0.0912	0.0912	1	NA	BAI3vsH2O
Chr3	11115910	11116059	150	*	Chr3:11115910-11116059	Cluster_7742	0.29	AAGGGAAGAGAACUGUUUUGUAA	74	0.286	24	N6	8.7	LOC_Os03g19760	HAD-superfamily hydrolase, subfamily IA, variant 3 containing protein, expressed	LOC_Os03g19760	110	0.98	0.01	0.02	0.12	0.06	0.24	0.37	0.64	0.25	0.11	NA	xisRNA051	32	0	0	1.062	0.087	0	1	1	0.4166	0.0935	0.1249	0.4166	1	NA	BAI3HvsH2O
Chr3	11115910	11116059	150	*	Chr3:11115910-11116059	Cluster_7742	0.29	AAGGGAAGAGAACUGUUUUGUAA	74	0.286	24	N6	8.7	LOC_Os03g19760	HAD-superfamily hydrolase, subfamily IA, variant 3 containing protein, expressed	LOC_Os03g19760	110	0.98	0.01	0.02	0.12	0.06	0.24	0.37	0.64	0.25	0.11	NA	xisRNA051	32	0	0	108.928	6.767	3.741	0.000183507	0.0466979	0.4166	0.0935	0.1249	0.4166	1	NA	BAI3vsBAI3H
Chr3	11115910	11116059	150	*	Chr3:11115910-11116059	Cluster_7742	0.29	AAGGGAAGAGAACUGUUUUGUAA	74	0.286	24	N6	8.7	LOC_Os03g19760	HAD-superfamily hydrolase, subfamily IA, variant 3 containing protein, expressed	LOC_Os03g19760	110	0.98	0.01	0.02	0.12	0.06	0.24	0.37	0.64	0.25	0.11	NA	xisRNA051	32	0	0	115.662	6.854	3.903	9.48511e-05	0.00961193	0.4166	0.0935	0.1249	0.4166	1	NA	BAI3vsH2O
Chr3	11121520	11121654	135	+	Chr3:11121520-11121654	Cluster_7743	0.998	UUUGAUGUGGCAAUAGAACC	430	0.045	20	N13	-1	LOC_Os03g19760	HAD-superfamily hydrolase, subfamily IA, variant 3 containing protein, expressed	LOC_Os03g19760	100	0.06	0	0.95	0	0	0.01	0	0.03	0.03	0.94	NA	NA	34	4	0	6.983	2.804	1.17	0.242167	1	0	0.09	0.0811	0.0811	1	NA	BAI3HvsH2O
Chr3	11121520	11121654	135	+	Chr3:11121520-11121654	Cluster_7743	0.998	UUUGAUGUGGCAAUAGAACC	430	0.045	20	N13	-1	LOC_Os03g19760	HAD-superfamily hydrolase, subfamily IA, variant 3 containing protein, expressed	LOC_Os03g19760	100	0.06	0	0.95	0	0	0.01	0	0.03	0.03	0.94	NA	NA	34	4	0	7.565	2.919	1.968	0.0490723	1	0	0.09	0.0811	0.0811	1	NA	BAI3vsBAI3H
Chr3	11121520	11121654	135	+	Chr3:11121520-11121654	Cluster_7743	0.998	UUUGAUGUGGCAAUAGAACC	430	0.045	20	N13	-1	LOC_Os03g19760	HAD-superfamily hydrolase, subfamily IA, variant 3 containing protein, expressed	LOC_Os03g19760	100	0.06	0	0.95	0	0	0.01	0	0.03	0.03	0.94	NA	NA	34	4	0	52.826	5.723	5.657	1.53947e-08	4.29951e-06	0	0.09	0.0811	0.0811	1	NA	BAI3vsH2O
Chr3	11816628	11816686	59	*	Chr3:11816628-11816686	Cluster_7829	0.718	UCUCUGGUGAUUGAACAGACU	87	0.14	21	N6	-1	LOC_Os03g20870	zinc finger, C3HC4 type domain containing protein, expressed	LOC_Os03g20870	110	0.94	0.04	0.35	0.42	0.04	0.03	0.02	0.28	0.1	0.62	NA	xisRNA046	40	0	0	1295.21	10.339	5.49	4.02092e-08	1.0258e-05	0.3421	0.0889	0.1062	0.1062	1	NA	BAI3vsH2O
Chr3	11816628	11816686	59	*	Chr3:11816628-11816686	Cluster_7829	0.718	UCUCUGGUGAUUGAACAGACU	87	0.14	21	N6	-1	LOC_Os03g20870	zinc finger, C3HC4 type domain containing protein, expressed	LOC_Os03g20870	110	0.94	0.04	0.35	0.42	0.04	0.03	0.02	0.28	0.1	0.62	NA	xisRNA046	40	0	0	69.355	6.116	5.406	6.45808e-08	3.29511e-05	0.3421	0.0889	0.1062	0.1062	1	NA	BAI3vsBAI3H
Chr3	11816628	11816686	59	*	Chr3:11816628-11816686	Cluster_7829	0.718	UCUCUGGUGAUUGAACAGACU	87	0.14	21	N6	-1	LOC_Os03g20870	zinc finger, C3HC4 type domain containing protein, expressed	LOC_Os03g20870	110	0.94	0.04	0.35	0.42	0.04	0.03	0.02	0.28	0.1	0.62	NA	xisRNA046	40	0	0	18.675	4.223	1.364	0.172634	1	0.3421	0.0889	0.1062	0.1062	1	NA	BAI3HvsH2O
Chr3	12852753	12852773	21	-	Chr3:12852753-12852773	Cluster_7943	0	CAGAGUACUUGUUUAUGACC	576	0.008	N	N2	-1	NA	NA	NA	110	0.01	0.78	0.78	0.01	0	0	0	0	0	1	NA	NA	56	0	0	121.434	6.924	4.189	2.80343e-05	0.00918278	0.3971	0.0831	0.1025	0.3971	1	NA	BAI3vsBAI3H
Chr3	12852753	12852773	21	-	Chr3:12852753-12852773	Cluster_7943	0	CAGAGUACUUGUUUAUGACC	576	0.008	N	N2	-1	NA	NA	NA	110	0.01	0.78	0.78	0.01	0	0	0	0	0	1	NA	NA	56	0	0	631.297	9.302	4.737	2.16952e-06	0.000359761	0.3971	0.0831	0.1025	0.3971	1	NA	BAI3vsH2O
Chr3	12852753	12852773	21	-	Chr3:12852753-12852773	Cluster_7943	0	CAGAGUACUUGUUUAUGACC	576	0.008	N	N2	-1	NA	NA	NA	110	0.01	0.78	0.78	0.01	0	0	0	0	0	1	NA	NA	56	0	0	5.199	2.378	0.223	0.823803	1	0.3971	0.0831	0.1025	0.3971	1	NA	BAI3HvsH2O
Chr3	13213974	13214072	99	+	Chr3:13213974-13214072	Cluster_7987	0.993	UGUGGCCGAUGACUGGGGU	51	0.087	N	N2	-1	NA	NA	NA	100	0.72	0.19	0.33	0.17	0.09	0.01	0.01	0.01	0.12	0.87	NA	NA	14	10	0	1.289	0.367	0	1	1	0	0.1017	0.0897	0.0897	1	NA	BAI3vsBAI3H
Chr3	13213974	13214072	99	+	Chr3:13213974-13214072	Cluster_7987	0.993	UGUGGCCGAUGACUGGGGU	51	0.087	N	N2	-1	NA	NA	NA	100	0.72	0.19	0.33	0.17	0.09	0.01	0.01	0.01	0.12	0.87	NA	NA	14	10	0	33.95	5.085	3.888	0.0001012	0.0100564	0	0.1017	0.0897	0.0897	1	NA	BAI3vsH2O
Chr3	13213974	13214072	99	+	Chr3:13213974-13214072	Cluster_7987	0.993	UGUGGCCGAUGACUGGGGU	51	0.087	N	N2	-1	NA	NA	NA	100	0.72	0.19	0.33	0.17	0.09	0.01	0.01	0.01	0.12	0.87	NA	NA	14	10	0	26.334	4.719	3.409	0.000652283	0.101207	0	0.1017	0.0897	0.0897	1	NA	BAI3HvsH2O
Chr3	14207731	14207866	136	-	Chr3:14207731-14207866	Cluster_8040	0.121	UCGUAGACGAGGAGGCGCUCCU	434	0.099	22	N12	-1	LOC_Os03g24930	tyrosine protein kinase domain containing protein, putative, expressed	LOC_Os03g24930	110	0.83	0.08	0.1	0.03	0.8	0.02	0.01	0.84	0.11	0.04	NA	xisRNA042	48	1	0	72.596	6.182	5.985	2.17002e-09	1.37083e-06	0.1003	0.0856	0.0872	0.0872	1	NA	BAI3vsBAI3H
Chr3	14207731	14207866	136	-	Chr3:14207731-14207866	Cluster_8040	0.121	UCGUAGACGAGGAGGCGCUCCU	434	0.099	22	N12	-1	LOC_Os03g24930	tyrosine protein kinase domain containing protein, putative, expressed	LOC_Os03g24930	110	0.83	0.08	0.1	0.03	0.8	0.02	0.01	0.84	0.11	0.04	NA	xisRNA042	48	1	0	2.095	1.067	0	1	1	0.1003	0.0856	0.0872	0.0872	1	NA	BAI3HvsH2O
Chr3	14207731	14207866	136	-	Chr3:14207731-14207866	Cluster_8040	0.121	UCGUAGACGAGGAGGCGCUCCU	434	0.099	22	N12	-1	LOC_Os03g24930	tyrosine protein kinase domain containing protein, putative, expressed	LOC_Os03g24930	110	0.83	0.08	0.1	0.03	0.8	0.02	0.01	0.84	0.11	0.04	NA	xisRNA042	48	1	0	152.054	7.248	6.229	4.70262e-10	1.80826e-07	0.1003	0.0856	0.0872	0.0872	1	NA	BAI3vsH2O
Chr3	1517745	1518056	312	*	Chr3:1517745-1518056	Cluster_6779	0.554	UCAAGAACCAUGUAUAUCU	94	0.235	N	N2	-1	LOC_Os03g03510	CAMK_KIN1/SNF1/Nim1_like.15 - CAMK includes calcium/calmodulin depedent protein kinases, expressed	LOC_Os03g03510	110	0.12	0.81	0.07	0.17	0.07	0.05	0.01	0.56	0.28	0.16	NA	NA	30	0	0	44.891	5.488	4.213	2.51701e-05	0.00856172	0.3422	0.0956	0.127	0.127	1	NA	BAI3vsBAI3H
Chr3	1517745	1518056	312	*	Chr3:1517745-1518056	Cluster_6779	0.554	UCAAGAACCAUGUAUAUCU	94	0.235	N	N2	-1	LOC_Os03g03510	CAMK_KIN1/SNF1/Nim1_like.15 - CAMK includes calcium/calmodulin depedent protein kinases, expressed	LOC_Os03g03510	110	0.12	0.81	0.07	0.17	0.07	0.05	0.01	0.56	0.28	0.16	NA	NA	30	0	0	0.764	-0.388	0	1	1	0.3422	0.0956	0.127	0.127	1	NA	BAI3HvsH2O
Chr3	1517745	1518056	312	*	Chr3:1517745-1518056	Cluster_6779	0.554	UCAAGAACCAUGUAUAUCU	94	0.235	N	N2	-1	LOC_Os03g03510	CAMK_KIN1/SNF1/Nim1_like.15 - CAMK includes calcium/calmodulin depedent protein kinases, expressed	LOC_Os03g03510	110	0.12	0.81	0.07	0.17	0.07	0.05	0.01	0.56	0.28	0.16	NA	NA	30	0	0	34.301	5.1	4.136	3.54036e-05	0.00398021	0.3422	0.0956	0.127	0.127	1	NA	BAI3vsH2O
Chr3	15180212	15180233	22	-	Chr3:15180212-15180233	Cluster_8121	0	AUUCCGUCCUCGGCCACCA	880	0.015	N	N2	-1	LOC_Os03g26570	retrotransposon protein, putative, unclassified, expressed	LOC_Os03g26570	101	0.02	0.25	0.25	0	0	0	0	0	0.02	0.98	NA	NA	82	48	0	2271.75	11.15	6.128	8.89383e-10	3.23248e-07	0.0259	0.0749	0.0697	0.0697	1	NA	BAI3vsH2O
Chr3	15180212	15180233	22	-	Chr3:15180212-15180233	Cluster_8121	0	AUUCCGUCCUCGGCCACCA	880	0.015	N	N2	-1	LOC_Os03g26570	retrotransposon protein, putative, unclassified, expressed	LOC_Os03g26570	101	0.02	0.25	0.25	0	0	0	0	0	0.02	0.98	NA	NA	82	48	0	1.574	0.655	0	1	1	0.0259	0.0749	0.0697	0.0697	1	NA	BAI3vsBAI3H
Chr3	15180212	15180233	22	-	Chr3:15180212-15180233	Cluster_8121	0	AUUCCGUCCUCGGCCACCA	880	0.015	N	N2	-1	LOC_Os03g26570	retrotransposon protein, putative, unclassified, expressed	LOC_Os03g26570	101	0.02	0.25	0.25	0	0	0	0	0	0.02	0.98	NA	NA	82	48	0	1443.06	10.495	5.687	1.29473e-08	1.01034e-05	0.0259	0.0749	0.0697	0.0697	1	NA	BAI3HvsH2O
Chr3	15991971	15992071	101	-	Chr3:15991971-15992071	Cluster_8186	0.002	UUCGAACCCUGUACCGCCC	506	0.024	N	N2	-1	LOC_Os03g27840	splicing factor, arginine/serine-rich 16, putative, expressed	LOC_Os03g27840	101	0.57	0.26	0	0.02	0.01	0	0	0	0	0.99	NA	NA	58	34	0	190.061	7.57	5.283	1.26858e-07	8.20927e-05	0.0896	0.0775	0.0787	0.0787	1	NA	BAI3HvsH2O
Chr3	15991971	15992071	101	-	Chr3:15991971-15992071	Cluster_8186	0.002	UUCGAACCCUGUACCGCCC	506	0.024	N	N2	-1	LOC_Os03g27840	splicing factor, arginine/serine-rich 16, putative, expressed	LOC_Os03g27840	101	0.57	0.26	0	0.02	0.01	0	0	0	0	0.99	NA	NA	58	34	0	273.914	8.098	5.791	6.98914e-09	2.08355e-06	0.0896	0.0775	0.0787	0.0787	1	NA	BAI3vsH2O
Chr3	15991971	15992071	101	-	Chr3:15991971-15992071	Cluster_8186	0.002	UUCGAACCCUGUACCGCCC	506	0.024	N	N2	-1	LOC_Os03g27840	splicing factor, arginine/serine-rich 16, putative, expressed	LOC_Os03g27840	101	0.57	0.26	0	0.02	0.01	0	0	0	0	0.99	NA	NA	58	34	0	1.441	0.527	0	1	1	0.0896	0.0775	0.0787	0.0787	1	NA	BAI3vsBAI3H
Chr3	17284808	17284828	21	-	Chr3:17284808-17284828	Cluster_8285	0	AUUCCUAUUUCCGGCACCA	185	0.042	N	N2	-1	NA	NA	NA	101	0.8	0.02	0.05	0	0	0	0	0	0.02	0.98	NA	NA	12	12	0	134.428	7.071	3.655	0.000256949	0.0483502	0.0171	0.1032	0.0947	0.0947	1	NA	BAI3HvsH2O
Chr3	17284808	17284828	21	-	Chr3:17284808-17284828	Cluster_8285	0	AUUCCUAUUUCCGGCACCA	185	0.042	N	N2	-1	NA	NA	NA	101	0.8	0.02	0.05	0	0	0	0	0	0.02	0.98	NA	NA	12	12	0	1.005	0.007	0	1	1	0.0171	0.1032	0.0947	0.0947	1	NA	BAI3vsBAI3H
Chr3	17284808	17284828	21	-	Chr3:17284808-17284828	Cluster_8285	0	AUUCCUAUUUCCGGCACCA	185	0.042	N	N2	-1	NA	NA	NA	101	0.8	0.02	0.05	0	0	0	0	0	0.02	0.98	NA	NA	12	12	0	135.117	7.078	3.663	0.000249379	0.0216935	0.0171	0.1032	0.0947	0.0947	1	NA	BAI3vsH2O
Chr3	17600808	17600828	21	+	Chr3:17600808-17600828	Cluster_8306	1	GAGGCCUAGGACACCACCCU	271	0.018	N	N2	-1	LOC_Os03g30890	S-locus-like receptor protein kinase, putative, expressed	LOC_Os03g30890	101	0.61	0.39	0.6	0	0	0	0	0	0	1	NA	NA	28	16	0	444.858	8.797	4.56	5.11898e-06	0.000749776	0.1733	0.0879	0.0942	0.0942	1	NA	BAI3vsH2O
Chr3	17600808	17600828	21	+	Chr3:17600808-17600828	Cluster_8306	1	GAGGCCUAGGACACCACCCU	271	0.018	N	N2	-1	LOC_Os03g30890	S-locus-like receptor protein kinase, putative, expressed	LOC_Os03g30890	101	0.61	0.39	0.6	0	0	0	0	0	0	1	NA	NA	28	16	0	303.607	8.246	4.179	2.92875e-05	0.00903552	0.1733	0.0879	0.0942	0.0942	1	NA	BAI3HvsH2O
Chr3	17600808	17600828	21	+	Chr3:17600808-17600828	Cluster_8306	1	GAGGCCUAGGACACCACCCU	271	0.018	N	N2	-1	LOC_Os03g30890	S-locus-like receptor protein kinase, putative, expressed	LOC_Os03g30890	101	0.61	0.39	0.6	0	0	0	0	0	0	1	NA	NA	28	16	0	1.465	0.551	0	1	1	0.1733	0.0879	0.0942	0.0942	1	NA	BAI3vsBAI3H
Chr3	19779393	19779444	52	+	Chr3:19779393-19779444	Cluster_8398	0.995	UCGAACCCUGUACCGCCC	187	0.021	N	N2	-1	LOC_Os03g35710	retrotransposon protein, putative, Ty3-gypsy subclass, expressed	NA	100	0.01	0	0	0	0	0	0	0	0	1	NA	NA	12	7	0	1.63	0.705	0	1	1	0.1416	0.1141	0.1154	0.1154	1	NA	BAI3vsBAI3H
Chr3	19779393	19779444	52	+	Chr3:19779393-19779444	Cluster_8398	0.995	UCGAACCCUGUACCGCCC	187	0.021	N	N2	-1	LOC_Os03g35710	retrotransposon protein, putative, Ty3-gypsy subclass, expressed	NA	100	0.01	0	0	0	0	0	0	0	0	1	NA	NA	12	7	0	169.061	7.401	3.721	0.000198208	0.0178003	0.1416	0.1141	0.1154	0.1154	1	NA	BAI3vsH2O
Chr3	19779393	19779444	52	+	Chr3:19779393-19779444	Cluster_8398	0.995	UCGAACCCUGUACCGCCC	187	0.021	N	N2	-1	LOC_Os03g35710	retrotransposon protein, putative, Ty3-gypsy subclass, expressed	NA	100	0.01	0	0	0	0	0	0	0	0	1	NA	NA	12	7	0	103.74	6.697	3.209	0.00133	0.1877	0.1416	0.1141	0.1154	0.1154	1	NA	BAI3HvsH2O
Chr3	20659813	20659882	70	-	Chr3:20659813-20659882	Cluster_8428	0.011	AAUGACUGAAAUGAAUGGACC	1893	0.029	21	N11	-1	LOC_Os03g37270	RNA recognition motif containing protein, putative, expressed	LOC_Os03g37270	110	0.88	0.1	0.18	0.73	0.03	0	0	0.02	0.92	0.06	NA	xisRNA014	227	1	0	6642.83	12.698	7.097	1.27853e-12	6.40035e-10	0.2978	0.0721	0.0913	0.0913	1	NA	BAI3vsH2O
Chr3	20659813	20659882	70	-	Chr3:20659813-20659882	Cluster_8428	0.011	AAUGACUGAAAUGAAUGGACC	1893	0.029	21	N11	-1	LOC_Os03g37270	RNA recognition motif containing protein, putative, expressed	LOC_Os03g37270	110	0.88	0.1	0.18	0.73	0.03	0	0	0.02	0.92	0.06	NA	xisRNA014	227	1	0	34.066	5.09	1.967	0.0491866	1	0.2978	0.0721	0.0913	0.0913	1	NA	BAI3HvsH2O
Chr3	20659813	20659882	70	-	Chr3:20659813-20659882	Cluster_8428	0.011	AAUGACUGAAAUGAAUGGACC	1893	0.029	21	N11	-1	LOC_Os03g37270	RNA recognition motif containing protein, putative, expressed	LOC_Os03g37270	110	0.88	0.1	0.18	0.73	0.03	0	0	0.02	0.92	0.06	NA	xisRNA014	227	1	0	194.997	7.607	9.006	2.13712e-19	3.15012e-16	0.2978	0.0721	0.0913	0.0913	1	NA	BAI3vsBAI3H
Chr3	22282338	22282400	63	-	Chr3:22282338-22282400	Cluster_8533	0.107	GUCCCAGGUAGGGCCAUACCCU	75	0.224	22	N11	-1	LOC_Os03g40100	ACT domain containing protein, expressed	NA	110	0.99	0.01	0.27	0.11	0.41	0.01	0.05	0.85	0.06	0.09	NA	xisRNA061	16	0	0	200.194	7.645	4.15	3.32463e-05	0.00376962	0	0.1199	0.1155	0.1155	1	NA	BAI3vsH2O
Chr3	22282338	22282400	63	-	Chr3:22282338-22282400	Cluster_8533	0.107	GUCCCAGGUAGGGCCAUACCCU	75	0.224	22	N11	-1	LOC_Os03g40100	ACT domain containing protein, expressed	NA	110	0.99	0.01	0.27	0.11	0.41	0.01	0.05	0.85	0.06	0.09	NA	xisRNA061	16	0	0	58.638	5.874	3.913	9.1295e-05	0.0249715	0	0.1199	0.1155	0.1155	1	NA	BAI3vsBAI3H
Chr3	22282338	22282400	63	-	Chr3:22282338-22282400	Cluster_8533	0.107	GUCCCAGGUAGGGCCAUACCCU	75	0.224	22	N11	-1	LOC_Os03g40100	ACT domain containing protein, expressed	NA	110	0.99	0.01	0.27	0.11	0.41	0.01	0.05	0.85	0.06	0.09	NA	xisRNA061	16	0	0	3.414	1.771	0	1	1	0	0.1199	0.1155	0.1155	1	NA	BAI3HvsH2O
Chr3	22567047	22567141	95	-	Chr3:22567047-22567141	Cluster_8552	0.005	CUGCCAACCCCGCAAGGAC	179	0.021	N	N2	-1	NA	NA	NA	100	0.01	0.94	0	0.01	0	0	0	0	0	1	NA	NA	14	2	0	465.734	8.863	4.5	6.79228e-06	0.000943522	0.0171	0.1193	0.1115	0.1115	1	NA	BAI3vsH2O
Chr3	22567047	22567141	95	-	Chr3:22567047-22567141	Cluster_8552	0.005	CUGCCAACCCCGCAAGGAC	179	0.021	N	N2	-1	NA	NA	NA	100	0.01	0.94	0	0.01	0	0	0	0	0	1	NA	NA	14	2	0	5.611	2.488	0.855	0.39252	1	0.0171	0.1193	0.1115	0.1115	1	NA	BAI3vsBAI3H
Chr3	22567047	22567141	95	-	Chr3:22567047-22567141	Cluster_8552	0.005	CUGCCAACCCCGCAAGGAC	179	0.021	N	N2	-1	NA	NA	NA	100	0.01	0.94	0	0.01	0	0	0	0	0	1	NA	NA	14	2	0	82.998	6.375	2.827	0.00469828	0.537305	0.0171	0.1193	0.1115	0.1115	1	NA	BAI3HvsH2O
Chr3	22985437	22985580	144	+	Chr3:22985437-22985580	Cluster_8602	0.988	ACCACCCUGUCGUGCUUGAC	104	0.048	N	N2	-1	NA	NA	NA	101	0.58	0.35	0.42	0.01	0	0	0	0	0.01	0.99	NA	NA	12	10	0	420.922	8.717	4.435	9.19997e-06	0.0012266	0	0.1059	0.0954	0.0954	1	NA	BAI3vsH2O
Chr3	22985437	22985580	144	+	Chr3:22985437-22985580	Cluster_8602	0.988	ACCACCCUGUCGUGCUUGAC	104	0.048	N	N2	-1	NA	NA	NA	101	0.58	0.35	0.42	0.01	0	0	0	0	0.01	0.99	NA	NA	12	10	0	1.288	0.366	0	1	1	0	0.1059	0.0954	0.0954	1	NA	BAI3vsBAI3H
Chr3	22985437	22985580	144	+	Chr3:22985437-22985580	Cluster_8602	0.988	ACCACCCUGUCGUGCUUGAC	104	0.048	N	N2	-1	NA	NA	NA	101	0.58	0.35	0.42	0.01	0	0	0	0	0.01	0.99	NA	NA	12	10	0	326.693	8.352	4.188	2.81845e-05	0.00903552	0	0.1059	0.0954	0.0954	1	NA	BAI3HvsH2O
Chr3	24092191	24092343	153	-	Chr3:24092191-24092343	Cluster_8694	0.044	UCGAGUCCCUCCUGGCGUG	39	0.167	N	N2	-1	LOC_Os03g43200	retrotransposon protein, putative, unclassified, expressed	LOC_Os03g43200	100	0.9	0.02	0.14	0.21	0.1	0.03	0.05	0.04	0.78	0.17	NA	NA	15	11	0	34.223	5.097	3.921	8.80778e-05	0.00905767	0.0582	0.0996	0.0945	0.0945	1	NA	BAI3vsH2O
Chr3	24092191	24092343	153	-	Chr3:24092191-24092343	Cluster_8694	0.044	UCGAGUCCCUCCUGGCGUG	39	0.167	N	N2	-1	LOC_Os03g43200	retrotransposon protein, putative, unclassified, expressed	LOC_Os03g43200	100	0.9	0.02	0.14	0.21	0.1	0.03	0.05	0.04	0.78	0.17	NA	NA	15	11	0	26.36	4.72	3.428	0.000609084	0.0956225	0.0582	0.0996	0.0945	0.0945	1	NA	BAI3HvsH2O
Chr3	24092191	24092343	153	-	Chr3:24092191-24092343	Cluster_8694	0.044	UCGAGUCCCUCCUGGCGUG	39	0.167	N	N2	-1	LOC_Os03g43200	retrotransposon protein, putative, unclassified, expressed	LOC_Os03g43200	100	0.9	0.02	0.14	0.21	0.1	0.03	0.05	0.04	0.78	0.17	NA	NA	15	11	0	1.298	0.377	0	1	1	0.0582	0.0996	0.0945	0.0945	1	NA	BAI3vsBAI3H
Chr3	25506290	25506310	21	+	Chr3:25506290-25506310	Cluster_8806	1	UUGAGUUCGUCUGUGUAGG	69	0.045	N	N2	-1	LOC_Os03g45170	amino acid permease, putative, expressed	NA	101	0.5	0.25	0.42	0	0	0	0	0	0.49	0.51	NA	NA	12	10	0	1.112	0.153	0	1	1	0.0323	0.1076	0.101	0.101	1	NA	BAI3vsBAI3H
Chr3	25506290	25506310	21	+	Chr3:25506290-25506310	Cluster_8806	1	UUGAGUUCGUCUGUGUAGG	69	0.045	N	N2	-1	LOC_Os03g45170	amino acid permease, putative, expressed	NA	101	0.5	0.25	0.42	0	0	0	0	0	0.49	0.51	NA	NA	12	10	0	344.978	8.43	4.23	2.33977e-05	0.00785808	0.0323	0.1076	0.101	0.101	1	NA	BAI3HvsH2O
Chr3	25506290	25506310	21	+	Chr3:25506290-25506310	Cluster_8806	1	UUGAGUUCGUCUGUGUAGG	69	0.045	N	N2	-1	LOC_Os03g45170	amino acid permease, putative, expressed	NA	101	0.5	0.25	0.42	0	0	0	0	0	0.49	0.51	NA	NA	12	10	0	383.683	8.584	4.335	1.45958e-05	0.00186181	0.0323	0.1076	0.101	0.101	1	NA	BAI3vsH2O
Chr3	25981504	25981682	179	+	Chr3:25981504-25981682	Cluster_8852	1	AUCCGUGCGGCUUGACCA	7444	0.005	N	N2	-1	LOC_Os03g45970	expressed protein	NA	101	0	0	0	0	0	0	0	0	0.04	0.96	NA	NA	392	356	1	348.167	8.444	11.836	2.53254e-32	5.59944e-29	0.0334	0.0695	0.0639	0.0639	1	NA	BAI3vsH2O
Chr3	25981504	25981682	179	+	Chr3:25981504-25981682	Cluster_8852	1	AUCCGUGCGGCUUGACCA	7444	0.005	N	N2	-1	LOC_Os03g45970	expressed protein	NA	101	0	0	0	0	0	0	0	0	0.04	0.96	NA	NA	392	356	1	1.149	0.2	0	1	1	0.0334	0.0695	0.0639	0.0639	1	NA	BAI3vsBAI3H
Chr3	25981504	25981682	179	+	Chr3:25981504-25981682	Cluster_8852	1	AUCCGUGCGGCUUGACCA	7444	0.005	N	N2	-1	LOC_Os03g45970	expressed protein	NA	101	0	0	0	0	0	0	0	0	0.04	0.96	NA	NA	392	356	1	303.14	8.244	11.466	1.94635e-30	1.29101e-26	0.0334	0.0695	0.0639	0.0639	1	NA	BAI3HvsH2O
Chr3	27009369	27009550	182	+	Chr3:27009369-27009550	Cluster_8965	0.967	GGUUCGAUCCCGACAGGCU	100	0.07	N	N2	-1	NA	NA	NA	100	0.29	0	0.13	0.06	0.01	0	0.02	0.02	0.01	0.97	NA	NA	18	10	0	1.193	0.254	0	1	1	0.2009	0.0979	0.1101	0.1101	1	NA	BAI3vsBAI3H
Chr3	27009369	27009550	182	+	Chr3:27009369-27009550	Cluster_8965	0.967	GGUUCGAUCCCGACAGGCU	100	0.07	N	N2	-1	NA	NA	NA	100	0.29	0	0.13	0.06	0.01	0	0.02	0.02	0.01	0.97	NA	NA	18	10	0	33.932	5.085	3.396	0.000683758	0.105474	0.2009	0.0979	0.1101	0.1101	1	NA	BAI3HvsH2O
Chr3	27009369	27009550	182	+	Chr3:27009369-27009550	Cluster_8965	0.967	GGUUCGAUCCCGACAGGCU	100	0.07	N	N2	-1	NA	NA	NA	100	0.29	0	0.13	0.06	0.01	0	0.02	0.02	0.01	0.97	NA	NA	18	10	0	40.478	5.339	3.688	0.000225987	0.0199863	0.2009	0.0979	0.1101	0.1101	1	NA	BAI3vsH2O
Chr3	27127140	27127233	94	+	Chr3:27127140-27127233	Cluster_8977	1	GUCCCCAUCGUCUAGAGGC	1371	0.016	N	N2	-1	LOC_Os03g47790	transposon protein, putative, unclassified, expressed	NA	101	0.23	0.02	0.38	0.03	0.01	0	0	0	0.16	0.84	NA	NA	187	138	1	1.222	0.289	0	1	1	0.2939	0.071	0.0981	0.0981	1	NA	BAI3vsBAI3H
Chr3	27127140	27127233	94	+	Chr3:27127140-27127233	Cluster_8977	1	GUCCCCAUCGUCUAGAGGC	1371	0.016	N	N2	-1	LOC_Os03g47790	transposon protein, putative, unclassified, expressed	NA	101	0.23	0.02	0.38	0.03	0.01	0	0	0	0.16	0.84	NA	NA	187	138	1	82.505	6.366	7.531	5.03819e-14	7.03543e-11	0.2939	0.071	0.0981	0.0981	1	NA	BAI3HvsH2O
Chr3	27127140	27127233	94	+	Chr3:27127140-27127233	Cluster_8977	1	GUCCCCAUCGUCUAGAGGC	1371	0.016	N	N2	-1	LOC_Os03g47790	transposon protein, putative, unclassified, expressed	NA	101	0.23	0.02	0.38	0.03	0.01	0	0	0	0.16	0.84	NA	NA	187	138	1	100.783	6.655	8.035	9.34585e-16	6.1991e-13	0.2939	0.071	0.0981	0.0981	1	NA	BAI3vsH2O
Chr3	27517083	27517155	73	-	Chr3:27517083-27517155	Cluster_9020	0.093	UAUCACACUGUGUAGGACUGGUG	88	0.141	23	N11	-1	LOC_Os03g48310	plasma membrane ATPase, putative, expressed	LOC_Os03g48310	110	0.97	0.03	0.14	0.08	0.2	0.38	0.09	0.91	0.05	0.04	NA	xisRNA059	21	0	0	642.951	9.329	4.811	1.50403e-06	0.000259123	0.1647	0.1079	0.11	0.11	1	NA	BAI3vsH2O
Chr3	27517083	27517155	73	-	Chr3:27517083-27517155	Cluster_9020	0.093	UAUCACACUGUGUAGGACUGGUG	88	0.141	23	N11	-1	LOC_Os03g48310	plasma membrane ATPase, putative, expressed	LOC_Os03g48310	110	0.97	0.03	0.14	0.08	0.2	0.38	0.09	0.91	0.05	0.04	NA	xisRNA059	21	0	0	8.499	3.087	0.623	0.533081	1	0.1647	0.1079	0.11	0.11	1	NA	BAI3HvsH2O
Chr3	27517083	27517155	73	-	Chr3:27517083-27517155	Cluster_9020	0.093	UAUCACACUGUGUAGGACUGGUG	88	0.141	23	N11	-1	LOC_Os03g48310	plasma membrane ATPase, putative, expressed	LOC_Os03g48310	110	0.97	0.03	0.14	0.08	0.2	0.38	0.09	0.91	0.05	0.04	NA	xisRNA059	21	0	0	75.651	6.241	4.311	1.62642e-05	0.00583138	0.1647	0.1079	0.11	0.11	1	NA	BAI3vsBAI3H
Chr3	2833140	2833246	107	-	Chr3:2833140-2833246	Cluster_6899	0.004	UUUGGGAGUCGGGAACGGG	221	0.018	N	N2	-1	LOC_Os03g05680	histone demethylase JARID1C, putative, expressed	LOC_Os03g05680	100	1	0	0	0.01	0	0	0	0	0	1	NA	NA	16	4	0	90.955	6.507	2.896	0.00377748	0.44347	0.3962	0.1107	0.1259	0.1259	1	NA	BAI3HvsH2O
Chr3	2833140	2833246	107	-	Chr3:2833140-2833246	Cluster_6899	0.004	UUUGGGAGUCGGGAACGGG	221	0.018	N	N2	-1	LOC_Os03g05680	histone demethylase JARID1C, putative, expressed	LOC_Os03g05680	100	1	0	0	0.01	0	0	0	0	0	1	NA	NA	16	4	0	5.814	2.54	0.91	0.362945	1	0.3962	0.1107	0.1259	0.1259	1	NA	BAI3vsBAI3H
Chr3	2833140	2833246	107	-	Chr3:2833140-2833246	Cluster_6899	0.004	UUUGGGAGUCGGGAACGGG	221	0.018	N	N2	-1	LOC_Os03g05680	histone demethylase JARID1C, putative, expressed	LOC_Os03g05680	100	1	0	0	0.01	0	0	0	0	0	1	NA	NA	16	4	0	528.832	9.047	4.591	4.40972e-06	0.000657296	0.3962	0.1107	0.1259	0.1259	1	NA	BAI3vsH2O
Chr3	28713206	28713237	32	-	Chr3:28713206-28713237	Cluster_9140	0.069	CUUGGUUGUGUGCACUUUGACC	25	0.263	24	N11	-1	LOC_Os03g50330	CAMK_KIN1/SNF1/Nim1_like.18 - CAMK includes calcium/calmodulin depedent protein kinases, expressed	NA	100	0.94	0.05	0.02	0.15	0.23	0.18	0.36	0.22	0.22	0.56	NA	NA	20	0	0	2.978	1.574	0	1	1	0.8217	0.1093	0.1093	0.8217	1	NA	BAI3HvsH2O
Chr3	28713206	28713237	32	-	Chr3:28713206-28713237	Cluster_9140	0.069	CUUGGUUGUGUGCACUUUGACC	25	0.263	24	N11	-1	LOC_Os03g50330	CAMK_KIN1/SNF1/Nim1_like.18 - CAMK includes calcium/calmodulin depedent protein kinases, expressed	NA	100	0.94	0.05	0.02	0.15	0.23	0.18	0.36	0.22	0.22	0.56	NA	NA	20	0	0	215.164	7.749	3.119	0.00181205	0.378562	0.8217	0.1093	0.1093	0.8217	1	NA	BAI3vsBAI3H
Chr3	28713206	28713237	32	-	Chr3:28713206-28713237	Cluster_9140	0.069	CUUGGUUGUGUGCACUUUGACC	25	0.263	24	N11	-1	LOC_Os03g50330	CAMK_KIN1/SNF1/Nim1_like.18 - CAMK includes calcium/calmodulin depedent protein kinases, expressed	NA	100	0.94	0.05	0.02	0.15	0.23	0.18	0.36	0.22	0.22	0.56	NA	NA	20	0	0	640.731	9.324	3.756	0.000172614	0.0156842	0.8217	0.1093	0.1093	0.8217	1	NA	BAI3vsH2O
Chr3	29413114	29413134	21	+	Chr3:29413114-29413134	Cluster_9234	1	UUCCAGAUGUCGGGGGUUC	138	0.031	N	N2	-1	NA	NA	NA	101	0.98	0	0.09	0.03	0	0	0	0	0	1	NA	NA	20	14	0	1.299	0.378	0	1	1	0.0713	0.0931	0.0914	0.0914	1	NA	BAI3vsBAI3H
Chr3	29413114	29413134	21	+	Chr3:29413114-29413134	Cluster_9234	1	UUCCAGAUGUCGGGGGUUC	138	0.031	N	N2	-1	NA	NA	NA	101	0.98	0	0.09	0.03	0	0	0	0	0	1	NA	NA	20	14	0	292.74	8.193	4.081	4.48939e-05	0.0128078	0.0713	0.0931	0.0914	0.0914	1	NA	BAI3HvsH2O
Chr3	29413114	29413134	21	+	Chr3:29413114-29413134	Cluster_9234	1	UUCCAGAUGUCGGGGGUUC	138	0.031	N	N2	-1	NA	NA	NA	101	0.98	0	0.09	0.03	0	0	0	0	0	1	NA	NA	20	14	0	380.342	8.571	4.338	1.43524e-05	0.0018396	0.0713	0.0931	0.0914	0.0914	1	NA	BAI3vsH2O
Chr3	29465165	29465310	146	+	Chr3:29465165-29465310	Cluster_9241	0.994	GAAGUAAUGUAGGGAUGACC	97	0.145	20	N11	-1	LOC_Os03g51510	ribosomal protein L6, putative, expressed	LOC_Os03g51510	110	1	0	0.46	0.12	0.11	0.17	0.08	0.02	0.6	0.38	NA	xisRNA056	28	0	0	964.317	9.913	5.228	1.71209e-07	3.98467e-05	0	0.098	0.0978	0.0978	1	NA	BAI3vsH2O
Chr3	29465165	29465310	146	+	Chr3:29465165-29465310	Cluster_9241	0.994	GAAGUAAUGUAGGGAUGACC	97	0.145	20	N11	-1	LOC_Os03g51510	ribosomal protein L6, putative, expressed	LOC_Os03g51510	110	1	0	0.46	0.12	0.11	0.17	0.08	0.02	0.6	0.38	NA	xisRNA056	28	0	0	297.324	8.216	4.169	3.06271e-05	0.00990973	0	0.098	0.0978	0.0978	1	NA	BAI3vsBAI3H
Chr3	29465165	29465310	146	+	Chr3:29465165-29465310	Cluster_9241	0.994	GAAGUAAUGUAGGGAUGACC	97	0.145	20	N11	-1	LOC_Os03g51510	ribosomal protein L6, putative, expressed	LOC_Os03g51510	110	1	0	0.46	0.12	0.11	0.17	0.08	0.02	0.6	0.38	NA	xisRNA056	28	0	0	3.243	1.697	0	1	1	0	0.098	0.0978	0.0978	1	NA	BAI3HvsH2O
Chr3	29772572	29772625	54	+	Chr3:29772572-29772625	Cluster_9269	0.814	GCCACGGAGGAGGAAAAGACC	753	0.065	21	N11	-1	LOC_Os03g51900	DEAD-box ATP-dependent RNA helicase, putative, expressed	LOC_Os03g51900	110	0.9	0.02	0.08	0.69	0.06	0.02	0.05	0.18	0.15	0.67	NA	xisRNA025	134	0	0	641.528	9.325	7.535	4.8719e-14	2.75024e-11	0.258	0.0746	0.0936	0.0936	1	NA	BAI3vsH2O
Chr3	29772572	29772625	54	+	Chr3:29772572-29772625	Cluster_9269	0.814	GCCACGGAGGAGGAAAAGACC	753	0.065	21	N11	-1	LOC_Os03g51900	DEAD-box ATP-dependent RNA helicase, putative, expressed	LOC_Os03g51900	110	0.9	0.02	0.08	0.69	0.06	0.02	0.05	0.18	0.15	0.67	NA	xisRNA025	134	0	0	3.689	1.883	0	1	1	0.258	0.0746	0.0936	0.0936	1	NA	BAI3HvsH2O
Chr3	29772572	29772625	54	+	Chr3:29772572-29772625	Cluster_9269	0.814	GCCACGGAGGAGGAAAAGACC	753	0.065	21	N11	-1	LOC_Os03g51900	DEAD-box ATP-dependent RNA helicase, putative, expressed	LOC_Os03g51900	110	0.9	0.02	0.08	0.69	0.06	0.02	0.05	0.18	0.15	0.67	NA	xisRNA025	134	0	0	173.904	7.442	8.077	6.62402e-16	7.64124e-13	0.258	0.0746	0.0936	0.0936	1	NA	BAI3vsBAI3H
Chr3	31282678	31282698	21	+	Chr3:31282678-31282698	Cluster_9415	1	UUUACGGCGGCUAACACA	309	0.017	N	N2	-1	LOC_Os03g55010	UDP-glucoronosyl and UDP-glucosyl transferase domain containing protein, expressed	NA	100	1	0	0.03	0.05	0	0	0	0	0	1	NA	NA	25	4	0	878.59	9.779	5.1	3.39406e-07	6.98071e-05	0.3469	0.0975	0.1145	0.1145	1	NA	BAI3vsH2O
Chr3	31282678	31282698	21	+	Chr3:31282678-31282698	Cluster_9415	1	UUUACGGCGGCUAACACA	309	0.017	N	N2	-1	LOC_Os03g55010	UDP-glucoronosyl and UDP-glucosyl transferase domain containing protein, expressed	NA	100	1	0	0.03	0.05	0	0	0	0	0	1	NA	NA	25	4	0	7.457	2.899	1.634	0.102216	1	0.3469	0.0975	0.1145	0.1145	1	NA	BAI3vsBAI3H
Chr3	31282678	31282698	21	+	Chr3:31282678-31282698	Cluster_9415	1	UUUACGGCGGCUAACACA	309	0.017	N	N2	-1	LOC_Os03g55010	UDP-glucoronosyl and UDP-glucosyl transferase domain containing protein, expressed	NA	100	1	0	0.03	0.05	0	0	0	0	0	1	NA	NA	25	4	0	117.816	6.88	3.165	0.00154844	0.20766	0.3469	0.0975	0.1145	0.1145	1	NA	BAI3HvsH2O
Chr3	31365795	31365820	26	-	Chr3:31365795-31365820	Cluster_9431	0	CUGUCGGCAGAUCUCUCCU	91	0.112	N	N2	-1	NA	NA	NA	101	0.97	0.02	0.29	0.23	0.15	0.01	0	0.01	0.52	0.48	NA	NA	32	24	0	155.699	7.283	5.155	2.54059e-07	5.43604e-05	0.1095	0.0832	0.085	0.085	1	NA	BAI3vsH2O
Chr3	31365795	31365820	26	-	Chr3:31365795-31365820	Cluster_9431	0	CUGUCGGCAGAUCUCUCCU	91	0.112	N	N2	-1	NA	NA	NA	101	0.97	0.02	0.29	0.23	0.15	0.01	0	0.01	0.52	0.48	NA	NA	32	24	0	1.421	0.507	0	1	1	0.1095	0.0832	0.085	0.085	1	NA	BAI3vsBAI3H
Chr3	31365795	31365820	26	-	Chr3:31365795-31365820	Cluster_9431	0	CUGUCGGCAGAUCUCUCCU	91	0.112	N	N2	-1	NA	NA	NA	101	0.97	0.02	0.29	0.23	0.15	0.01	0	0.01	0.52	0.48	NA	NA	32	24	0	109.565	6.776	4.647	3.3617e-06	0.00165321	0.1095	0.0832	0.085	0.085	1	NA	BAI3HvsH2O
Chr3	3166986	3167030	45	*	Chr3:3166986-3167030	Cluster_6928	0.744	ACAGAGUACUUGUUUAUGACC	8078	0.017	21	N6	-1	LOC_Os03g06330	tyrosine protein kinase domain containing protein, putative, expressed	LOC_Os03g06330	110	0.94	0.05	0.15	0.55	0.18	0.01	0	0.23	0.17	0.6	NA	xisRNA009	1580	10	0	12.051	3.591	2.702	0.00689423	0.765347	0.0367	0.0689	0.0646	0.0646	1	NA	BAI3HvsH2O
Chr3	3166986	3167030	45	*	Chr3:3166986-3167030	Cluster_6928	0.744	ACAGAGUACUUGUUUAUGACC	8078	0.017	21	N6	-1	LOC_Os03g06330	tyrosine protein kinase domain containing protein, putative, expressed	LOC_Os03g06330	110	0.94	0.05	0.15	0.55	0.18	0.01	0	0.23	0.17	0.6	NA	xisRNA009	1580	10	0	1635.98	10.676	15.139	8.92643e-52	3.94727e-48	0.0367	0.0689	0.0646	0.0646	1	NA	BAI3vsH2O
Chr3	3166986	3167030	45	*	Chr3:3166986-3167030	Cluster_6928	0.744	ACAGAGUACUUGUUUAUGACC	8078	0.017	21	N6	-1	LOC_Os03g06330	tyrosine protein kinase domain containing protein, putative, expressed	LOC_Os03g06330	110	0.94	0.05	0.15	0.55	0.18	0.01	0	0.23	0.17	0.6	NA	xisRNA009	1580	10	0	135.76	7.085	12.725	4.29313e-37	5.69527e-33	0.0367	0.0689	0.0646	0.0646	1	NA	BAI3vsBAI3H
Chr3	31778999	31779288	290	*	Chr3:31778999-31779288	Cluster_9465	0.613	UCCAAACUCGUCAAGCUCUUGU	41	0.277	22	N6	-1	LOC_Os03g55820	thioredoxin, putative, expressed	LOC_Os03g55820	100	0.99	0	0.05	0.1	0.58	0.15	0.05	0.65	0.16	0.18	NA	NA	15	1	0	94.24	6.558	4.015	5.95353e-05	0.0063951	0	0.1212	0.1131	0.1131	1	NA	BAI3vsH2O
Chr3	31778999	31779288	290	*	Chr3:31778999-31779288	Cluster_9465	0.613	UCCAAACUCGUCAAGCUCUUGU	41	0.277	22	N6	-1	LOC_Os03g55820	thioredoxin, putative, expressed	LOC_Os03g55820	100	0.99	0	0.05	0.1	0.58	0.15	0.05	0.65	0.16	0.18	NA	NA	15	1	0	17.684	4.144	3.089	0.00201004	0.416643	0	0.1212	0.1131	0.1131	1	NA	BAI3vsBAI3H
Chr3	31778999	31779288	290	*	Chr3:31778999-31779288	Cluster_9465	0.613	UCCAAACUCGUCAAGCUCUUGU	41	0.277	22	N6	-1	LOC_Os03g55820	thioredoxin, putative, expressed	LOC_Os03g55820	100	0.99	0	0.05	0.1	0.58	0.15	0.05	0.65	0.16	0.18	NA	NA	15	1	0	5.329	2.414	0.337	0.736316	1	0	0.1212	0.1131	0.1131	1	NA	BAI3HvsH2O
Chr3	32820900	32820986	87	-	Chr3:32820900-32820986	Cluster_9578	0.118	CUGGAAGUUUGAUAUCACCC	28	0.275	N	N2	-1	LOC_Os03g57560	piwi domain containing protein, expressed	LOC_Os03g57560	110	0.98	0.02	0.19	0.16	0.14	0.1	0.21	0.84	0.08	0.08	NA	xisRNA064	14	0	0	90.872	6.506	3.916	9.00542e-05	0.00922516	0.0956	0.1268	0.1261	0.1261	1	NA	BAI3vsH2O
Chr3	32820900	32820986	87	-	Chr3:32820900-32820986	Cluster_9578	0.118	CUGGAAGUUUGAUAUCACCC	28	0.275	N	N2	-1	LOC_Os03g57560	piwi domain containing protein, expressed	LOC_Os03g57560	110	0.98	0.02	0.19	0.16	0.14	0.1	0.21	0.84	0.08	0.08	NA	xisRNA064	14	0	0	398.125	8.637	4.324	1.53572e-05	0.00558162	0.0956	0.1268	0.1261	0.1261	1	NA	BAI3vsBAI3H
Chr3	32820900	32820986	87	-	Chr3:32820900-32820986	Cluster_9578	0.118	CUGGAAGUUUGAUAUCACCC	28	0.275	N	N2	-1	LOC_Os03g57560	piwi domain containing protein, expressed	LOC_Os03g57560	110	0.98	0.02	0.19	0.16	0.14	0.1	0.21	0.84	0.08	0.08	NA	xisRNA064	14	0	0	0.228	-2.131	-0.071	0.943179	1	0.0956	0.1268	0.1261	0.1261	1	NA	BAI3HvsH2O
Chr3	33039055	33039077	23	+	Chr3:33039055-33039077	Cluster_9614	0.997	AGAGUACUUGUUUAUGACC	160	0.034	N	N2	-1	LOC_Os03g58040	glutamate dehydrogenase protein, putative, expressed	LOC_Os03g58040	100	0.07	0.3	0.08	0	0	0	0	0	0.42	0.58	NA	NA	24	0	0	657.987	9.362	4.238	2.25862e-05	0.00269936	0.4449	0.1018	0.1184	0.4449	1	NA	BAI3vsH2O
Chr3	33039055	33039077	23	+	Chr3:33039055-33039077	Cluster_9614	0.997	AGAGUACUUGUUUAUGACC	160	0.034	N	N2	-1	LOC_Os03g58040	glutamate dehydrogenase protein, putative, expressed	LOC_Os03g58040	100	0.07	0.3	0.08	0	0	0	0	0	0.42	0.58	NA	NA	24	0	0	78.087	6.287	3.249	0.00115616	0.24738	0.4449	0.1018	0.1184	0.4449	1	NA	BAI3vsBAI3H
Chr3	33039055	33039077	23	+	Chr3:33039055-33039077	Cluster_9614	0.997	AGAGUACUUGUUUAUGACC	160	0.034	N	N2	-1	LOC_Os03g58040	glutamate dehydrogenase protein, putative, expressed	LOC_Os03g58040	100	0.07	0.3	0.08	0	0	0	0	0	0.42	0.58	NA	NA	24	0	0	8.426	3.075	0.55	0.582059	1	0.4449	0.1018	0.1184	0.4449	1	NA	BAI3HvsH2O
Chr3	34501137	34501260	124	+	Chr3:34501137-34501260	Cluster_9746	0.991	CGAGUCCACCCAUAGCCACCA	68	0.103	21	N11	-1	LOC_Os03g60700	dolichyl-phosphate beta-glycosyltransferase, putative, expressed	LOC_Os03g60700	100	0.83	0.04	0.1	0.52	0.26	0	0	0.01	0.01	0.98	NA	NA	13	7	0	42.976	5.425	3.021	0.00252043	0.308167	0.0213	0.1093	0.1003	0.1003	1	NA	BAI3HvsH2O
Chr3	34501137	34501260	124	+	Chr3:34501137-34501260	Cluster_9746	0.991	CGAGUCCACCCAUAGCCACCA	68	0.103	21	N11	-1	LOC_Os03g60700	dolichyl-phosphate beta-glycosyltransferase, putative, expressed	LOC_Os03g60700	100	0.83	0.04	0.1	0.52	0.26	0	0	0.01	0.01	0.98	NA	NA	13	7	0	1.656	0.727	0	1	1	0.0213	0.1093	0.1003	0.1003	1	NA	BAI3vsBAI3H
Chr3	34501137	34501260	124	+	Chr3:34501137-34501260	Cluster_9746	0.991	CGAGUCCACCCAUAGCCACCA	68	0.103	21	N11	-1	LOC_Os03g60700	dolichyl-phosphate beta-glycosyltransferase, putative, expressed	LOC_Os03g60700	100	0.83	0.04	0.1	0.52	0.26	0	0	0.01	0.01	0.98	NA	NA	13	7	0	71.158	6.153	3.682	0.000231272	0.0203711	0.0213	0.1093	0.1003	0.1003	1	NA	BAI3vsH2O
Chr3	34505880	34505924	45	*	Chr3:34505880-34505924	Cluster_9747	0.623	UCAUACACUAGCAGUCGAUGC	1417	0.034	21	N6	-1	LOC_Os03g60710	protein kinase domain containing protein, expressed	LOC_Os03g60710	110	1	0	0.15	0.78	0.02	0.01	0.01	0.38	0.24	0.38	NA	xisRNA008	356	2	0	13.035	3.704	1.722	0.0850004	1	0.1663	0.0707	0.0779	0.0779	1	NA	BAI3HvsH2O
Chr3	34505880	34505924	45	*	Chr3:34505880-34505924	Cluster_9747	0.623	UCAUACACUAGCAGUCGAUGC	1417	0.034	21	N6	-1	LOC_Os03g60710	protein kinase domain containing protein, expressed	LOC_Os03g60710	110	1	0	0.15	0.78	0.02	0.01	0.01	0.38	0.24	0.38	NA	xisRNA008	356	2	0	1644.45	10.683	9.092	9.75617e-20	8.08908e-17	0.1663	0.0707	0.0779	0.0779	1	NA	BAI3vsH2O
Chr3	34505880	34505924	45	*	Chr3:34505880-34505924	Cluster_9747	0.623	UCAUACACUAGCAGUCGAUGC	1417	0.034	21	N6	-1	LOC_Os03g60710	protein kinase domain containing protein, expressed	LOC_Os03g60710	110	1	0	0.15	0.78	0.02	0.01	0.01	0.38	0.24	0.38	NA	xisRNA008	356	2	0	126.154	6.979	10.047	9.44425e-24	2.27795e-20	0.1663	0.0707	0.0779	0.0779	1	NA	BAI3vsBAI3H
Chr3	36004291	36005028	738	-	Chr3:36004291-36005028	Cluster_9873	0.026	AAGCCAUAUGAAUGAAACUC	158	0.283	20	N5	-1	LOC_Os03g63770	RCD1, putative, expressed	LOC_Os03g63770	110	0.98	0.01	0.57	0.15	0.06	0.03	0.04	0.3	0.54	0.16	NA	xisRNA052	30	2	1	54.285	5.762	5.367	8.01637e-08	1.96936e-05	0.035	0.0948	0.0873	0.0873	1	NA	BAI3vsH2O
Chr3	36004291	36005028	738	-	Chr3:36004291-36005028	Cluster_9873	0.026	AAGCCAUAUGAAUGAAACUC	158	0.283	20	N5	-1	LOC_Os03g63770	RCD1, putative, expressed	LOC_Os03g63770	110	0.98	0.01	0.57	0.15	0.06	0.03	0.04	0.3	0.54	0.16	NA	xisRNA052	30	2	1	2.728	1.448	0	1	1	0.035	0.0948	0.0873	0.0873	1	NA	BAI3HvsH2O
Chr3	36004291	36005028	738	-	Chr3:36004291-36005028	Cluster_9873	0.026	AAGCCAUAUGAAUGAAACUC	158	0.283	20	N5	-1	LOC_Os03g63770	RCD1, putative, expressed	LOC_Os03g63770	110	0.98	0.01	0.57	0.15	0.06	0.03	0.04	0.3	0.54	0.16	NA	xisRNA052	30	2	1	19.901	4.315	4.071	4.68858e-05	0.0135215	0.035	0.0948	0.0873	0.0873	1	NA	BAI3vsBAI3H
Chr3	36298245	36298266	22	-	Chr3:36298245-36298266	Cluster_9891	0	CAACACUGACACUGAGGCAC	346	0.021	20	N11	-1	LOC_Os03g64250	expressed protein	NA	101	0.89	0	0.89	0.01	0	0	0	0	0	1	NA	NA	21	14	0	1.566	0.647	0	1	1	0	0.0924	0.0808	0.0808	1	NA	BAI3vsBAI3H
Chr3	36298245	36298266	22	-	Chr3:36298245-36298266	Cluster_9891	0	CAACACUGACACUGAGGCAC	346	0.021	20	N11	-1	LOC_Os03g64250	expressed protein	NA	101	0.89	0	0.89	0.01	0	0	0	0	0	1	NA	NA	21	14	0	54.477	5.768	4.01	6.06494e-05	0.0160915	0	0.0924	0.0808	0.0808	1	NA	BAI3HvsH2O
Chr3	36298245	36298266	22	-	Chr3:36298245-36298266	Cluster_9891	0	CAACACUGACACUGAGGCAC	346	0.021	20	N11	-1	LOC_Os03g64250	expressed protein	NA	101	0.89	0	0.89	0.01	0	0	0	0	0	1	NA	NA	21	14	0	85.285	6.414	4.717	2.39659e-06	0.000387722	0	0.0924	0.0808	0.0808	1	NA	BAI3vsH2O
Chr3	36357297	36357403	107	-	Chr3:36357297-36357403	Cluster_9895	0.006	CUGUGGAACCACCCGAUCCC	51	0.102	N	N2	-1	LOC_Os03g64320	expressed protein	NA	101	0.74	0.16	0.36	0.01	0	0	0.01	0.01	0.24	0.75	NA	NA	8	8	0	0.996	-0.006	0	1	1	0.036	0.1189	0.1123	0.1123	1	NA	BAI3vsBAI3H
Chr3	36357297	36357403	107	-	Chr3:36357297-36357403	Cluster_9895	0.006	CUGUGGAACCACCCGAUCCC	51	0.102	N	N2	-1	LOC_Os03g64320	expressed protein	NA	101	0.74	0.16	0.36	0.01	0	0	0.01	0.01	0.24	0.75	NA	NA	8	8	0	229.294	7.841	3.812	0.000137769	0.0294782	0.036	0.1189	0.1123	0.1123	1	NA	BAI3HvsH2O
Chr3	36357297	36357403	107	-	Chr3:36357297-36357403	Cluster_9895	0.006	CUGUGGAACCACCCGAUCCC	51	0.102	N	N2	-1	LOC_Os03g64320	expressed protein	NA	101	0.74	0.16	0.36	0.01	0	0	0.01	0.01	0.24	0.75	NA	NA	8	8	0	228.269	7.835	3.811	0.000138511	0.01294	0.036	0.1189	0.1123	0.1123	1	NA	BAI3vsH2O
Chr3	3701235	3701375	141	-	Chr3:3701235-3701375	Cluster_6977	0.008	CGGUGGACACCGGGGUUC	182	0.045	N	N2	-1	LOC_Os03g07234	pentatricopeptide, putative, expressed	LOC_Os03g07234	101	0.94	0	0.02	0	0	0	0	0	0.74	0.26	NA	NA	13	10	0	210.008	7.714	3.8	0.000144458	0.0304188	0.3437	0.1037	0.1169	0.1169	1	NA	BAI3HvsH2O
Chr3	3701235	3701375	141	-	Chr3:3701235-3701375	Cluster_6977	0.008	CGGUGGACACCGGGGUUC	182	0.045	N	N2	-1	LOC_Os03g07234	pentatricopeptide, putative, expressed	LOC_Os03g07234	101	0.94	0	0.02	0	0	0	0	0	0.74	0.26	NA	NA	13	10	0	0.949	-0.076	0	1	1	0.3437	0.1037	0.1169	0.1169	1	NA	BAI3vsBAI3H
Chr3	3701235	3701375	141	-	Chr3:3701235-3701375	Cluster_6977	0.008	CGGUGGACACCGGGGUUC	182	0.045	N	N2	-1	LOC_Os03g07234	pentatricopeptide, putative, expressed	LOC_Os03g07234	101	0.94	0	0.02	0	0	0	0	0	0.74	0.26	NA	NA	13	10	0	199.239	7.638	3.752	0.000175505	0.0158925	0.3437	0.1037	0.1169	0.1169	1	NA	BAI3vsH2O
Chr3	4195967	4196017	51	-	Chr3:4195967-4196017	Cluster_7037	0	CGAAUCCCUCCGGGCGCACC	133	0.077	N	N2	-1	LOC_Os03g08230	sodium/calcium exchanger protein, putative, expressed	LOC_Os03g08230	100	0.84	0.01	0.58	0.02	0	0	0	0.01	0.02	0.97	NA	NA	14	10	0	134.163	7.068	3.93	8.49776e-05	0.00891156	0.0031	0.1039	0.0945	0.0945	1	NA	BAI3vsH2O
Chr3	4195967	4196017	51	-	Chr3:4195967-4196017	Cluster_7037	0	CGAAUCCCUCCGGGCGCACC	133	0.077	N	N2	-1	LOC_Os03g08230	sodium/calcium exchanger protein, putative, expressed	LOC_Os03g08230	100	0.84	0.01	0.58	0.02	0	0	0	0.01	0.02	0.97	NA	NA	14	10	0	1.466	0.552	0	1	1	0.0031	0.1039	0.0945	0.0945	1	NA	BAI3vsBAI3H
Chr3	4195967	4196017	51	-	Chr3:4195967-4196017	Cluster_7037	0	CGAAUCCCUCCGGGCGCACC	133	0.077	N	N2	-1	LOC_Os03g08230	sodium/calcium exchanger protein, putative, expressed	LOC_Os03g08230	100	0.84	0.01	0.58	0.02	0	0	0	0.01	0.02	0.97	NA	NA	14	10	0	91.496	6.516	3.489	0.000485194	0.081009	0.0031	0.1039	0.0945	0.0945	1	NA	BAI3HvsH2O
Chr3	4413003	4413093	91	+	Chr3:4413003-4413093	Cluster_7052	0.995	UUAUUUCAAGAAGCUGGACC	170	0.071	20	N13	-1	LOC_Os03g08570	amine oxidase, flavin-containing, domain containing protein, expressed	LOC_Os03g08570	100	0.89	0	0.52	0.37	0.03	0	0	0.01	0.04	0.95	NA	NA	32	0	0	8.446	3.078	0.541	0.588315	1	0.5136	0.0942	0.1153	0.5136	1	NA	BAI3HvsH2O
Chr3	4413003	4413093	91	+	Chr3:4413003-4413093	Cluster_7052	0.995	UUAUUUCAAGAAGCUGGACC	170	0.071	20	N13	-1	LOC_Os03g08570	amine oxidase, flavin-containing, domain containing protein, expressed	LOC_Os03g08570	100	0.89	0	0.52	0.37	0.03	0	0	0.01	0.04	0.95	NA	NA	32	0	0	827.105	9.692	4.328	1.50676e-05	0.00190369	0.5136	0.0942	0.1153	0.5136	1	NA	BAI3vsH2O
Chr3	4413003	4413093	91	+	Chr3:4413003-4413093	Cluster_7052	0.995	UUAUUUCAAGAAGCUGGACC	170	0.071	20	N13	-1	LOC_Os03g08570	amine oxidase, flavin-containing, domain containing protein, expressed	LOC_Os03g08570	100	0.89	0	0.52	0.37	0.03	0	0	0.01	0.04	0.95	NA	NA	32	0	0	97.93	6.614	3.353	0.000798366	0.173625	0.5136	0.0942	0.1153	0.5136	1	NA	BAI3vsBAI3H
Chr3	4413167	4413271	105	*	Chr3:4413167-4413271	Cluster_7053	0.576	AAGGAGAACCACAAACUCGAUGA	169	0.186	N	N2	-1	LOC_Os03g08570	amine oxidase, flavin-containing, domain containing protein, expressed	LOC_Os03g08570	110	0.97	0.03	0.12	0.1	0.1	0.21	0.2	0.43	0.29	0.27	NA	xisRNA024	134	0	0	3.574	1.838	0	1	1	0.0171	0.0746	0.0708	0.0708	1	NA	BAI3HvsH2O
Chr3	4413167	4413271	105	*	Chr3:4413167-4413271	Cluster_7053	0.576	AAGGAGAACCACAAACUCGAUGA	169	0.186	N	N2	-1	LOC_Os03g08570	amine oxidase, flavin-containing, domain containing protein, expressed	LOC_Os03g08570	110	0.97	0.03	0.12	0.1	0.1	0.21	0.2	0.43	0.29	0.27	NA	xisRNA024	134	0	0	168.604	7.397	8.469	2.4708e-17	3.27777e-14	0.0171	0.0746	0.0708	0.0708	1	NA	BAI3vsBAI3H
Chr3	4413167	4413271	105	*	Chr3:4413167-4413271	Cluster_7053	0.576	AAGGAGAACCACAAACUCGAUGA	169	0.186	N	N2	-1	LOC_Os03g08570	amine oxidase, flavin-containing, domain containing protein, expressed	LOC_Os03g08570	110	0.97	0.03	0.12	0.1	0.1	0.21	0.2	0.43	0.29	0.27	NA	xisRNA024	134	0	0	602.662	9.235	7.765	8.17786e-15	5.16607e-12	0.0171	0.0746	0.0708	0.0708	1	NA	BAI3vsH2O
Chr3	6017491	6017662	172	*	Chr3:6017491-6017662	Cluster_7220	0.718	ACGACCGGGUCGGCAGCCG	156	0.077	N	N2	-1	NA	NA	NA	100	0.59	0.27	0.14	0.07	0.02	0	0	0	0.7	0.29	NA	NA	28	4	0	41.007	5.358	2.276	0.0228388	1	0.1105	0.0944	0.0962	0.0962	1	NA	BAI3HvsH2O
Chr3	6017491	6017662	172	*	Chr3:6017491-6017662	Cluster_7220	0.718	ACGACCGGGUCGGCAGCCG	156	0.077	N	N2	-1	NA	NA	NA	100	0.59	0.27	0.14	0.07	0.02	0	0	0	0.7	0.29	NA	NA	28	4	0	8.574	3.1	2.124	0.0336825	1	0.1105	0.0944	0.0962	0.0962	1	NA	BAI3vsBAI3H
Chr3	6017491	6017662	172	*	Chr3:6017491-6017662	Cluster_7220	0.718	ACGACCGGGUCGGCAGCCG	156	0.077	N	N2	-1	NA	NA	NA	100	0.59	0.27	0.14	0.07	0.02	0	0	0	0.7	0.29	NA	NA	28	4	0	351.574	8.458	4.434	9.26557e-06	0.00122917	0.1105	0.0944	0.0962	0.0962	1	NA	BAI3vsH2O
Chr3	6322971	6323254	284	+	Chr3:6322971-6323254	Cluster_7252	0.924	AGAGAUCGGGAGGAACAUC	76	0.107	N	N2	-1	LOC_Os03g12050	expressed protein	LOC_Os03g12050	100	0.78	0.09	0.16	0.17	0.02	0.02	0.05	0.08	0.45	0.47	NA	NA	26	26	1	0.951	-0.072	0	1	1	0.3048	0.0837	0.1084	0.1084	1	NA	BAI3vsBAI3H
Chr3	6322971	6323254	284	+	Chr3:6322971-6323254	Cluster_7252	0.924	AGAGAUCGGGAGGAACAUC	76	0.107	N	N2	-1	LOC_Os03g12050	expressed protein	LOC_Os03g12050	100	0.78	0.09	0.16	0.17	0.02	0.02	0.05	0.08	0.45	0.47	NA	NA	26	26	1	16.604	4.053	3.43	0.000604045	0.0478404	0.3048	0.0837	0.1084	0.1084	1	NA	BAI3vsH2O
Chr3	6322971	6323254	284	+	Chr3:6322971-6323254	Cluster_7252	0.924	AGAGAUCGGGAGGAACAUC	76	0.107	N	N2	-1	LOC_Os03g12050	expressed protein	LOC_Os03g12050	100	0.78	0.09	0.16	0.17	0.02	0.02	0.05	0.08	0.45	0.47	NA	NA	26	26	1	17.457	4.126	3.547	0.000389368	0.0679653	0.3048	0.0837	0.1084	0.1084	1	NA	BAI3HvsH2O
Chr3	714092	714352	261	+	Chr3:714092-714352	Cluster_6690	0.99	CAUUAACAUUGGAAGACC	64	0.257	N	N2	-1	NA	NA	NA	100	0.97	0.02	0.02	0.05	0.02	0.05	0.08	0.12	0.77	0.11	NA	NA	14	1	0	2.279	1.188	0	1	1	0.3136	0.1231	0.1439	0.1439	1	NA	BAI3HvsH2O
Chr3	714092	714352	261	+	Chr3:714092-714352	Cluster_6690	0.99	CAUUAACAUUGGAAGACC	64	0.257	N	N2	-1	NA	NA	NA	100	0.97	0.02	0.02	0.05	0.02	0.05	0.08	0.12	0.77	0.11	NA	NA	14	1	0	42.648	5.414	3.771	0.000162277	0.0149498	0.3136	0.1231	0.1439	0.1439	1	NA	BAI3vsH2O
Chr3	714092	714352	261	+	Chr3:714092-714352	Cluster_6690	0.99	CAUUAACAUUGGAAGACC	64	0.257	N	N2	-1	NA	NA	NA	100	0.97	0.02	0.02	0.05	0.02	0.05	0.08	0.12	0.77	0.11	NA	NA	14	1	0	18.717	4.226	2.918	0.00352368	0.702935	0.3136	0.1231	0.1439	0.1439	1	NA	BAI3vsBAI3H
Chr3	8700019	8700324	306	*	Chr3:8700019-8700324	Cluster_7486	0.673	AGACUACUAGUGUAUGACC	5610	0.02	N	N2	-1	LOC_Os03g15770	tyrosine protein kinase domain containing protein, putative, expressed	LOC_Os03g15770	110	0.8	0.19	0.23	0.23	0.04	0.01	0.05	0.31	0.17	0.52	NA	xisRNA002	2418	22	2	12.697	3.666	3.278	0.00104669	0.150112	0.0807	0.0688	0.0703	0.0703	1	NA	BAI3HvsH2O
Chr3	8700019	8700324	306	*	Chr3:8700019-8700324	Cluster_7486	0.673	AGACUACUAGUGUAUGACC	5610	0.02	N	N2	-1	LOC_Os03g15770	tyrosine protein kinase domain containing protein, putative, expressed	LOC_Os03g15770	110	0.8	0.19	0.23	0.23	0.04	0.01	0.05	0.31	0.17	0.52	NA	xisRNA002	2418	22	2	102.813	6.684	11.796	4.0961e-32	2.71694e-28	0.0807	0.0688	0.0703	0.0703	1	NA	BAI3vsBAI3H
Chr3	8700019	8700324	306	*	Chr3:8700019-8700324	Cluster_7486	0.673	AGACUACUAGUGUAUGACC	5610	0.02	N	N2	-1	LOC_Os03g15770	tyrosine protein kinase domain containing protein, putative, expressed	LOC_Os03g15770	110	0.8	0.19	0.23	0.23	0.04	0.01	0.05	0.31	0.17	0.52	NA	xisRNA002	2418	22	2	1305.43	10.35	16.728	8.17265e-63	1.08418e-58	0.0807	0.0688	0.0703	0.0703	1	NA	BAI3vsH2O
Chr3	9454160	9454181	22	+	Chr3:9454160-9454181	Cluster_7564	0.996	AGACUACUAGUGUAUGAUC	213	0.039	N	N2	-1	NA	NA	NA	110	0.03	0.04	0.03	0	0	0	0	0	0.04	0.96	NA	NA	18	0	0	5.205	2.38	0.206	0.836519	1	0.0121	0.1144	0.1135	0.1135	1	NA	BAI3HvsH2O
Chr3	9454160	9454181	22	+	Chr3:9454160-9454181	Cluster_7564	0.996	AGACUACUAGUGUAUGAUC	213	0.039	N	N2	-1	NA	NA	NA	110	0.03	0.04	0.03	0	0	0	0	0	0.04	0.96	NA	NA	18	0	0	545.148	9.091	4.645	3.40493e-06	0.000519193	0.0121	0.1144	0.1135	0.1135	1	NA	BAI3vsH2O
Chr3	9454160	9454181	22	+	Chr3:9454160-9454181	Cluster_7564	0.996	AGACUACUAGUGUAUGAUC	213	0.039	N	N2	-1	NA	NA	NA	110	0.03	0.04	0.03	0	0	0	0	0	0.04	0.96	NA	NA	18	0	0	104.736	6.711	4.108	3.99667e-05	0.0117822	0.0121	0.1144	0.1135	0.1135	1	NA	BAI3vsBAI3H
Chr3	9563632	9563813	182	-	Chr3:9563632-9563813	Cluster_7572	0.072	UCUAACACUUGCCACUGGUCCC	60	0.309	22	N11	-1	LOC_Os03g17180	ABC transporter, ATP-binding protein, putative, expressed	LOC_Os03g17180	110	0.98	0.01	0.17	0.21	0.29	0.2	0.05	0.41	0.33	0.26	NA	xisRNA055	28	1	0	5.509	2.462	0.372	0.710098	1	0.2221	0.0978	0.1105	0.1105	1	NA	BAI3HvsH2O
Chr3	9563632	9563813	182	-	Chr3:9563632-9563813	Cluster_7572	0.072	UCUAACACUUGCCACUGGUCCC	60	0.309	22	N11	-1	LOC_Os03g17180	ABC transporter, ATP-binding protein, putative, expressed	LOC_Os03g17180	110	0.98	0.01	0.17	0.21	0.29	0.2	0.05	0.41	0.33	0.26	NA	xisRNA055	28	1	0	33.858	5.081	4.456	8.33507e-06	0.00315923	0.2221	0.0978	0.1105	0.1105	1	NA	BAI3vsBAI3H
Chr3	9563632	9563813	182	-	Chr3:9563632-9563813	Cluster_7572	0.072	UCUAACACUUGCCACUGGUCCC	60	0.309	22	N11	-1	LOC_Os03g17180	ABC transporter, ATP-binding protein, putative, expressed	LOC_Os03g17180	110	0.98	0.01	0.17	0.21	0.29	0.2	0.05	0.41	0.33	0.26	NA	xisRNA055	28	1	0	186.522	7.543	4.831	1.35717e-06	0.000242863	0.2221	0.0978	0.1105	0.1105	1	NA	BAI3vsH2O
Chr3	9590409	9590512	104	-	Chr3:9590409-9590512	Cluster_7577	0.002	GUCCCCAUCGUCUAGAGGCCU	1566	0.006	N	N2	-1	NA	NA	NA	101	0	0.38	0.29	0.38	0	0	0	0	0	0.99	NA	NA	232	148	1	244.823	7.936	9.912	3.70742e-23	3.39191e-20	0.0535	0.0706	0.0679	0.0679	1	NA	BAI3vsH2O
Chr3	9590409	9590512	104	-	Chr3:9590409-9590512	Cluster_7577	0.002	GUCCCCAUCGUCUAGAGGCCU	1566	0.006	N	N2	-1	NA	NA	NA	101	0	0.38	0.29	0.38	0	0	0	0	0	0.99	NA	NA	232	148	1	173.813	7.441	9.079	1.09365e-19	1.70686e-16	0.0535	0.0706	0.0679	0.0679	1	NA	BAI3HvsH2O
Chr3	9590409	9590512	104	-	Chr3:9590409-9590512	Cluster_7577	0.002	GUCCCCAUCGUCUAGAGGCCU	1566	0.006	N	N2	-1	NA	NA	NA	101	0	0.38	0.29	0.38	0	0	0	0	0	0.99	NA	NA	232	148	1	1.409	0.494	0	1	1	0.0535	0.0706	0.0679	0.0679	1	NA	BAI3vsBAI3H
Chr4	1484456	1484501	46	-	Chr4:1484456-1484501	Cluster_9980	0.009	GUUAUAUGGUCAAGCGAAUA	331	0.02	N	N2	-1	NA	NA	NA	101	0.38	0	0.62	0	0	0	0	0	0.37	0.63	NA	NA	33	12	0	152.227	7.25	3.774	0.000160808	0.0330741	0.0567	0.0871	0.0841	0.0841	1	NA	BAI3HvsH2O
Chr4	1484456	1484501	46	-	Chr4:1484456-1484501	Cluster_9980	0.009	GUUAUAUGGUCAAGCGAAUA	331	0.02	N	N2	-1	NA	NA	NA	101	0.38	0	0.62	0	0	0	0	0	0.37	0.63	NA	NA	33	12	0	415.286	8.698	4.829	1.37304e-06	0.000242863	0.0567	0.0871	0.0841	0.0841	1	NA	BAI3vsH2O
Chr4	1484456	1484501	46	-	Chr4:1484456-1484501	Cluster_9980	0.009	GUUAUAUGGUCAAGCGAAUA	331	0.02	N	N2	-1	NA	NA	NA	101	0.38	0	0.62	0	0	0	0	0	0.37	0.63	NA	NA	33	12	0	2.728	1.448	0	1	1	0.0567	0.0871	0.0841	0.0841	1	NA	BAI3vsBAI3H
Chr4	18697493	18697891	399	-	Chr4:18697493-18697891	Cluster_10566	0.009	AGAACUCGGGUGAAGGAAC	243	0.036	N	N2	-1	NA	NA	NA	101	0.75	0.03	0.36	0	0	0	0.01	0.01	0.02	0.97	NA	NA	32	26	2	18.731	4.227	4.15	3.32181e-05	0.0097927	0.0281	0.0827	0.074	0.074	1	NA	BAI3HvsH2O
Chr4	18697493	18697891	399	-	Chr4:18697493-18697891	Cluster_10566	0.009	AGAACUCGGGUGAAGGAAC	243	0.036	N	N2	-1	NA	NA	NA	101	0.75	0.03	0.36	0	0	0	0.01	0.01	0.02	0.97	NA	NA	32	26	2	21.809	4.447	4.575	4.75713e-06	0.000701201	0.0281	0.0827	0.074	0.074	1	NA	BAI3vsH2O
Chr4	18697493	18697891	399	-	Chr4:18697493-18697891	Cluster_10566	0.009	AGAACUCGGGUGAAGGAAC	243	0.036	N	N2	-1	NA	NA	NA	101	0.75	0.03	0.36	0	0	0	0.01	0.01	0.02	0.97	NA	NA	32	26	2	1.164	0.22	0	1	1	0.0281	0.0827	0.074	0.074	1	NA	BAI3vsBAI3H
Chr4	20798849	20799054	206	-	Chr4:20798849-20799054	Cluster_10793	0.002	GGAGCGAUGCCCGAGCGGC	494	0.022	N	N2	-1	LOC_Os04g34340	expressed protein	LOC_Os04g34340	101	0.01	0.01	0	0.01	0	0	0	0	0	0.99	NA	NA	27	21	0	202.904	7.665	4.413	1.02093e-05	0.00410415	0.0296	0.0857	0.0806	0.0806	1	NA	BAI3HvsH2O
Chr4	20798849	20799054	206	-	Chr4:20798849-20799054	Cluster_10793	0.002	GGAGCGAUGCCCGAGCGGC	494	0.022	N	N2	-1	LOC_Os04g34340	expressed protein	LOC_Os04g34340	101	0.01	0.01	0	0.01	0	0	0	0	0	0.99	NA	NA	27	21	0	1.251	0.323	0	1	1	0.0296	0.0857	0.0806	0.0806	1	NA	BAI3vsBAI3H
Chr4	20798849	20799054	206	-	Chr4:20798849-20799054	Cluster_10793	0.002	GGAGCGAUGCCCGAGCGGC	494	0.022	N	N2	-1	LOC_Os04g34340	expressed protein	LOC_Os04g34340	101	0.01	0.01	0	0.01	0	0	0	0	0	0.99	NA	NA	27	21	0	253.743	7.987	4.67	3.01707e-06	0.00046271	0.0296	0.0857	0.0806	0.0806	1	NA	BAI3vsH2O
Chr4	20819682	20819810	129	*	Chr4:20819682-20819810	Cluster_10794	0.778	ACAGGUUACUUGUGUAUGACU	210	0.095	20	N6	-1	LOC_Os04g34370	serine/threonine-protein kinase receptor precursor, putative, expressed	LOC_Os04g34370	110	0.72	0.07	0.38	0.35	0.08	0.04	0.01	0.22	0.51	0.27	NA	NA	85	0	0	19.673	4.298	1.438	0.150327	1	0.0241	0.0782	0.0764	0.0764	1	NA	BAI3HvsH2O
Chr4	20819682	20819810	129	*	Chr4:20819682-20819810	Cluster_10794	0.778	ACAGGUUACUUGUGUAUGACU	210	0.095	20	N6	-1	LOC_Os04g34370	serine/threonine-protein kinase receptor precursor, putative, expressed	LOC_Os04g34370	110	0.72	0.07	0.38	0.35	0.08	0.04	0.01	0.22	0.51	0.27	NA	NA	85	0	0	124.423	6.959	7.213	5.4708e-13	4.39852e-10	0.0241	0.0782	0.0764	0.0764	1	NA	BAI3vsBAI3H
Chr4	20819682	20819810	129	*	Chr4:20819682-20819810	Cluster_10794	0.778	ACAGGUUACUUGUGUAUGACU	210	0.095	20	N6	-1	LOC_Os04g34370	serine/threonine-protein kinase receptor precursor, putative, expressed	LOC_Os04g34370	110	0.72	0.07	0.38	0.35	0.08	0.04	0.01	0.22	0.51	0.27	NA	NA	85	0	0	2447.72	11.257	6.18	6.39108e-10	2.4224e-07	0.0241	0.0782	0.0764	0.0764	1	NA	BAI3vsH2O
Chr4	21565436	21565459	24	-	Chr4:21565436-21565459	Cluster_10854	0	GUAGGGACAGAGGGCUGC	27	0.1	N	N2	-1	LOC_Os04g35430	PHD-finger domain containing protein, expressed	LOC_Os04g35430	101	0.63	0.12	0.28	0.1	0	0	0	0	0.32	0.68	NA	NA	12	8	0	308.388	8.269	4.107	4.00176e-05	0.00444246	0.0753	0.1118	0.1088	0.1088	1	NA	BAI3vsH2O
Chr4	21565436	21565459	24	-	Chr4:21565436-21565459	Cluster_10854	0	GUAGGGACAGAGGGCUGC	27	0.1	N	N2	-1	LOC_Os04g35430	PHD-finger domain containing protein, expressed	LOC_Os04g35430	101	0.63	0.12	0.28	0.1	0	0	0	0	0.32	0.68	NA	NA	12	8	0	230.381	7.848	3.823	0.000131872	0.0286789	0.0753	0.1118	0.1088	0.1088	1	NA	BAI3HvsH2O
Chr4	21565436	21565459	24	-	Chr4:21565436-21565459	Cluster_10854	0	GUAGGGACAGAGGGCUGC	27	0.1	N	N2	-1	LOC_Os04g35430	PHD-finger domain containing protein, expressed	LOC_Os04g35430	101	0.63	0.12	0.28	0.1	0	0	0	0	0.32	0.68	NA	NA	12	8	0	1.339	0.421	0	1	1	0.0753	0.1118	0.1088	0.1088	1	NA	BAI3vsBAI3H
Chr4	241360	241526	167	*	Chr4:241360-241526	Cluster_9911	0.593	UCAUAAACAAGUAGCCUCU	137	0.185	N	N2	-1	LOC_Os04g01310	serine/threonine-protein kinase receptor precursor, putative, expressed	LOC_Os04g01310	110	0.08	0.87	0.26	0.11	0.05	0.04	0.03	0.58	0.26	0.16	NA	NA	26	0	0	182.434	7.511	4.773	1.81283e-06	0.000304417	0.2962	0.1009	0.1104	0.1104	1	NA	BAI3vsH2O
Chr4	241360	241526	167	*	Chr4:241360-241526	Cluster_9911	0.593	UCAUAAACAAGUAGCCUCU	137	0.185	N	N2	-1	LOC_Os04g01310	serine/threonine-protein kinase receptor precursor, putative, expressed	LOC_Os04g01310	110	0.08	0.87	0.26	0.11	0.05	0.04	0.03	0.58	0.26	0.16	NA	NA	26	0	0	274.376	8.1	4.489	7.16222e-06	0.00275403	0.2962	0.1009	0.1104	0.1104	1	NA	BAI3vsBAI3H
Chr4	241360	241526	167	*	Chr4:241360-241526	Cluster_9911	0.593	UCAUAAACAAGUAGCCUCU	137	0.185	N	N2	-1	LOC_Os04g01310	serine/threonine-protein kinase receptor precursor, putative, expressed	LOC_Os04g01310	110	0.08	0.87	0.26	0.11	0.05	0.04	0.03	0.58	0.26	0.16	NA	NA	26	0	0	0.665	-0.589	0	1	1	0.2962	0.1009	0.1104	0.1104	1	NA	BAI3HvsH2O
Chr4	25142925	25143053	129	+	Chr4:25142925-25143053	Cluster_11232	0.853	GAACGAAUCGUCAUAACUGACC	3716	0.024	22	N11	-1	LOC_Os04g42480	receptor-like protein kinase At3g46290 precursor, putative, expressed	LOC_Os04g42480	110	1	0	0.2	0.15	0.46	0.01	0	0.16	0.31	0.53	NA	xisRNA005	1463	14	1	1334.47	10.382	15.366	2.75081e-53	1.82461e-49	0.067	0.069	0.0687	0.0687	1	NA	BAI3vsH2O
Chr4	25142925	25143053	129	+	Chr4:25142925-25143053	Cluster_11232	0.853	GAACGAAUCGUCAUAACUGACC	3716	0.024	22	N11	-1	LOC_Os04g42480	receptor-like protein kinase At3g46290 precursor, putative, expressed	LOC_Os04g42480	110	1	0	0.2	0.15	0.46	0.01	0	0.16	0.31	0.53	NA	xisRNA005	1463	14	1	102.654	6.682	11.729	9.05933e-32	4.80724e-28	0.067	0.069	0.0687	0.0687	1	NA	BAI3vsBAI3H
Chr4	25142925	25143053	129	+	Chr4:25142925-25143053	Cluster_11232	0.853	GAACGAAUCGUCAUAACUGACC	3716	0.024	22	N11	-1	LOC_Os04g42480	receptor-like protein kinase At3g46290 precursor, putative, expressed	LOC_Os04g42480	110	1	0	0.2	0.15	0.46	0.01	0	0.16	0.31	0.53	NA	xisRNA005	1463	14	1	13	3.7	3.048	0.00230709	0.288735	0.067	0.069	0.0687	0.0687	1	NA	BAI3HvsH2O
Chr4	25474240	25474308	69	*	Chr4:25474240-25474308	Cluster_11266	0.793	UCUGGACAAACAAAUAUCACU	1731	0.055	21	N6	108.9	LOC_Os04g43050	Dicer, putative, expressed	LOC_Os04g43050	110	0.92	0.01	0.14	0.54	0.17	0.05	0.03	0.75	0.08	0.18	NA	xisRNA022	297	2	0	9.254	3.21	1.326	0.184784	1	0.2557	0.0712	0.0891	0.0891	1	NA	BAI3HvsH2O
Chr4	25474240	25474308	69	*	Chr4:25474240-25474308	Cluster_11266	0.793	UCUGGACAAACAAAUAUCACU	1731	0.055	21	N6	108.9	LOC_Os04g43050	Dicer, putative, expressed	LOC_Os04g43050	110	0.92	0.01	0.14	0.54	0.17	0.05	0.03	0.75	0.08	0.18	NA	xisRNA022	297	2	0	1070.47	10.064	9.246	2.32208e-20	1.9874e-17	0.2557	0.0712	0.0891	0.0891	1	NA	BAI3vsH2O
Chr4	25474240	25474308	69	*	Chr4:25474240-25474308	Cluster_11266	0.793	UCUGGACAAACAAAUAUCACU	1731	0.055	21	N6	108.9	LOC_Os04g43050	Dicer, putative, expressed	LOC_Os04g43050	110	0.92	0.01	0.14	0.54	0.17	0.05	0.03	0.75	0.08	0.18	NA	xisRNA022	297	2	0	115.675	6.854	9.316	1.20899e-20	2.13846e-17	0.2557	0.0712	0.0891	0.0891	1	NA	BAI3vsBAI3H
Chr4	26690277	26691231	955	-	Chr4:26690277-26691231	Cluster_11370	0.051	GUUCGAGUCUCGUUUCCCG	567	0.055	N	N2	-1	LOC_Os04g45140	DTA2, putative, expressed	LOC_Os04g45140	100	0.97	0	0.01	0.01	0	0	0	0.05	0	0.95	NA	NA	41	26	2	18.927	4.242	4.077	4.56901e-05	0.00496824	0.132	0.0805	0.0879	0.0879	1	NA	BAI3vsH2O
Chr4	26690277	26691231	955	-	Chr4:26690277-26691231	Cluster_11370	0.051	GUUCGAGUCUCGUUUCCCG	567	0.055	N	N2	-1	LOC_Os04g45140	DTA2, putative, expressed	LOC_Os04g45140	100	0.97	0	0.01	0.01	0	0	0	0.05	0	0.95	NA	NA	41	26	2	14.217	3.83	3.309	0.000937223	0.138918	0.132	0.0805	0.0879	0.0879	1	NA	BAI3HvsH2O
Chr4	26690277	26691231	955	-	Chr4:26690277-26691231	Cluster_11370	0.051	GUUCGAGUCUCGUUUCCCG	567	0.055	N	N2	-1	LOC_Os04g45140	DTA2, putative, expressed	LOC_Os04g45140	100	0.97	0	0.01	0.01	0	0	0	0.05	0	0.95	NA	NA	41	26	2	1.331	0.413	0	1	1	0.132	0.0805	0.0879	0.0879	1	NA	BAI3vsBAI3H
Chr4	27159760	27159782	23	-	Chr4:27159760-27159782	Cluster_11410	0.003	AAGGUUGAGGUCGCGAGUUCG	78	0.058	N	N2	-1	NA	NA	NA	101	0.64	0.29	0.15	0.27	0	0	0	0	0.47	0.53	NA	NA	17	10	0	406.631	8.668	4.403	1.06651e-05	0.0014078	0.0282	0.0992	0.093	0.093	1	NA	BAI3vsH2O
Chr4	27159760	27159782	23	-	Chr4:27159760-27159782	Cluster_11410	0.003	AAGGUUGAGGUCGCGAGUUCG	78	0.058	N	N2	-1	NA	NA	NA	101	0.64	0.29	0.15	0.27	0	0	0	0	0.47	0.53	NA	NA	17	10	0	1.557	0.639	0	1	1	0.0282	0.0992	0.093	0.093	1	NA	BAI3vsBAI3H
Chr4	27159760	27159782	23	-	Chr4:27159760-27159782	Cluster_11410	0.003	AAGGUUGAGGUCGCGAGUUCG	78	0.058	N	N2	-1	NA	NA	NA	101	0.64	0.29	0.15	0.27	0	0	0	0	0.47	0.53	NA	NA	17	10	0	261.102	8.028	3.97	7.18414e-05	0.017814	0.0282	0.0992	0.093	0.093	1	NA	BAI3HvsH2O
Chr4	27615584	27615602	19	+	Chr4:27615584-27615602	Cluster_11444	1	AGGUCAUCGCCAGGGGCU	206	0.023	N	N2	-1	LOC_Os04g46580	OsSPL7 - SBP-box gene family member, expressed	LOC_Os04g46580	101	0	0.01	0	0	0	0	0	0	0.01	0.99	NA	NA	11	8	0	361.992	8.5	4.264	2.00953e-05	0.00242349	0.0754	0.1109	0.1082	0.1082	1	NA	BAI3vsH2O
Chr4	27615584	27615602	19	+	Chr4:27615584-27615602	Cluster_11444	1	AGGUCAUCGCCAGGGGCU	206	0.023	N	N2	-1	LOC_Os04g46580	OsSPL7 - SBP-box gene family member, expressed	LOC_Os04g46580	101	0	0.01	0	0	0	0	0	0	0.01	0.99	NA	NA	11	8	0	238.432	7.897	3.858	0.000114133	0.0258818	0.0754	0.1109	0.1082	0.1082	1	NA	BAI3HvsH2O
Chr4	27615584	27615602	19	+	Chr4:27615584-27615602	Cluster_11444	1	AGGUCAUCGCCAGGGGCU	206	0.023	N	N2	-1	LOC_Os04g46580	OsSPL7 - SBP-box gene family member, expressed	LOC_Os04g46580	101	0	0.01	0	0	0	0	0	0	0.01	0.99	NA	NA	11	8	0	1.518	0.602	0	1	1	0.0754	0.1109	0.1082	0.1082	1	NA	BAI3vsBAI3H
Chr4	30706842	30706870	29	*	Chr4:30706842-30706870	Cluster_11702	0.655	AAUCCUAUGUAACUGAGCCUACC	72	0.189	20	N6	-1	LOC_Os04g51800	MYB protein, putative, expressed	NA	110	0.97	0.02	0.33	0.13	0.09	0.27	0.02	0.44	0.37	0.2	NA	xisRNA049	38	0	0	99.067	6.63	5.507	3.65787e-08	1.98063e-05	0	0.0902	0.0875	0.0875	1	NA	BAI3vsBAI3H
Chr4	30706842	30706870	29	*	Chr4:30706842-30706870	Cluster_11702	0.655	AAUCCUAUGUAACUGAGCCUACC	72	0.189	20	N6	-1	LOC_Os04g51800	MYB protein, putative, expressed	NA	110	0.97	0.02	0.33	0.13	0.09	0.27	0.02	0.44	0.37	0.2	NA	xisRNA049	38	0	0	12.965	3.697	1.017	0.309251	1	0	0.0902	0.0875	0.0875	1	NA	BAI3HvsH2O
Chr4	30706842	30706870	29	*	Chr4:30706842-30706870	Cluster_11702	0.655	AAUCCUAUGUAACUGAGCCUACC	72	0.189	20	N6	-1	LOC_Os04g51800	MYB protein, putative, expressed	NA	110	0.97	0.02	0.33	0.13	0.09	0.27	0.02	0.44	0.37	0.2	NA	xisRNA049	38	0	0	1284.37	10.327	5.529	3.21929e-08	8.45685e-06	0	0.0902	0.0875	0.0875	1	NA	BAI3vsH2O
Chr4	31275966	31276076	111	-	Chr4:31275966-31276076	Cluster_11776	0.145	CCACUGCUGGUUUAUGACC	426	0.081	N	N2	-1	LOC_Os04g52600	SHR5-receptor-like kinase, putative, expressed	LOC_Os04g52600	110	0	0.05	0.25	0.17	0.05	0.01	0	0.14	0.32	0.54	NA	NA	118	0	0	525.549	9.038	7.503	6.24244e-14	3.38009e-11	0.0521	0.0755	0.0735	0.0735	1	NA	BAI3vsH2O
Chr4	31275966	31276076	111	-	Chr4:31275966-31276076	Cluster_11776	0.145	CCACUGCUGGUUUAUGACC	426	0.081	N	N2	-1	LOC_Os04g52600	SHR5-receptor-like kinase, putative, expressed	LOC_Os04g52600	110	0	0.05	0.25	0.17	0.05	0.01	0	0.14	0.32	0.54	NA	NA	118	0	0	146.393	7.194	8.035	9.34012e-16	1.03255e-12	0.0521	0.0755	0.0735	0.0735	1	NA	BAI3vsBAI3H
Chr4	31275966	31276076	111	-	Chr4:31275966-31276076	Cluster_11776	0.145	CCACUGCUGGUUUAUGACC	426	0.081	N	N2	-1	LOC_Os04g52600	SHR5-receptor-like kinase, putative, expressed	LOC_Os04g52600	110	0	0.05	0.25	0.17	0.05	0.01	0	0.14	0.32	0.54	NA	NA	118	0	0	3.59	1.844	0	1	1	0.0521	0.0755	0.0735	0.0735	1	NA	BAI3HvsH2O
Chr4	31301109	31301217	109	-	Chr4:31301109-31301217	Cluster_11784	0.125	CCACUGCUGGUUUAUGACC	374	0.077	N	N2	-1	LOC_Os04g52614	SHR5-receptor-like kinase, putative, expressed	LOC_Os04g52614	110	0	0.06	0.27	0.16	0.08	0.01	0.01	0.13	0.35	0.52	NA	NA	118	0	0	1594	10.638	5.62	1.9151e-08	5.23831e-06	0.4529	0.0754	0.094	0.4529	1	NA	BAI3vsH2O
Chr4	31301109	31301217	109	-	Chr4:31301109-31301217	Cluster_11784	0.125	CCACUGCUGGUUUAUGACC	374	0.077	N	N2	-1	LOC_Os04g52614	SHR5-receptor-like kinase, putative, expressed	LOC_Os04g52614	110	0	0.06	0.27	0.16	0.08	0.01	0.01	0.13	0.35	0.52	NA	NA	118	0	0	366.954	8.519	5.082	3.73938e-07	0.000162645	0.4529	0.0754	0.094	0.4529	1	NA	BAI3vsBAI3H
Chr4	31301109	31301217	109	-	Chr4:31301109-31301217	Cluster_11784	0.125	CCACUGCUGGUUUAUGACC	374	0.077	N	N2	-1	LOC_Os04g52614	SHR5-receptor-like kinase, putative, expressed	LOC_Os04g52614	110	0	0.06	0.27	0.16	0.08	0.01	0.01	0.13	0.35	0.52	NA	NA	118	0	0	4.344	2.119	0.069	0.945121	1	0.4529	0.0754	0.094	0.4529	1	NA	BAI3HvsH2O
Chr4	31310164	31310288	125	-	Chr4:31310164-31310288	Cluster_11785	0.193	CCACUGCUGGUUUUAUGACC	217	0.092	20	N11	-1	LOC_Os04g52630	leucine-rich repeat-containing protein kinase family protein, putative, expressed	LOC_Os04g52630	110	0.98	0	0.45	0.17	0.28	0.02	0.01	0.18	0.28	0.54	NA	xisRNA040	56	1	0	24.809	4.633	1.658	0.0973539	1	0.0749	0.0832	0.0825	0.0825	1	NA	BAI3HvsH2O
Chr4	31310164	31310288	125	-	Chr4:31310164-31310288	Cluster_11785	0.193	CCACUGCUGGUUUUAUGACC	217	0.092	20	N11	-1	LOC_Os04g52630	leucine-rich repeat-containing protein kinase family protein, putative, expressed	LOC_Os04g52630	110	0.98	0	0.45	0.17	0.28	0.02	0.01	0.18	0.28	0.54	NA	xisRNA040	56	1	0	75.635	6.241	6.368	1.92098e-10	1.27419e-07	0.0749	0.0832	0.0825	0.0825	1	NA	BAI3vsBAI3H
Chr4	31310164	31310288	125	-	Chr4:31310164-31310288	Cluster_11785	0.193	CCACUGCUGGUUUUAUGACC	217	0.092	20	N11	-1	LOC_Os04g52630	leucine-rich repeat-containing protein kinase family protein, putative, expressed	LOC_Os04g52630	110	0.98	0	0.45	0.17	0.28	0.02	0.01	0.18	0.28	0.54	NA	xisRNA040	56	1	0	1876.4	10.874	5.908	3.47182e-09	1.15143e-06	0.0749	0.0832	0.0825	0.0825	1	NA	BAI3vsH2O
Chr4	31321014	31321092	79	-	Chr4:31321014-31321092	Cluster_11789	0.113	CCACUGCUGGUUUAUGACC	412	0.06	N	N2	-1	LOC_Os04g52640	SHR5-receptor-like kinase, putative, expressed	LOC_Os04g52640	110	0.15	0	0.24	0.23	0.07	0.01	0.01	0.11	0.4	0.49	NA	NA	133	1	0	4050.28	11.984	6.613	3.76982e-11	1.69527e-08	0.318	0.0746	0.0944	0.0944	1	NA	BAI3vsH2O
Chr4	31321014	31321092	79	-	Chr4:31321014-31321092	Cluster_11789	0.113	CCACUGCUGGUUUAUGACC	412	0.06	N	N2	-1	LOC_Os04g52640	SHR5-receptor-like kinase, putative, expressed	LOC_Os04g52640	110	0.15	0	0.24	0.23	0.07	0.01	0.01	0.11	0.4	0.49	NA	NA	133	1	0	29.744	4.895	1.83	0.0672726	1	0.318	0.0746	0.0944	0.0944	1	NA	BAI3HvsH2O
Chr4	31321014	31321092	79	-	Chr4:31321014-31321092	Cluster_11789	0.113	CCACUGCUGGUUUAUGACC	412	0.06	N	N2	-1	LOC_Os04g52640	SHR5-receptor-like kinase, putative, expressed	LOC_Os04g52640	110	0.15	0	0.24	0.23	0.07	0.01	0.01	0.11	0.4	0.49	NA	NA	133	1	0	136.174	7.089	7.834	4.72967e-15	4.64769e-12	0.318	0.0746	0.0944	0.0944	1	NA	BAI3vsBAI3H
Chr4	31464459	31464546	88	*	Chr4:31464459-31464546	Cluster_11810	0.36	AGGAUCCUUGUUUACAAUUC	466	0.096	20	N6	-1	LOC_Os04g52840	tyrosine protein kinase domain containing protein, putative, expressed	LOC_Os04g52840	110	0.94	0.05	0.37	0.17	0.15	0.08	0.07	0.35	0.48	0.17	NA	xisRNA020	152	2	0	8.155	3.028	0.881	0.378125	1	0.1458	0.0739	0.0787	0.0787	1	NA	BAI3HvsH2O
Chr4	31464459	31464546	88	*	Chr4:31464459-31464546	Cluster_11810	0.36	AGGAUCCUUGUUUACAAUUC	466	0.096	20	N6	-1	LOC_Os04g52840	tyrosine protein kinase domain containing protein, putative, expressed	LOC_Os04g52840	110	0.94	0.05	0.37	0.17	0.15	0.08	0.07	0.35	0.48	0.17	NA	xisRNA020	152	2	0	120.584	6.914	8.68	3.96159e-18	5.53204e-15	0.1458	0.0739	0.0787	0.0787	1	NA	BAI3vsBAI3H
Chr4	31464459	31464546	88	*	Chr4:31464459-31464546	Cluster_11810	0.36	AGGAUCCUUGUUUACAAUUC	466	0.096	20	N6	-1	LOC_Os04g52840	tyrosine protein kinase domain containing protein, putative, expressed	LOC_Os04g52840	110	0.94	0.05	0.37	0.17	0.15	0.08	0.07	0.35	0.48	0.17	NA	xisRNA020	152	2	0	983.332	9.942	7.225	5.00156e-13	2.60199e-10	0.1458	0.0739	0.0787	0.0787	1	NA	BAI3vsH2O
Chr4	31526114	31526196	83	+	Chr4:31526114-31526196	Cluster_11820	0.995	AUCUCUCCGGGCGCACCA	212	0.041	N	N2	-1	LOC_Os04g52920	remorin family protein, putative, expressed	LOC_Os04g52920	101	0.02	0	0	0	0	0	0	0.01	0	0.99	NA	NA	12	8	0	1.613	0.69	0	1	1	0	0.1107	0.1003	0.1003	1	NA	BAI3vsBAI3H
Chr4	31526114	31526196	83	+	Chr4:31526114-31526196	Cluster_11820	0.995	AUCUCUCCGGGCGCACCA	212	0.041	N	N2	-1	LOC_Os04g52920	remorin family protein, putative, expressed	LOC_Os04g52920	101	0.02	0	0	0	0	0	0	0.01	0	0.99	NA	NA	12	8	0	388.275	8.601	4.347	1.37943e-05	0.00177665	0	0.1107	0.1003	0.1003	1	NA	BAI3vsH2O
Chr4	31526114	31526196	83	+	Chr4:31526114-31526196	Cluster_11820	0.995	AUCUCUCCGGGCGCACCA	212	0.041	N	N2	-1	LOC_Os04g52920	remorin family protein, putative, expressed	LOC_Os04g52920	101	0.02	0	0	0	0	0	0	0.01	0	0.99	NA	NA	12	8	0	240.658	7.911	3.882	0.00010373	0.0239318	0	0.1107	0.1003	0.1003	1	NA	BAI3HvsH2O
Chr4	31820729	31820841	113	+	Chr4:31820729-31820841	Cluster_11849	0.875	AAUGACUGAAAUGAAUGGACU	133	0.144	21	N11	-1	LOC_Os04g53440	RNA recognition motif containing protein, putative, expressed	LOC_Os04g53440	110	0.12	0.67	0.14	0.68	0.04	0.01	0	0.14	0.72	0.14	NA	NA	20	0	0	3.605	1.85	0	1	1	0.3668	0.1098	0.1219	0.1219	1	NA	BAI3HvsH2O
Chr4	31820729	31820841	113	+	Chr4:31820729-31820841	Cluster_11849	0.875	AAUGACUGAAAUGAAUGGACU	133	0.144	21	N11	-1	LOC_Os04g53440	RNA recognition motif containing protein, putative, expressed	LOC_Os04g53440	110	0.12	0.67	0.14	0.68	0.04	0.01	0	0.14	0.72	0.14	NA	NA	20	0	0	66.918	6.064	4.155	3.25232e-05	0.0103964	0.3668	0.1098	0.1219	0.1219	1	NA	BAI3vsBAI3H
Chr4	31820729	31820841	113	+	Chr4:31820729-31820841	Cluster_11849	0.875	AAUGACUGAAAUGAAUGGACU	133	0.144	21	N11	-1	LOC_Os04g53440	RNA recognition motif containing protein, putative, expressed	LOC_Os04g53440	110	0.12	0.67	0.14	0.68	0.04	0.01	0	0.14	0.72	0.14	NA	NA	20	0	0	241.265	7.914	4.328	1.50574e-05	0.00190369	0.3668	0.1098	0.1219	0.1219	1	NA	BAI3vsH2O
Chr4	32239101	32239198	98	+	Chr4:32239101-32239198	Cluster_11875	0.994	AAUCUCUCCGGGCGCACC	267	0.037	N	N2	-1	LOC_Os04g54110	ARK3, putative, expressed	LOC_Os04g54110	100	0.16	0.01	0	0	0	0	0	0.01	0.01	0.99	NA	NA	19	12	0	1.519	0.603	0	1	1	0.0108	0.0954	0.0873	0.0873	1	NA	BAI3vsBAI3H
Chr4	32239101	32239198	98	+	Chr4:32239101-32239198	Cluster_11875	0.994	AAUCUCUCCGGGCGCACC	267	0.037	N	N2	-1	LOC_Os04g54110	ARK3, putative, expressed	LOC_Os04g54110	100	0.16	0.01	0	0	0	0	0	0.01	0.01	0.99	NA	NA	19	12	0	67.077	6.068	4.279	1.87964e-05	0.00229819	0.0108	0.0954	0.0873	0.0873	1	NA	BAI3vsH2O
Chr4	32239101	32239198	98	+	Chr4:32239101-32239198	Cluster_11875	0.994	AAUCUCUCCGGGCGCACC	267	0.037	N	N2	-1	LOC_Os04g54110	ARK3, putative, expressed	LOC_Os04g54110	100	0.16	0.01	0	0	0	0	0	0.01	0.01	0.99	NA	NA	19	12	0	44.172	5.465	3.624	0.000289648	0.0537408	0.0108	0.0954	0.0873	0.0873	1	NA	BAI3HvsH2O
Chr4	32661790	32661812	23	-	Chr4:32661790-32661812	Cluster_11901	0	AUCCGUGCGGCUUGACCA	7472	0.004	N	N2	-1	NA	NA	NA	101	0.01	0	0	0	0	0	0	0	0.05	0.95	NA	NA	381	355	1	1.093	0.128	0	1	1	0.4015	0.0695	0.1028	0.4015	1	NA	BAI3vsBAI3H
Chr4	32661790	32661812	23	-	Chr4:32661790-32661812	Cluster_11901	0	AUCCGUGCGGCUUGACCA	7472	0.004	N	N2	-1	NA	NA	NA	101	0.01	0	0	0	0	0	0	0	0.05	0.95	NA	NA	381	355	1	269.974	8.077	6.145	8.01419e-10	7.08775e-07	0.4015	0.0695	0.1028	0.4015	1	NA	BAI3HvsH2O
Chr4	32661790	32661812	23	-	Chr4:32661790-32661812	Cluster_11901	0	AUCCGUGCGGCUUGACCA	7472	0.004	N	N2	-1	NA	NA	NA	101	0.01	0	0	0	0	0	0	0	0.05	0.95	NA	NA	381	355	1	295.012	8.205	6.274	3.50898e-10	1.41061e-07	0.4015	0.0695	0.1028	0.4015	1	NA	BAI3vsH2O
Chr4	33168162	33168559	398	*	Chr4:33168162-33168559	Cluster_11951	0.217	ACGACGAGCGACUUCUGACC	377	0.143	N	N2	-1	LOC_Os04g55720	D-3-phosphoglycerate dehydrogenase, chloroplast precursor, putative, expressed	LOC_Os04g55720	110	0.99	0	0.32	0.16	0.11	0.11	0.07	0.77	0.16	0.08	NA	xisRNA032	112	2	1	126.741	6.986	8.665	4.51198e-18	3.42033e-15	0.0008	0.0756	0.0675	0.0675	1	NA	BAI3vsH2O
Chr4	33168162	33168559	398	*	Chr4:33168162-33168559	Cluster_11951	0.217	ACGACGAGCGACUUCUGACC	377	0.143	N	N2	-1	LOC_Os04g55720	D-3-phosphoglycerate dehydrogenase, chloroplast precursor, putative, expressed	LOC_Os04g55720	110	0.99	0	0.32	0.16	0.11	0.11	0.07	0.77	0.16	0.08	NA	xisRNA032	112	2	1	2.925	1.548	0	1	1	0.0008	0.0756	0.0675	0.0675	1	NA	BAI3HvsH2O
Chr4	33168162	33168559	398	*	Chr4:33168162-33168559	Cluster_11951	0.217	ACGACGAGCGACUUCUGACC	377	0.143	N	N2	-1	LOC_Os04g55720	D-3-phosphoglycerate dehydrogenase, chloroplast precursor, putative, expressed	LOC_Os04g55720	110	0.99	0	0.32	0.16	0.11	0.11	0.07	0.77	0.16	0.08	NA	xisRNA032	112	2	1	43.33	5.437	7.344	2.07589e-13	1.77669e-10	0.0008	0.0756	0.0675	0.0675	1	NA	BAI3vsBAI3H
Chr4	33464327	33465034	708	*	Chr4:33464327-33465034	Cluster_11980	0.329	UCACACUGUGUAGUUCUGCUG	7358	0.025	21	N5	626.6	LOC_Os04g56160	plasma membrane ATPase, putative, expressed	LOC_Os04g56160	110	0.98	0.01	0.14	0.38	0.24	0.08	0.05	0.61	0.18	0.21	NA	xisRNA023	3478	35	8	363.229	8.505	14.59	3.26102e-48	1.08152e-44	0.1525	0.0687	0.0842	0.0842	1	NA	BAI3vsH2O
Chr4	33464327	33465034	708	*	Chr4:33464327-33465034	Cluster_11980	0.329	UCACACUGUGUAGUUCUGCUG	7358	0.025	21	N5	626.6	LOC_Os04g56160	plasma membrane ATPase, putative, expressed	LOC_Os04g56160	110	0.98	0.01	0.14	0.38	0.24	0.08	0.05	0.61	0.18	0.21	NA	xisRNA023	3478	35	8	86.287	6.431	10.383	2.97363e-25	7.88964e-22	0.1525	0.0687	0.0842	0.0842	1	NA	BAI3vsBAI3H
Chr4	33464327	33465034	708	*	Chr4:33464327-33465034	Cluster_11980	0.329	UCACACUGUGUAGUUCUGCUG	7358	0.025	21	N5	626.6	LOC_Os04g56160	plasma membrane ATPase, putative, expressed	LOC_Os04g56160	110	0.98	0.01	0.14	0.38	0.24	0.08	0.05	0.61	0.18	0.21	NA	xisRNA023	3478	35	8	4.21	2.074	0.163	0.870799	1	0.1525	0.0687	0.0842	0.0842	1	NA	BAI3HvsH2O
Chr4	33944817	33944896	80	-	Chr4:33944817-33944896	Cluster_12018	0.011	GUUCGAUCCCGACAGGCU	107	0.07	N	N2	-1	LOC_Os04g56930	glycosyl hydrolases, putative, expressed	LOC_Os04g56930	101	0.02	0.02	0.01	0	0	0	0	0	0.02	0.98	NA	NA	22	12	0	183.094	7.516	4.223	2.41023e-05	0.00285483	0.2631	0.0924	0.1072	0.1072	1	NA	BAI3vsH2O
Chr4	33944817	33944896	80	-	Chr4:33944817-33944896	Cluster_12018	0.011	GUUCGAUCCCGACAGGCU	107	0.07	N	N2	-1	LOC_Os04g56930	glycosyl hydrolases, putative, expressed	LOC_Os04g56930	101	0.02	0.02	0.01	0	0	0	0	0	0.02	0.98	NA	NA	22	12	0	137.532	7.104	3.899	9.64473e-05	0.0229305	0.2631	0.0924	0.1072	0.1072	1	NA	BAI3HvsH2O
Chr4	33944817	33944896	80	-	Chr4:33944817-33944896	Cluster_12018	0.011	GUUCGAUCCCGACAGGCU	107	0.07	N	N2	-1	LOC_Os04g56930	glycosyl hydrolases, putative, expressed	LOC_Os04g56930	101	0.02	0.02	0.01	0	0	0	0	0	0.02	0.98	NA	NA	22	12	0	1.331	0.413	0	1	1	0.2631	0.0924	0.1072	0.1072	1	NA	BAI3vsBAI3H
Chr4	34642987	34643009	23	+	Chr4:34642987-34643009	Cluster_12084	0.994	GUUCGAAUCCAUCCGGGGC	162	0.023	N	N2	-1	LOC_Os04g58160	fiber protein Fb34, putative, expressed	LOC_Os04g58160	100	0.92	0	0	0	0	0	0	0	0	1	NA	NA	10	6	0	65.163	6.026	3.106	0.00189833	0.239841	0.0241	0.1186	0.1102	0.1102	1	NA	BAI3HvsH2O
Chr4	34642987	34643009	23	+	Chr4:34642987-34643009	Cluster_12084	0.994	GUUCGAAUCCAUCCGGGGC	162	0.023	N	N2	-1	LOC_Os04g58160	fiber protein Fb34, putative, expressed	LOC_Os04g58160	100	0.92	0	0	0	0	0	0	0	0	1	NA	NA	10	6	0	88.589	6.469	3.463	0.000533573	0.0426409	0.0241	0.1186	0.1102	0.1102	1	NA	BAI3vsH2O
Chr4	34642987	34643009	23	+	Chr4:34642987-34643009	Cluster_12084	0.994	GUUCGAAUCCAUCCGGGGC	162	0.023	N	N2	-1	LOC_Os04g58160	fiber protein Fb34, putative, expressed	LOC_Os04g58160	100	0.92	0	0	0	0	0	0	0	0	1	NA	NA	10	6	0	1.36	0.443	0	1	1	0.0241	0.1186	0.1102	0.1102	1	NA	BAI3vsBAI3H
Chr4	34682944	34683102	159	-	Chr4:34682944-34683102	Cluster_12089	0.004	UCGAAUUUUGGUAUACGACU	601	0.038	N	N2	-1	LOC_Os04g58250	protein kinase, putative, expressed	LOC_Os04g58250	110	0.98	0.01	0.56	0.03	0.06	0	0	0.01	0.75	0.24	NA	xisRNA027	124	1	0	1329.09	10.376	5.161	2.45275e-07	5.29077e-05	0.5074	0.0751	0.1158	0.5074	1	NA	BAI3vsH2O
Chr4	34682944	34683102	159	-	Chr4:34682944-34683102	Cluster_12089	0.004	UCGAAUUUUGGUAUACGACU	601	0.038	N	N2	-1	LOC_Os04g58250	protein kinase, putative, expressed	LOC_Os04g58250	110	0.98	0.01	0.56	0.03	0.06	0	0	0.01	0.75	0.24	NA	xisRNA027	124	1	0	108.289	6.759	4.221	2.42979e-05	0.00837235	0.5074	0.0751	0.1158	0.5074	1	NA	BAI3vsBAI3H
Chr4	34682944	34683102	159	-	Chr4:34682944-34683102	Cluster_12089	0.004	UCGAAUUUUGGUAUACGACU	601	0.038	N	N2	-1	LOC_Os04g58250	protein kinase, putative, expressed	LOC_Os04g58250	110	0.98	0.01	0.56	0.03	0.06	0	0	0.01	0.75	0.24	NA	xisRNA027	124	1	0	12.274	3.617	0.961	0.336402	1	0.5074	0.0751	0.1158	0.5074	1	NA	BAI3HvsH2O
Chr4	398880	399049	170	*	Chr4:398880-399049	Cluster_9921	0.595	AAGGUGAAGAAUGUCAACAGGUCC	70	0.223	22	N6	-1	LOC_Os04g01590	arginase, putative, expressed	LOC_Os04g01590	110	0.98	0.02	0.16	0.24	0.26	0.03	0.15	0.53	0.38	0.09	NA	xisRNA041	52	0	0	112.345	6.812	3.999	6.35414e-05	0.0179015	0.4921	0.0843	0.1188	0.4921	1	NA	BAI3vsBAI3H
Chr4	398880	399049	170	*	Chr4:398880-399049	Cluster_9921	0.595	AAGGUGAAGAAUGUCAACAGGUCC	70	0.223	22	N6	-1	LOC_Os04g01590	arginase, putative, expressed	LOC_Os04g01590	110	0.98	0.02	0.16	0.24	0.26	0.03	0.15	0.53	0.38	0.09	NA	xisRNA041	52	0	0	2.859	1.516	0	1	1	0.4921	0.0843	0.1188	0.4921	1	NA	BAI3HvsH2O
Chr4	398880	399049	170	*	Chr4:398880-399049	Cluster_9921	0.595	AAGGUGAAGAAUGUCAACAGGUCC	70	0.223	22	N6	-1	LOC_Os04g01590	arginase, putative, expressed	LOC_Os04g01590	110	0.98	0.02	0.16	0.24	0.26	0.03	0.15	0.53	0.38	0.09	NA	xisRNA041	52	0	0	321.242	8.328	4.437	9.10374e-06	0.00122609	0.4921	0.0843	0.1188	0.4921	1	NA	BAI3vsH2O
Chr4	6215542	6215789	248	+	Chr4:6215542-6215789	Cluster_10091	0.988	UUUGAUGUGGCAAUAGAACC	403	0.026	20	N11	-1	NA	NA	NA	100	0.02	0	0.98	0.01	0	0	0.01	0.01	0.01	0.98	NA	NA	30	4	0	96.678	6.595	5.337	9.42976e-08	2.29532e-05	0.2046	0.0924	0.1026	0.1026	1	NA	BAI3vsH2O
Chr4	6215542	6215789	248	+	Chr4:6215542-6215789	Cluster_10091	0.988	UUUGAUGUGGCAAUAGAACC	403	0.026	20	N11	-1	NA	NA	NA	100	0.02	0	0.98	0.01	0	0	0.01	0.01	0.01	0.98	NA	NA	30	4	0	7.507	2.908	1.756	0.0791171	1	0.2046	0.0924	0.1026	0.1026	1	NA	BAI3vsBAI3H
Chr4	6215542	6215789	248	+	Chr4:6215542-6215789	Cluster_10091	0.988	UUUGAUGUGGCAAUAGAACC	403	0.026	20	N11	-1	NA	NA	NA	100	0.02	0	0.98	0.01	0	0	0.01	0.01	0.01	0.98	NA	NA	30	4	0	12.879	3.687	1.905	0.0567494	1	0.2046	0.0924	0.1026	0.1026	1	NA	BAI3HvsH2O
Chr4	6941406	6941467	62	-	Chr4:6941406-6941467	Cluster_10115	0.003	GCUCCCUUCGUCUAAUGG	319	0.012	N	N2	-1	LOC_Os04g12540	receptor-like protein kinase, putative, expressed	LOC_Os04g12540	101	0	0.01	0	0	0	0	0	0	0	1	NA	NA	22	8	0	546.884	9.095	4.685	2.80335e-06	0.000437521	0.0851	0.0969	0.0958	0.0958	1	NA	BAI3vsH2O
Chr4	6941406	6941467	62	-	Chr4:6941406-6941467	Cluster_10115	0.003	GCUCCCUUCGUCUAAUGG	319	0.012	N	N2	-1	LOC_Os04g12540	receptor-like protein kinase, putative, expressed	LOC_Os04g12540	101	0	0.01	0	0	0	0	0	0	0	1	NA	NA	22	8	0	2.807	1.489	0	1	1	0.0851	0.0969	0.0958	0.0958	1	NA	BAI3vsBAI3H
Chr4	6941406	6941467	62	-	Chr4:6941406-6941467	Cluster_10115	0.003	GCUCCCUUCGUCUAAUGG	319	0.012	N	N2	-1	LOC_Os04g12540	receptor-like protein kinase, putative, expressed	LOC_Os04g12540	101	0	0.01	0	0	0	0	0	0	0	1	NA	NA	22	8	0	194.816	7.606	3.68	0.000233061	0.0444862	0.0851	0.0969	0.0958	0.0958	1	NA	BAI3HvsH2O
Chr4	916993	917060	68	-	Chr4:916993-917060	Cluster_9957	0.003	GGGUGAAAGCGGAGGACC	173	0.014	N	N2	-1	LOC_Os04g02510	ZOS4-01 - C2H2 zinc finger protein, expressed	LOC_Os04g02510	101	0	0.31	0	0	0	0	0	0	0	1	NA	NA	15	19	0	164.738	7.364	4.398	1.09149e-05	0.00432232	0.0006	0.0927	0.0844	0.0844	1	NA	BAI3HvsH2O
Chr4	916993	917060	68	-	Chr4:916993-917060	Cluster_9957	0.003	GGGUGAAAGCGGAGGACC	173	0.014	N	N2	-1	LOC_Os04g02510	ZOS4-01 - C2H2 zinc finger protein, expressed	LOC_Os04g02510	101	0	0.31	0	0	0	0	0	0	0	1	NA	NA	15	19	0	128.037	7	4.096	4.19606e-05	0.00463874	0.0006	0.0927	0.0844	0.0844	1	NA	BAI3vsH2O
Chr4	916993	917060	68	-	Chr4:916993-917060	Cluster_9957	0.003	GGGUGAAAGCGGAGGACC	173	0.014	N	N2	-1	LOC_Os04g02510	ZOS4-01 - C2H2 zinc finger protein, expressed	LOC_Os04g02510	101	0	0.31	0	0	0	0	0	0	0	1	NA	NA	15	19	0	0.777	-0.364	0	1	1	0.0006	0.0927	0.0844	0.0844	1	NA	BAI3vsBAI3H
Chr5	10113666	10113849	184	*	Chr5:10113666-10113849	Cluster_12789	0.433	UGAGAUCAUUGUGAAAGCUG	32	0.192	N	N2	-1	LOC_Os05g17604	SHR5-receptor-like kinase, putative, expressed	LOC_Os05g17604	110	0.16	0	0.46	0.08	0.1	0.01	0.02	0.24	0.26	0.5	NA	NA	16	0	0	47.331	5.565	4.193	2.75474e-05	0.00320565	0	0.1183	0.1167	0.1167	1	NA	BAI3vsH2O
Chr5	10113666	10113849	184	*	Chr5:10113666-10113849	Cluster_12789	0.433	UGAGAUCAUUGUGAAAGCUG	32	0.192	N	N2	-1	LOC_Os05g17604	SHR5-receptor-like kinase, putative, expressed	LOC_Os05g17604	110	0.16	0	0.46	0.08	0.1	0.01	0.02	0.24	0.26	0.5	NA	NA	16	0	0	0.77	-0.376	0	1	1	0	0.1183	0.1167	0.1167	1	NA	BAI3HvsH2O
Chr5	10113666	10113849	184	*	Chr5:10113666-10113849	Cluster_12789	0.433	UGAGAUCAUUGUGAAAGCUG	32	0.192	N	N2	-1	LOC_Os05g17604	SHR5-receptor-like kinase, putative, expressed	LOC_Os05g17604	110	0.16	0	0.46	0.08	0.1	0.01	0.02	0.24	0.26	0.5	NA	NA	16	0	0	61.444	5.941	3.997	6.40978e-05	0.0179015	0	0.1183	0.1167	0.1167	1	NA	BAI3vsBAI3H
Chr5	11926404	11926426	23	+	Chr5:11926404-11926426	Cluster_12849	0.994	UCGAGUCCCGUCCGCUCCGCC	46	0.084	N	N2	-1	LOC_Os05g20340	retrotransposon protein, putative, unclassified, expressed	LOC_Os05g20340	100	0.02	0.62	0.26	0.28	0.01	0	0	0	0.01	0.99	NA	NA	10	6	0	167.389	7.387	3.481	0.000498718	0.0827	0.2045	0.1223	0.1281	0.1281	1	NA	BAI3HvsH2O
Chr5	11926404	11926426	23	+	Chr5:11926404-11926426	Cluster_12849	0.994	UCGAGUCCCGUCCGCUCCGCC	46	0.084	N	N2	-1	LOC_Os05g20340	retrotransposon protein, putative, unclassified, expressed	LOC_Os05g20340	100	0.02	0.62	0.26	0.28	0.01	0	0	0	0.01	0.99	NA	NA	10	6	0	225.111	7.814	3.77	0.000163411	0.0150022	0.2045	0.1223	0.1281	0.1281	1	NA	BAI3vsH2O
Chr5	11926404	11926426	23	+	Chr5:11926404-11926426	Cluster_12849	0.994	UCGAGUCCCGUCCGCUCCGCC	46	0.084	N	N2	-1	LOC_Os05g20340	retrotransposon protein, putative, unclassified, expressed	LOC_Os05g20340	100	0.02	0.62	0.26	0.28	0.01	0	0	0	0.01	0.99	NA	NA	10	6	0	1.345	0.427	0	1	1	0.2045	0.1223	0.1281	0.1281	1	NA	BAI3vsBAI3H
Chr5	1198642	1198766	125	-	Chr5:1198642-1198766	Cluster_12244	0.004	CGAGUCUCGUUUCCCGCU	487	0.01	N	N2	-1	LOC_Os05g03060	expressed protein	LOC_Os05g03060	101	1	0	0	0	0	0	0	0	0	1	NA	NA	29	16	0	63.184	5.981	4.207	2.59181e-05	0.00848963	0.0253	0.0869	0.0797	0.0797	1	NA	BAI3HvsH2O
Chr5	1198642	1198766	125	-	Chr5:1198642-1198766	Cluster_12244	0.004	CGAGUCUCGUUUCCCGCU	487	0.01	N	N2	-1	LOC_Os05g03060	expressed protein	LOC_Os05g03060	101	1	0	0	0	0	0	0	0	0	1	NA	NA	29	16	0	103.551	6.694	4.977	6.45178e-07	0.00012315	0.0253	0.0869	0.0797	0.0797	1	NA	BAI3vsH2O
Chr5	1198642	1198766	125	-	Chr5:1198642-1198766	Cluster_12244	0.004	CGAGUCUCGUUUCCCGCU	487	0.01	N	N2	-1	LOC_Os05g03060	expressed protein	LOC_Os05g03060	101	1	0	0	0	0	0	0	0	0	1	NA	NA	29	16	0	1.639	0.713	0	1	1	0.0253	0.0869	0.0797	0.0797	1	NA	BAI3vsBAI3H
Chr5	16004929	16004948	20	+	Chr5:16004929-16004948	Cluster_13001	1	UUUCCGGGCUGGUACACC	130	0.025	N	N2	-1	NA	NA	NA	100	0	0.97	0.04	0	0	0	0	0	0	1	NA	NA	17	3	0	5.086	2.347	0.649	0.516284	1	0.0331	0.1097	0.1034	0.1034	1	NA	BAI3vsBAI3H
Chr5	16004929	16004948	20	+	Chr5:16004929-16004948	Cluster_13001	1	UUUCCGGGCUGGUACACC	130	0.025	N	N2	-1	NA	NA	NA	100	0	0.97	0.04	0	0	0	0	0	0	1	NA	NA	17	3	0	113.275	6.824	3.142	0.00167537	0.220054	0.0331	0.1097	0.1034	0.1034	1	NA	BAI3HvsH2O
Chr5	16004929	16004948	20	+	Chr5:16004929-16004948	Cluster_13001	1	UUUCCGGGCUGGUACACC	130	0.025	N	N2	-1	NA	NA	NA	100	0	0.97	0.04	0	0	0	0	0	0	1	NA	NA	17	3	0	576.125	9.17	4.721	2.34829e-06	0.000382238	0.0331	0.1097	0.1034	0.1034	1	NA	BAI3vsH2O
Chr5	16108338	16108411	74	+	Chr5:16108338-16108411	Cluster_13014	1	GAUUCCUUUCGUGAGCAC	100	0.048	N	N2	-1	LOC_Os05g27660	expressed protein	NA	101	0.78	0.01	0.27	0	0	0	0	0	0.51	0.49	NA	NA	18	20	0	210.598	7.718	4.272	1.93613e-05	0.00684926	0.0017	0.0905	0.0812	0.0812	1	NA	BAI3HvsH2O
Chr5	16108338	16108411	74	+	Chr5:16108338-16108411	Cluster_13014	1	GAUUCCUUUCGUGAGCAC	100	0.048	N	N2	-1	LOC_Os05g27660	expressed protein	NA	101	0.78	0.01	0.27	0	0	0	0	0	0.51	0.49	NA	NA	18	20	0	193.765	7.598	4.183	2.87688e-05	0.00333316	0.0017	0.0905	0.0812	0.0812	1	NA	BAI3vsH2O
Chr5	16108338	16108411	74	+	Chr5:16108338-16108411	Cluster_13014	1	GAUUCCUUUCGUGAGCAC	100	0.048	N	N2	-1	LOC_Os05g27660	expressed protein	NA	101	0.78	0.01	0.27	0	0	0	0	0	0.51	0.49	NA	NA	18	20	0	0.92	-0.12	0	1	1	0.0017	0.0905	0.0812	0.0812	1	NA	BAI3vsBAI3H
Chr5	1833910	1834106	197	-	Chr5:1833910-1834106	Cluster_12276	0.037	AGGAGCCCCGGAUGAACCU	135	0.073	N	N2	-1	NA	NA	NA	100	0.94	0.01	0.18	0.18	0	0	0.02	0.03	0.01	0.96	NA	NA	16	4	0	3.36	1.748	0	1	1	0.0184	0.1075	0.0979	0.0979	1	NA	BAI3vsBAI3H
Chr5	1833910	1834106	197	-	Chr5:1833910-1834106	Cluster_12276	0.037	AGGAGCCCCGGAUGAACCU	135	0.073	N	N2	-1	NA	NA	NA	100	0.94	0.01	0.18	0.18	0	0	0.02	0.03	0.01	0.96	NA	NA	16	4	0	98.626	6.624	4.126	3.69106e-05	0.00413211	0.0184	0.1075	0.0979	0.0979	1	NA	BAI3vsH2O
Chr5	1833910	1834106	197	-	Chr5:1833910-1834106	Cluster_12276	0.037	AGGAGCCCCGGAUGAACCU	135	0.073	N	N2	-1	NA	NA	NA	100	0.94	0.01	0.18	0.18	0	0	0.02	0.03	0.01	0.96	NA	NA	16	4	0	29.357	4.876	2.535	0.0112579	1	0.0184	0.1075	0.0979	0.0979	1	NA	BAI3HvsH2O
Chr5	18912415	18912685	271	+	Chr5:18912415-18912685	Cluster_13227	0.994	GAAUGAGCCGAUGUCGGA	134	0.046	N	N2	-1	NA	NA	NA	101	0.97	0	0.23	0.22	0	0	0.01	0.01	0.57	0.42	NA	NA	32	22	1	21.836	4.449	3.984	6.77617e-05	0.0170689	0.2182	0.0834	0.1001	0.1001	1	NA	BAI3HvsH2O
Chr5	18912415	18912685	271	+	Chr5:18912415-18912685	Cluster_13227	0.994	GAAUGAGCCGAUGUCGGA	134	0.046	N	N2	-1	NA	NA	NA	101	0.97	0	0.23	0.22	0	0	0.01	0.01	0.57	0.42	NA	NA	32	22	1	29.765	4.896	4.731	2.23404e-06	0.000368159	0.2182	0.0834	0.1001	0.1001	1	NA	BAI3vsH2O
Chr5	18912415	18912685	271	+	Chr5:18912415-18912685	Cluster_13227	0.994	GAAUGAGCCGAUGUCGGA	134	0.046	N	N2	-1	NA	NA	NA	101	0.97	0	0.23	0.22	0	0	0.01	0.01	0.57	0.42	NA	NA	32	22	1	1.363	0.447	0	1	1	0.2182	0.0834	0.1001	0.1001	1	NA	BAI3vsBAI3H
Chr5	18915102	18915209	108	+	Chr5:18915102-18915209	Cluster_13228	0.995	GUUCGAAUCCUACCGCCCCUG	94	0.065	21	N11	-1	LOC_Os05g32410	expressed protein	LOC_Os05g32410	101	0.9	0.02	0.21	0.37	0.17	0.16	0.01	0	0	1	NA	NA	26	10	0	480.843	8.909	4.538	5.68054e-06	0.000819109	0.266	0.0918	0.1053	0.1053	1	NA	BAI3vsH2O
Chr5	18915102	18915209	108	+	Chr5:18915102-18915209	Cluster_13228	0.995	GUUCGAAUCCUACCGCCCCUG	94	0.065	21	N11	-1	LOC_Os05g32410	expressed protein	LOC_Os05g32410	101	0.9	0.02	0.21	0.37	0.17	0.16	0.01	0	0	1	NA	NA	26	10	0	2.128	1.089	0	1	1	0.266	0.0918	0.1053	0.1053	1	NA	BAI3vsBAI3H
Chr5	18915102	18915209	108	+	Chr5:18915102-18915209	Cluster_13228	0.995	GUUCGAAUCCUACCGCCCCUG	94	0.065	21	N11	-1	LOC_Os05g32410	expressed protein	LOC_Os05g32410	101	0.9	0.02	0.21	0.37	0.17	0.16	0.01	0	0	1	NA	NA	26	10	0	225.983	7.82	3.804	0.000142266	0.0301969	0.266	0.0918	0.1053	0.1053	1	NA	BAI3HvsH2O
Chr5	20238189	20238211	23	+	Chr5:20238189-20238211	Cluster_13362	1	CGAAAAGAACCCCGGAGAG	42	0.114	N	N2	-1	NA	NA	NA	100	0.93	0.04	0.29	0.11	0.05	0	0	0	0.61	0.39	NA	NA	10	10	0	62.167	5.958	3.523	0.000426906	0.0735499	0	0.1097	0.0968	0.0968	1	NA	BAI3HvsH2O
Chr5	20238189	20238211	23	+	Chr5:20238189-20238211	Cluster_13362	1	CGAAAAGAACCCCGGAGAG	42	0.114	N	N2	-1	NA	NA	NA	100	0.93	0.04	0.29	0.11	0.05	0	0	0	0.61	0.39	NA	NA	10	10	0	1.027	0.039	0	1	1	0	0.1097	0.0968	0.0968	1	NA	BAI3vsBAI3H
Chr5	20238189	20238211	23	+	Chr5:20238189-20238211	Cluster_13362	1	CGAAAAGAACCCCGGAGAG	42	0.114	N	N2	-1	NA	NA	NA	100	0.93	0.04	0.29	0.11	0.05	0	0	0	0.61	0.39	NA	NA	10	10	0	63.851	5.997	3.561	0.000368761	0.0305749	0	0.1097	0.0968	0.0968	1	NA	BAI3vsH2O
Chr5	20342671	20342692	22	+	Chr5:20342671-20342692	Cluster_13373	1	UUGAGAAGUCUGCUGGAGGU	47	0.073	N	N2	-1	LOC_Os05g34330	retrotransposon protein, putative, unclassified, expressed	NA	100	0.95	0	0.35	0.02	0	0	0	0	0.19	0.81	NA	NA	10	7	0	28.186	4.817	2.9	0.00373294	0.440188	0.022	0.1173	0.1071	0.1071	1	NA	BAI3HvsH2O
Chr5	20342671	20342692	22	+	Chr5:20342671-20342692	Cluster_13373	1	UUGAGAAGUCUGCUGGAGGU	47	0.073	N	N2	-1	LOC_Os05g34330	retrotransposon protein, putative, unclassified, expressed	NA	100	0.95	0	0.35	0.02	0	0	0	0	0.19	0.81	NA	NA	10	7	0	39.446	5.302	3.419	0.000628132	0.0496	0.022	0.1173	0.1071	0.1071	1	NA	BAI3vsH2O
Chr5	20342671	20342692	22	+	Chr5:20342671-20342692	Cluster_13373	1	UUGAGAAGUCUGCUGGAGGU	47	0.073	N	N2	-1	LOC_Os05g34330	retrotransposon protein, putative, unclassified, expressed	NA	100	0.95	0	0.35	0.02	0	0	0	0	0.19	0.81	NA	NA	10	7	0	1.399	0.485	0	1	1	0.022	0.1173	0.1071	0.1071	1	NA	BAI3vsBAI3H
Chr5	20828420	20828444	25	-	Chr5:20828420-20828444	Cluster_13422	0	CGGCCUCCUCGUCGGCUUGCC	155	0.051	21	N11	-1	NA	NA	NA	100	0.14	0	0.01	0.79	0.18	0.02	0	0	0	1	NA	NA	14	5	0	393.164	8.619	4.292	1.76955e-05	0.00220421	0.4118	0.1116	0.135	0.135	1	NA	BAI3vsH2O
Chr5	20828420	20828444	25	-	Chr5:20828420-20828444	Cluster_13422	0	CGGCCUCCUCGUCGGCUUGCC	155	0.051	21	N11	-1	NA	NA	NA	100	0.14	0	0.01	0.79	0.18	0.02	0	0	0	1	NA	NA	14	5	0	173.751	7.441	3.51	0.000447963	0.0761881	0.4118	0.1116	0.135	0.135	1	NA	BAI3HvsH2O
Chr5	20828420	20828444	25	-	Chr5:20828420-20828444	Cluster_13422	0	CGGCCUCCUCGUCGGCUUGCC	155	0.051	21	N11	-1	NA	NA	NA	100	0.14	0	0.01	0.79	0.18	0.02	0	0	0	1	NA	NA	14	5	0	2.263	1.178	0	1	1	0.4118	0.1116	0.135	0.135	1	NA	BAI3vsBAI3H
Chr5	2096428	2096493	66	-	Chr5:2096428-2096493	Cluster_12288	0.034	CCAACCCUGUACCGCCCACC	59	0.074	N	N2	-1	LOC_Os05g04520	protein kinase, putative, expressed	NA	100	0.36	0.27	0.34	0.01	0.01	0	0	0.01	0	0.99	NA	NA	10	6	0	166.113	7.376	3.526	0.000421486	0.034515	0.1909	0.1181	0.1222	0.1222	1	NA	BAI3vsH2O
Chr5	2096428	2096493	66	-	Chr5:2096428-2096493	Cluster_12288	0.034	CCAACCCUGUACCGCCCACC	59	0.074	N	N2	-1	LOC_Os05g04520	protein kinase, putative, expressed	NA	100	0.36	0.27	0.34	0.01	0.01	0	0	0.01	0	0.99	NA	NA	10	6	0	131.386	7.038	3.291	0.000997767	0.146258	0.1909	0.1181	0.1222	0.1222	1	NA	BAI3HvsH2O
Chr5	2096428	2096493	66	-	Chr5:2096428-2096493	Cluster_12288	0.034	CCAACCCUGUACCGCCCACC	59	0.074	N	N2	-1	LOC_Os05g04520	protein kinase, putative, expressed	NA	100	0.36	0.27	0.34	0.01	0.01	0	0	0.01	0	0.99	NA	NA	10	6	0	1.264	0.338	0	1	1	0.1909	0.1181	0.1222	0.1222	1	NA	BAI3vsBAI3H
Chr5	22905790	22906060	271	+	Chr5:22905790-22906060	Cluster_13614	0.98	UCCUGUCGGGCGUCCUCA	139	0.111	N	N2	-1	LOC_Os05g39060	expressed protein	LOC_Os05g39060	100	0.95	0.01	0.01	0.01	0	0.01	0	0.02	0.72	0.26	NA	NA	12	6	0	2.075	1.053	0	1	1	0.1663	0.1148	0.12	0.12	1	NA	BAI3vsBAI3H
Chr5	22905790	22906060	271	+	Chr5:22905790-22906060	Cluster_13614	0.98	UCCUGUCGGGCGUCCUCA	139	0.111	N	N2	-1	LOC_Os05g39060	expressed protein	LOC_Os05g39060	100	0.95	0.01	0.01	0.01	0	0.01	0	0.02	0.72	0.26	NA	NA	12	6	0	68.732	6.103	2.884	0.00392459	0.456699	0.1663	0.1148	0.12	0.12	1	NA	BAI3HvsH2O
Chr5	22905790	22906060	271	+	Chr5:22905790-22906060	Cluster_13614	0.98	UCCUGUCGGGCGUCCUCA	139	0.111	N	N2	-1	LOC_Os05g39060	expressed protein	LOC_Os05g39060	100	0.95	0.01	0.01	0.01	0	0.01	0	0.02	0.72	0.26	NA	NA	12	6	0	142.598	7.156	3.644	0.000268536	0.0229832	0.1663	0.1148	0.12	0.12	1	NA	BAI3vsH2O
Chr5	24000878	24000981	104	+	Chr5:24000878-24000981	Cluster_13723	0.992	AGCAGGAUGUCGGGGGUUC	116	0.105	N	N2	-1	LOC_Os05g40920	expressed protein	LOC_Os05g40920	100	0.95	0.03	0.15	0.02	0	0	0	0	0.76	0.23	NA	NA	14	8	0	29.966	4.905	2.947	0.00321158	0.385385	0.0136	0.1056	0.0968	0.0968	1	NA	BAI3HvsH2O
Chr5	24000878	24000981	104	+	Chr5:24000878-24000981	Cluster_13723	0.992	AGCAGGAUGUCGGGGGUUC	116	0.105	N	N2	-1	LOC_Os05g40920	expressed protein	LOC_Os05g40920	100	0.95	0.03	0.15	0.02	0	0	0	0	0.76	0.23	NA	NA	14	8	0	53.109	5.731	3.817	0.000134894	0.0126466	0.0136	0.1056	0.0968	0.0968	1	NA	BAI3vsH2O
Chr5	24000878	24000981	104	+	Chr5:24000878-24000981	Cluster_13723	0.992	AGCAGGAUGUCGGGGGUUC	116	0.105	N	N2	-1	LOC_Os05g40920	expressed protein	LOC_Os05g40920	100	0.95	0.03	0.15	0.02	0	0	0	0	0.76	0.23	NA	NA	14	8	0	1.772	0.826	0	1	1	0.0136	0.1056	0.0968	0.0968	1	NA	BAI3vsBAI3H
Chr5	24912062	24912255	194	-	Chr5:24912062-24912255	Cluster_13796	0	GUAGGUCAUCGCCAGGGGC	16076	0.002	N	N2	-1	NA	NA	NA	101	0.74	0	0.01	0	0	0	0	0	0.02	0.98	NA	NA	1228	758	4	326.699	8.352	14.349	1.07859e-46	3.17968e-43	0.0911	0.0688	0.072	0.072	1	NA	BAI3vsH2O
Chr5	24912062	24912255	194	-	Chr5:24912062-24912255	Cluster_13796	0	GUAGGUCAUCGCCAGGGGC	16076	0.002	N	N2	-1	NA	NA	NA	101	0.74	0	0.01	0	0	0	0	0	0.02	0.98	NA	NA	1228	758	4	1.632	0.706	0	1	1	0.0911	0.0688	0.072	0.072	1	NA	BAI3vsBAI3H
Chr5	24912062	24912255	194	-	Chr5:24912062-24912255	Cluster_13796	0	GUAGGUCAUCGCCAGGGGC	16076	0.002	N	N2	-1	NA	NA	NA	101	0.74	0	0.01	0	0	0	0	0	0.02	0.98	NA	NA	1228	758	4	200.233	7.646	12.749	3.1389e-37	4.16407e-33	0.0911	0.0688	0.072	0.072	1	NA	BAI3HvsH2O
Chr5	25105797	25105816	20	+	Chr5:25105797-25105816	Cluster_13806	1	UUGGAUAGAGUACCUGGCU	325	0.014	N	N2	-1	NA	NA	NA	101	0.01	0	0.01	0	0	0	0	0	0	1	NA	NA	17	16	0	307.172	8.263	4.157	3.22857e-05	0.00962477	0.0933	0.0934	0.0933	0.0933	1	NA	BAI3HvsH2O
Chr5	25105797	25105816	20	+	Chr5:25105797-25105816	Cluster_13806	1	UUGGAUAGAGUACCUGGCU	325	0.014	N	N2	-1	NA	NA	NA	101	0.01	0	0.01	0	0	0	0	0	0	1	NA	NA	17	16	0	308.447	8.269	4.164	3.13245e-05	0.00358234	0.0933	0.0934	0.0933	0.0933	1	NA	BAI3vsH2O
Chr5	25105797	25105816	20	+	Chr5:25105797-25105816	Cluster_13806	1	UUGGAUAGAGUACCUGGCU	325	0.014	N	N2	-1	NA	NA	NA	101	0.01	0	0.01	0	0	0	0	0	0	1	NA	NA	17	16	0	1.004	0.006	0	1	1	0.0933	0.0934	0.0933	0.0933	1	NA	BAI3vsBAI3H
Chr5	29324759	29324809	51	+	Chr5:29324759-29324809	Cluster_14160	1	CGGACGCCUGCAGGAAGGA	5469	0.009	N	N2	-1	LOC_Os05g51110	expressed protein	LOC_Os05g51110	101	0.86	0.13	0.09	0.1	0.01	0	0	0	0.83	0.17	NA	NA	484	262	0	1141.88	10.157	10.51	7.76571e-26	8.58499e-23	0.2861	0.0695	0.0938	0.0938	1	NA	BAI3vsH2O
Chr5	29324759	29324809	51	+	Chr5:29324759-29324809	Cluster_14160	1	CGGACGCCUGCAGGAAGGA	5469	0.009	N	N2	-1	LOC_Os05g51110	expressed protein	LOC_Os05g51110	101	0.86	0.13	0.09	0.1	0.01	0	0	0	0.83	0.17	NA	NA	484	262	0	2.049	1.035	0	1	1	0.2861	0.0695	0.0938	0.0938	1	NA	BAI3vsBAI3H
Chr5	29324759	29324809	51	+	Chr5:29324759-29324809	Cluster_14160	1	CGGACGCCUGCAGGAAGGA	5469	0.009	N	N2	-1	LOC_Os05g51110	expressed protein	LOC_Os05g51110	101	0.86	0.13	0.09	0.1	0.01	0	0	0	0.83	0.17	NA	NA	484	262	0	557.305	9.122	9.173	4.60616e-20	7.63816e-17	0.2861	0.0695	0.0938	0.0938	1	NA	BAI3HvsH2O
Chr5	3187784	3187822	39	+	Chr5:3187784-3187822	Cluster_12380	1	CGGACGCCUGCAGGAAGG	1049	0.019	N	N2	-1	LOC_Os05g06260	Spc97 / Spc98 family protein, putative, expressed	LOC_Os05g06260	101	0.03	0.92	0.01	0.02	0	0	0.01	0	0.92	0.08	NA	NA	61	46	0	250.414	7.968	5.444	5.22013e-08	3.74326e-05	0.0436	0.0762	0.0723	0.0723	1	NA	BAI3HvsH2O
Chr5	3187784	3187822	39	+	Chr5:3187784-3187822	Cluster_12380	1	CGGACGCCUGCAGGAAGG	1049	0.019	N	N2	-1	LOC_Os05g06260	Spc97 / Spc98 family protein, putative, expressed	LOC_Os05g06260	101	0.03	0.92	0.01	0.02	0	0	0.01	0	0.92	0.08	NA	NA	61	46	0	1.469	0.555	0	1	1	0.0436	0.0762	0.0723	0.0723	1	NA	BAI3vsBAI3H
Chr5	3187784	3187822	39	+	Chr5:3187784-3187822	Cluster_12380	1	CGGACGCCUGCAGGAAGG	1049	0.019	N	N2	-1	LOC_Os05g06260	Spc97 / Spc98 family protein, putative, expressed	LOC_Os05g06260	101	0.03	0.92	0.01	0.02	0	0	0.01	0	0.92	0.08	NA	NA	61	46	0	367.857	8.523	5.955	2.6049e-09	8.74851e-07	0.0436	0.0762	0.0723	0.0723	1	NA	BAI3vsH2O
Chr5	3879204	3879297	94	-	Chr5:3879204-3879297	Cluster_12441	0.035	AGACUACUAGUGUAUGACC	5677	0.017	N	N2	-1	LOC_Os05g07300	serine/threonine-protein kinase receptor precursor, putative, expressed	LOC_Os05g07300	110	0.09	0.86	0.03	0.01	0.02	0.01	0	0.03	0.04	0.92	NA	NA	520	4	0	9.765	3.288	1.619	0.105549	1	0.0708	0.07	0.0701	0.0701	1	NA	BAI3HvsH2O
Chr5	3879204	3879297	94	-	Chr5:3879204-3879297	Cluster_12441	0.035	AGACUACUAGUGUAUGACC	5677	0.017	N	N2	-1	LOC_Os05g07300	serine/threonine-protein kinase receptor precursor, putative, expressed	LOC_Os05g07300	110	0.09	0.86	0.03	0.01	0.02	0.01	0	0.03	0.04	0.92	NA	NA	520	4	0	1360.6	10.41	11.029	2.75674e-28	3.84956e-25	0.0708	0.07	0.0701	0.0701	1	NA	BAI3vsH2O
Chr5	3879204	3879297	94	-	Chr5:3879204-3879297	Cluster_12441	0.035	AGACUACUAGUGUAUGACC	5677	0.017	N	N2	-1	LOC_Os05g07300	serine/threonine-protein kinase receptor precursor, putative, expressed	LOC_Os05g07300	110	0.09	0.86	0.03	0.01	0.02	0.01	0	0.03	0.04	0.92	NA	NA	520	4	0	139.339	7.122	11.169	5.79768e-29	2.19749e-25	0.0708	0.07	0.0701	0.0701	1	NA	BAI3vsBAI3H
Chr5	3956890	3957625	736	*	Chr5:3956890-3957625	Cluster_12443	0.575	UCAUAAACAAGUAGCCUCU	123	0.245	N	N2	-1	LOC_Os05g07420	S-domain receptor-like protein kinase, putative, expressed	LOC_Os05g07420	100	0.07	0.85	0.27	0.06	0.06	0.02	0.1	0.59	0.28	0.12	NA	NA	23	1	1	17.488	4.128	3.447	0.000567472	0.126522	0.1182	0.101	0.1034	0.1034	1	NA	BAI3vsBAI3H
Chr5	3956890	3957625	736	*	Chr5:3956890-3957625	Cluster_12443	0.575	UCAUAAACAAGUAGCCUCU	123	0.245	N	N2	-1	LOC_Os05g07420	S-domain receptor-like protein kinase, putative, expressed	LOC_Os05g07420	100	0.07	0.85	0.27	0.06	0.06	0.02	0.1	0.59	0.28	0.12	NA	NA	23	1	1	1.249	0.32	0	1	1	0.1182	0.101	0.1034	0.1034	1	NA	BAI3HvsH2O
Chr5	3956890	3957625	736	*	Chr5:3956890-3957625	Cluster_12443	0.575	UCAUAAACAAGUAGCCUCU	123	0.245	N	N2	-1	LOC_Os05g07420	S-domain receptor-like protein kinase, putative, expressed	LOC_Os05g07420	100	0.07	0.85	0.27	0.06	0.06	0.02	0.1	0.59	0.28	0.12	NA	NA	23	1	1	21.835	4.449	3.928	8.55695e-05	0.0089383	0.1182	0.101	0.1034	0.1034	1	NA	BAI3vsH2O
Chr5	464976	465309	334	-	Chr5:464976-465309	Cluster_12183	0.052	AGGUCAUCGCCAGGGGCU	198	0.112	N	N2	-1	LOC_Os05g01770	transposon protein, putative, unclassified, expressed	LOC_Os05g01770	100	0.08	0.03	0	0	0	0	0.05	0.05	0.02	0.92	NA	NA	12	10	0	29.548	4.885	3.625	0.000288831	0.0246407	0.0416	0.1054	0.0981	0.0981	1	NA	BAI3vsH2O
Chr5	464976	465309	334	-	Chr5:464976-465309	Cluster_12183	0.052	AGGUCAUCGCCAGGGGCU	198	0.112	N	N2	-1	LOC_Os05g01770	transposon protein, putative, unclassified, expressed	LOC_Os05g01770	100	0.08	0.03	0	0	0	0	0.05	0.05	0.02	0.92	NA	NA	12	10	0	1.287	0.364	0	1	1	0.0416	0.1054	0.0981	0.0981	1	NA	BAI3vsBAI3H
Chr5	464976	465309	334	-	Chr5:464976-465309	Cluster_12183	0.052	AGGUCAUCGCCAGGGGCU	198	0.112	N	N2	-1	LOC_Os05g01770	transposon protein, putative, unclassified, expressed	LOC_Os05g01770	100	0.08	0.03	0	0	0	0	0.05	0.05	0.02	0.92	NA	NA	12	10	0	22.954	4.521	3.15	0.00163195	0.215418	0.0416	0.1054	0.0981	0.0981	1	NA	BAI3HvsH2O
Chr5	9327003	9327152	150	*	Chr5:9327003-9327152	Cluster_12770	0.72	ACCCUUGUUGGUUUAUGACC	20	0.268	N	N2	-1	LOC_Os05g16430	SHR5-receptor-like kinase, putative, expressed	LOC_Os05g16430	100	0.04	0	0.45	0.09	0.05	0.02	0.02	0.26	0.3	0.43	NA	NA	13	0	0	156.2	7.287	3.831	0.000127546	0.0121292	0	0.1311	0.1262	0.1262	1	NA	BAI3vsH2O
Chr5	9327003	9327152	150	*	Chr5:9327003-9327152	Cluster_12770	0.72	ACCCUUGUUGGUUUAUGACC	20	0.268	N	N2	-1	LOC_Os05g16430	SHR5-receptor-like kinase, putative, expressed	LOC_Os05g16430	100	0.04	0	0.45	0.09	0.05	0.02	0.02	0.26	0.3	0.43	NA	NA	13	0	0	4.434	2.149	0.095	0.924053	1	0	0.1311	0.1262	0.1262	1	NA	BAI3HvsH2O
Chr5	9327003	9327152	150	*	Chr5:9327003-9327152	Cluster_12770	0.72	ACCCUUGUUGGUUUAUGACC	20	0.268	N	N2	-1	LOC_Os05g16430	SHR5-receptor-like kinase, putative, expressed	LOC_Os05g16430	100	0.04	0	0.45	0.09	0.05	0.02	0.02	0.26	0.3	0.43	NA	NA	13	0	0	35.226	5.139	3.439	0.000583463	0.127938	0	0.1311	0.1262	0.1262	1	NA	BAI3vsBAI3H
Chr5	9594166	9594229	64	+	Chr5:9594166-9594229	Cluster_12784	0.801	ACCCUUGCUGGUUUAUGAC	286	0.074	N	N2	-1	LOC_Os05g16824	SHR5-receptor-like kinase, putative, expressed	LOC_Os05g16824	110	0.95	0.02	0.27	0.17	0.04	0.01	0.01	0.18	0.65	0.17	NA	xisRNA029	118	0	0	28.609	4.838	1.808	0.0706594	1	0.0874	0.0754	0.0759	0.0759	1	NA	BAI3HvsH2O
Chr5	9594166	9594229	64	+	Chr5:9594166-9594229	Cluster_12784	0.801	ACCCUUGCUGGUUUAUGAC	286	0.074	N	N2	-1	LOC_Os05g16824	SHR5-receptor-like kinase, putative, expressed	LOC_Os05g16824	110	0.95	0.02	0.27	0.17	0.04	0.01	0.01	0.18	0.65	0.17	NA	xisRNA029	118	0	0	3539.8	11.789	6.539	6.20158e-11	2.65388e-08	0.0874	0.0754	0.0759	0.0759	1	NA	BAI3vsH2O
Chr5	9594166	9594229	64	+	Chr5:9594166-9594229	Cluster_12784	0.801	ACCCUUGCUGGUUUAUGAC	286	0.074	N	N2	-1	LOC_Os05g16824	SHR5-receptor-like kinase, putative, expressed	LOC_Os05g16824	110	0.95	0.02	0.27	0.17	0.04	0.01	0.01	0.18	0.65	0.17	NA	xisRNA029	118	0	0	123.731	6.951	7.976	1.51456e-15	1.60737e-12	0.0874	0.0754	0.0759	0.0759	1	NA	BAI3vsBAI3H
Chr5	9717669	9717691	23	+	Chr5:9717669-9717691	Cluster_12785	1	UAGGUCAUCGCCAGGGGC	5512	0.005	N	N2	-1	LOC_Os05g17040	retrotransposon protein, putative, unclassified, expressed	LOC_Os05g17040	101	0	0.07	0.03	0.01	0	0	0	0	0	1	NA	NA	321	218	1	392.697	8.617	11.38	5.2332e-30	9.25648e-27	0.0117	0.07	0.0608	0.0608	1	NA	BAI3vsH2O
Chr5	9717669	9717691	23	+	Chr5:9717669-9717691	Cluster_12785	1	UAGGUCAUCGCCAGGGGC	5512	0.005	N	N2	-1	LOC_Os05g17040	retrotransposon protein, putative, unclassified, expressed	LOC_Os05g17040	101	0	0.07	0.03	0.01	0	0	0	0	0	1	NA	NA	321	218	1	1.534	0.618	0	1	1	0.0117	0.07	0.0608	0.0608	1	NA	BAI3vsBAI3H
Chr5	9717669	9717691	23	+	Chr5:9717669-9717691	Cluster_12785	1	UAGGUCAUCGCCAGGGGC	5512	0.005	N	N2	-1	LOC_Os05g17040	retrotransposon protein, putative, unclassified, expressed	LOC_Os05g17040	101	0	0.07	0.03	0.01	0	0	0	0	0	1	NA	NA	321	218	1	255.915	8	10.312	6.24827e-25	1.50708e-21	0.0117	0.07	0.0608	0.0608	1	NA	BAI3HvsH2O
Chr6	10599656	10599675	20	+	Chr6:10599656-10599675	Cluster_15143	1	UAUGUCAUCGCCAGGGGC	199	0.038	N	N2	-1	NA	NA	NA	101	0.01	0	0	0	0	0	0	0	0.01	0.99	NA	NA	10	10	0	0.986	-0.02	0	1	1	0.0041	0.1114	0.1023	0.1023	1	NA	BAI3vsBAI3H
Chr6	10599656	10599675	20	+	Chr6:10599656-10599675	Cluster_15143	1	UAUGUCAUCGCCAGGGGC	199	0.038	N	N2	-1	NA	NA	NA	101	0.01	0	0	0	0	0	0	0	0.01	0.99	NA	NA	10	10	0	281.601	8.138	4.032	5.53082e-05	0.00596519	0.0041	0.1114	0.1023	0.1023	1	NA	BAI3vsH2O
Chr6	10599656	10599675	20	+	Chr6:10599656-10599675	Cluster_15143	1	UAUGUCAUCGCCAGGGGC	199	0.038	N	N2	-1	NA	NA	NA	101	0.01	0	0	0	0	0	0	0	0.01	0.99	NA	NA	10	10	0	285.572	8.158	4.043	5.27825e-05	0.01429	0.0041	0.1114	0.1023	0.1023	1	NA	BAI3HvsH2O
Chr6	11835703	11835724	22	-	Chr6:11835703-11835724	Cluster_15226	0	AUCCCGACAGGCUCCACC	155	0.097	N	N2	-1	NA	NA	NA	101	0.65	0.21	0.27	0.02	0	0	0	0	0.48	0.51	NA	NA	24	20	0	366.836	8.519	4.374	1.22164e-05	0.00475342	0.0901	0.0875	0.0876	0.0876	1	NA	BAI3HvsH2O
Chr6	11835703	11835724	22	-	Chr6:11835703-11835724	Cluster_15226	0	AUCCCGACAGGCUCCACC	155	0.097	N	N2	-1	NA	NA	NA	101	0.65	0.21	0.27	0.02	0	0	0	0	0.48	0.51	NA	NA	24	20	0	417.55	8.706	4.505	6.65258e-06	0.00092898	0.0901	0.0875	0.0876	0.0876	1	NA	BAI3vsH2O
Chr6	11835703	11835724	22	-	Chr6:11835703-11835724	Cluster_15226	0	AUCCCGACAGGCUCCACC	155	0.097	N	N2	-1	NA	NA	NA	101	0.65	0.21	0.27	0.02	0	0	0	0	0.48	0.51	NA	NA	24	20	0	1.138	0.187	0	1	1	0.0901	0.0875	0.0876	0.0876	1	NA	BAI3vsBAI3H
Chr6	12595666	12595819	154	+	Chr6:12595666-12595819	Cluster_15261	0.996	UUUGAUGUGGCAAUAGAACC	467	0.015	20	N11	-1	NA	NA	NA	100	0.01	0	0.99	0	0	0	0.01	0.01	0.01	0.99	NA	NA	34	6	0	437.819	8.774	4.443	8.86375e-06	0.00120522	0	0.0895	0.1169	0.1169	1	NA	BAI3vsH2O
Chr6	12595666	12595819	154	+	Chr6:12595666-12595819	Cluster_15261	0.996	UUUGAUGUGGCAAUAGAACC	467	0.015	20	N11	-1	NA	NA	NA	100	0.01	0	0.99	0	0	0	0.01	0.01	0.01	0.99	NA	NA	34	6	0	6.606	2.724	1.354	0.175706	1	0	0.0895	0.1169	0.1169	1	NA	BAI3vsBAI3H
Chr6	12595666	12595819	154	+	Chr6:12595666-12595819	Cluster_15261	0.996	UUUGAUGUGGCAAUAGAACC	467	0.015	20	N11	-1	NA	NA	NA	100	0.01	0	0.99	0	0	0	0.01	0.01	0.01	0.99	NA	NA	34	6	0	66.273	6.05	2.638	0.00833429	0.914786	0	0.0895	0.1169	0.1169	1	NA	BAI3HvsH2O
Chr6	12826638	12826660	23	+	Chr6:12826638-12826660	Cluster_15269	1	CUCUAAGGAGACCGCCGGUGAC	84	0.037	N	N2	-1	LOC_Os06g22100	DNA binding protein, putative, expressed	LOC_Os06g22100	101	0.46	0.07	0.36	0.16	0.2	0	0	0	0	1	NA	NA	22	16	0	0.884	-0.177	0	1	1	0.4739	0.09	0.1185	0.4739	1	NA	BAI3vsBAI3H
Chr6	12826638	12826660	23	+	Chr6:12826638-12826660	Cluster_15269	1	CUCUAAGGAGACCGCCGGUGAC	84	0.037	N	N2	-1	LOC_Os06g22100	DNA binding protein, putative, expressed	LOC_Os06g22100	101	0.46	0.07	0.36	0.16	0.2	0	0	0	0	1	NA	NA	22	16	0	473.793	8.888	3.921	8.81655e-05	0.0214606	0.4739	0.09	0.1185	0.4739	1	NA	BAI3HvsH2O
Chr6	12826638	12826660	23	+	Chr6:12826638-12826660	Cluster_15269	1	CUCUAAGGAGACCGCCGGUGAC	84	0.037	N	N2	-1	LOC_Os06g22100	DNA binding protein, putative, expressed	LOC_Os06g22100	101	0.46	0.07	0.36	0.16	0.2	0	0	0	0	1	NA	NA	22	16	0	419.014	8.711	3.82	0.000133431	0.0125538	0.4739	0.09	0.1185	0.4739	1	NA	BAI3vsH2O
Chr6	13298527	13298678	152	+	Chr6:13298527-13298678	Cluster_15298	0.995	GCGGCUGAAGGGGCUCCCC	147	0.041	N	N2	-1	LOC_Os06g22810	TKL_IRAK_CrRLK1L-1.14 - The CrRLK1L-1 subfamily has homology to the CrRLK1L homolog, expressed	LOC_Os06g22810	100	0.04	0	0.01	0	0	0	0	0	0.01	0.99	NA	NA	13	8	0	1.749	0.807	0	1	1	0.1137	0.1086	0.1088	0.1088	1	NA	BAI3vsBAI3H
Chr6	13298527	13298678	152	+	Chr6:13298527-13298678	Cluster_15298	0.995	GCGGCUGAAGGGGCUCCCC	147	0.041	N	N2	-1	LOC_Os06g22810	TKL_IRAK_CrRLK1L-1.14 - The CrRLK1L-1 subfamily has homology to the CrRLK1L homolog, expressed	LOC_Os06g22810	100	0.04	0	0.01	0	0	0	0	0	0.01	0.99	NA	NA	13	8	0	205.933	7.686	3.894	9.84897e-05	0.00986087	0.1137	0.1086	0.1088	0.1088	1	NA	BAI3vsH2O
Chr6	13298527	13298678	152	+	Chr6:13298527-13298678	Cluster_15298	0.995	GCGGCUGAAGGGGCUCCCC	147	0.041	N	N2	-1	LOC_Os06g22810	TKL_IRAK_CrRLK1L-1.14 - The CrRLK1L-1 subfamily has homology to the CrRLK1L homolog, expressed	LOC_Os06g22810	100	0.04	0	0.01	0	0	0	0	0	0.01	0.99	NA	NA	13	8	0	117.722	6.879	3.315	0.000915369	0.137212	0.1137	0.1086	0.1088	0.1088	1	NA	BAI3HvsH2O
Chr6	22430036	22430293	258	+	Chr6:22430036-22430293	Cluster_15786	0.996	UUUGAUGUGGCAAUAGAACC	467	0.013	20	N11	-1	LOC_Os06g37880	expressed protein	LOC_Os06g37880	100	0.01	0	0.99	0	0	0	0.01	0.01	0	0.99	NA	NA	34	6	0	6.216	2.636	1.35	0.176979	1	0.0608	0.0895	0.087	0.087	1	NA	BAI3vsBAI3H
Chr6	22430036	22430293	258	+	Chr6:22430036-22430293	Cluster_15786	0.996	UUUGAUGUGGCAAUAGAACC	467	0.013	20	N11	-1	LOC_Os06g37880	expressed protein	LOC_Os06g37880	100	0.01	0	0.99	0	0	0	0.01	0.01	0	0.99	NA	NA	34	6	0	69.138	6.111	2.732	0.00628772	0.700949	0.0608	0.0895	0.087	0.087	1	NA	BAI3HvsH2O
Chr6	22430036	22430293	258	+	Chr6:22430036-22430293	Cluster_15786	0.996	UUUGAUGUGGCAAUAGAACC	467	0.013	20	N11	-1	LOC_Os06g37880	expressed protein	LOC_Os06g37880	100	0.01	0	0.99	0	0	0	0.01	0.01	0	0.99	NA	NA	34	6	0	429.756	8.747	4.515	6.32898e-06	0.000888469	0.0608	0.0895	0.087	0.087	1	NA	BAI3vsH2O
Chr6	23148161	23148195	35	+	Chr6:23148161-23148195	Cluster_15825	0.996	CAGGUACUGGAGGCCCGA	87	0.06	N	N2	-1	LOC_Os06g38990	receptor-like protein kinase 2 precursor, putative, expressed	LOC_Os06g38990	100	0.93	0.01	0.12	0	0	0	0	0.01	0.35	0.64	NA	NA	12	10	0	42.686	5.416	3.429	0.000605507	0.0956225	0.4139	0.106	0.1336	0.1336	1	NA	BAI3HvsH2O
Chr6	23148161	23148195	35	+	Chr6:23148161-23148195	Cluster_15825	0.996	CAGGUACUGGAGGCCCGA	87	0.06	N	N2	-1	LOC_Os06g38990	receptor-like protein kinase 2 precursor, putative, expressed	LOC_Os06g38990	100	0.93	0.01	0.12	0	0	0	0	0.01	0.35	0.64	NA	NA	12	10	0	1.103	0.141	0	1	1	0.4139	0.106	0.1336	0.1336	1	NA	BAI3vsBAI3H
Chr6	23148161	23148195	35	+	Chr6:23148161-23148195	Cluster_15825	0.996	CAGGUACUGGAGGCCCGA	87	0.06	N	N2	-1	LOC_Os06g38990	receptor-like protein kinase 2 precursor, putative, expressed	LOC_Os06g38990	100	0.93	0.01	0.12	0	0	0	0	0.01	0.35	0.64	NA	NA	12	10	0	47.073	5.557	3.578	0.000345933	0.0290452	0.4139	0.106	0.1336	0.1336	1	NA	BAI3vsH2O
Chr6	23762139	23762189	51	+	Chr6:23762139-23762189	Cluster_15868	1	AAUCCACCUCCCUCCACC	92	0.075	N	N2	-1	LOC_Os06g39950	retrotransposon protein, putative, unclassified, expressed	NA	100	0.93	0.01	0.08	0.19	0.01	0	0.01	0.07	0.7	0.23	NA	NA	10	8	0	1.388	0.473	0	1	1	0.0467	0.115	0.1092	0.1092	1	NA	BAI3vsBAI3H
Chr6	23762139	23762189	51	+	Chr6:23762139-23762189	Cluster_15868	1	AAUCCACCUCCCUCCACC	92	0.075	N	N2	-1	LOC_Os06g39950	retrotransposon protein, putative, unclassified, expressed	NA	100	0.93	0.01	0.08	0.19	0.01	0	0.01	0.07	0.7	0.23	NA	NA	10	8	0	92.873	6.537	3.59	0.000330153	0.027986	0.0467	0.115	0.1092	0.1092	1	NA	BAI3vsH2O
Chr6	23762139	23762189	51	+	Chr6:23762139-23762189	Cluster_15868	1	AAUCCACCUCCCUCCACC	92	0.075	N	N2	-1	LOC_Os06g39950	retrotransposon protein, putative, unclassified, expressed	NA	100	0.93	0.01	0.08	0.19	0.01	0	0.01	0.07	0.7	0.23	NA	NA	10	8	0	66.915	6.064	3.2	0.00137317	0.192767	0.0467	0.115	0.1092	0.1092	1	NA	BAI3HvsH2O
Chr6	24652595	24653461	867	-	Chr6:24652595-24653461	Cluster_15948	0.001	AUCCGUGCGGCUUGACCA	7594	0.007	N	N2	-1	LOC_Os06g41200	retrotransposon protein, putative, Ty1-copia subclass, expressed	LOC_Os06g41200	101	0	0	0	0	0	0	0	0	0.04	0.96	NA	NA	390	368	2	1.11	0.151	0	1	1	0.0295	0.0695	0.0628	0.0628	1	NA	BAI3vsBAI3H
Chr6	24652595	24653461	867	-	Chr6:24652595-24653461	Cluster_15948	0.001	AUCCGUGCGGCUUGACCA	7594	0.007	N	N2	-1	LOC_Os06g41200	retrotransposon protein, putative, Ty1-copia subclass, expressed	LOC_Os06g41200	101	0	0	0	0	0	0	0	0	0.04	0.96	NA	NA	390	368	2	170.033	7.41	11.541	8.18987e-31	7.24313e-27	0.0295	0.0695	0.0628	0.0628	1	NA	BAI3HvsH2O
Chr6	24652595	24653461	867	-	Chr6:24652595-24653461	Cluster_15948	0.001	AUCCGUGCGGCUUGACCA	7594	0.007	N	N2	-1	LOC_Os06g41200	retrotransposon protein, putative, Ty1-copia subclass, expressed	LOC_Os06g41200	101	0	0	0	0	0	0	0	0	0.04	0.96	NA	NA	390	368	2	188.805	7.561	11.867	1.75763e-32	4.23939e-29	0.0295	0.0695	0.0628	0.0628	1	NA	BAI3vsH2O
Chr6	27273130	27273151	22	+	Chr6:27273130-27273151	Cluster_16206	1	AUAUUGGACAAUGGGCGC	79	0.074	N	N2	-1	LOC_Os06g45090	expressed protein	LOC_Os06g45090	100	0.91	0.01	0.06	0.01	0	0	0	0	0.9	0.1	NA	NA	11	8	0	50.999	5.672	3.243	0.00118104	0.16847	0	0.1122	0.1024	0.1024	1	NA	BAI3HvsH2O
Chr6	27273130	27273151	22	+	Chr6:27273130-27273151	Cluster_16206	1	AUAUUGGACAAUGGGCGC	79	0.074	N	N2	-1	LOC_Os06g45090	expressed protein	LOC_Os06g45090	100	0.91	0.01	0.06	0.01	0	0	0	0	0.9	0.1	NA	NA	11	8	0	66.833	6.062	3.599	0.000318857	0.0271151	0	0.1122	0.1024	0.1024	1	NA	BAI3vsH2O
Chr6	27273130	27273151	22	+	Chr6:27273130-27273151	Cluster_16206	1	AUAUUGGACAAUGGGCGC	79	0.074	N	N2	-1	LOC_Os06g45090	expressed protein	LOC_Os06g45090	100	0.91	0.01	0.06	0.01	0	0	0	0	0.9	0.1	NA	NA	11	8	0	1.31	0.39	0	1	1	0	0.1122	0.1024	0.1024	1	NA	BAI3vsBAI3H
Chr6	27366910	27366934	25	-	Chr6:27366910-27366934	Cluster_16213	0.183	AGACUGCUUGUUUACGACC	78	0.087	N	N2	-1	LOC_Os06g45280	protein kinase APK1B, chloroplast precursor, putative, expressed	LOC_Os06g45280	110	1	0	0.23	0.25	0.01	0	0	0.17	0.29	0.55	NA	NA	21	0	0	0.459	-1.124	0	1	1	0.057	0.1081	0.1078	0.1078	1	NA	BAI3HvsH2O
Chr6	27366910	27366934	25	-	Chr6:27366910-27366934	Cluster_16213	0.183	AGACUGCUUGUUUACGACC	78	0.087	N	N2	-1	LOC_Os06g45280	protein kinase APK1B, chloroplast precursor, putative, expressed	LOC_Os06g45280	110	1	0	0.23	0.25	0.01	0	0	0.17	0.29	0.55	NA	NA	21	0	0	268.847	8.071	4.359	1.30611e-05	0.00169871	0.057	0.1081	0.1078	0.1078	1	NA	BAI3vsH2O
Chr6	27366910	27366934	25	-	Chr6:27366910-27366934	Cluster_16213	0.183	AGACUGCUUGUUUACGACC	78	0.087	N	N2	-1	LOC_Os06g45280	protein kinase APK1B, chloroplast precursor, putative, expressed	LOC_Os06g45280	110	1	0	0.23	0.25	0.01	0	0	0.17	0.29	0.55	NA	NA	21	0	0	585.818	9.194	4.729	2.25871e-06	0.000936375	0.057	0.1081	0.1078	0.1078	1	NA	BAI3vsBAI3H
Chr6	27441526	27441658	133	-	Chr6:27441526-27441658	Cluster_16219	0.137	ACACUGUUGUAAGAUCUCACUUACC	27	0.406	N	N2	-1	LOC_Os06g45390	expressed protein	LOC_Os06g45390	100	0.99	0.01	0.15	0.15	0.03	0.05	0.11	0.25	0.45	0.31	NA	NA	14	0	0	93.586	6.548	3.847	0.000119346	0.0115145	0.076	0.1287	0.1276	0.1276	1	NA	BAI3vsH2O
Chr6	27441526	27441658	133	-	Chr6:27441526-27441658	Cluster_16219	0.137	ACACUGUUGUAAGAUCUCACUUACC	27	0.406	N	N2	-1	LOC_Os06g45390	expressed protein	LOC_Os06g45390	100	0.99	0.01	0.15	0.15	0.03	0.05	0.11	0.25	0.45	0.31	NA	NA	14	0	0	138.85	7.117	3.703	0.000212708	0.0522554	0.076	0.1287	0.1276	0.1276	1	NA	BAI3vsBAI3H
Chr6	27441526	27441658	133	-	Chr6:27441526-27441658	Cluster_16219	0.137	ACACUGUUGUAAGAUCUCACUUACC	27	0.406	N	N2	-1	LOC_Os06g45390	expressed protein	LOC_Os06g45390	100	0.99	0.01	0.15	0.15	0.03	0.05	0.11	0.25	0.45	0.31	NA	NA	14	0	0	0.674	-0.569	0	1	1	0.076	0.1287	0.1276	0.1276	1	NA	BAI3HvsH2O
Chr6	28091958	28092027	70	+	Chr6:28091958-28092027	Cluster_16290	0.909	AAUUGUACACAAGGAUUCUGU	208	0.138	21	N11	-1	LOC_Os06g46330	Protein kinase domain containing protein, expressed	LOC_Os06g46330	110	0.92	0.08	0.22	0.39	0.14	0.07	0.12	0.73	0.14	0.13	NA	xisRNA003	58	1	0	1767.39	10.787	5.02	5.16319e-07	0.000102231	0.4704	0.0825	0.1114	0.4704	1	NA	BAI3vsH2O
Chr6	28091958	28092027	70	+	Chr6:28091958-28092027	Cluster_16290	0.909	AAUUGUACACAAGGAUUCUGU	208	0.138	21	N11	-1	LOC_Os06g46330	Protein kinase domain containing protein, expressed	LOC_Os06g46330	110	0.92	0.08	0.22	0.39	0.14	0.07	0.12	0.73	0.14	0.13	NA	xisRNA003	58	1	0	79.172	6.307	3.778	0.000158083	0.0415273	0.4704	0.0825	0.1114	0.4704	1	NA	BAI3vsBAI3H
Chr6	28091958	28092027	70	+	Chr6:28091958-28092027	Cluster_16290	0.909	AAUUGUACACAAGGAUUCUGU	208	0.138	21	N11	-1	LOC_Os06g46330	Protein kinase domain containing protein, expressed	LOC_Os06g46330	110	0.92	0.08	0.22	0.39	0.14	0.07	0.12	0.73	0.14	0.13	NA	xisRNA003	58	1	0	22.324	4.48	1.35	0.177117	1	0.4704	0.0825	0.1114	0.4704	1	NA	BAI3HvsH2O
Chr6	28846379	28846416	38	+	Chr6:28846379-28846416	Cluster_16362	1	GCGCUGUGGAACCACCCGA	811	0.013	N	N2	-1	LOC_Os06g47630	expressed protein	LOC_Os06g47630	101	0.01	0	0	0	0	0	0	0	0.35	0.65	NA	NA	72	92	0	1951.47	10.93	5.972	2.34904e-09	1.88863e-06	0.0612	0.0735	0.0722	0.0722	1	NA	BAI3HvsH2O
Chr6	28846379	28846416	38	+	Chr6:28846379-28846416	Cluster_16362	1	GCGCUGUGGAACCACCCGA	811	0.013	N	N2	-1	LOC_Os06g47630	expressed protein	LOC_Os06g47630	101	0.01	0	0	0	0	0	0	0	0.35	0.65	NA	NA	72	92	0	0.877	-0.189	0	1	1	0.0612	0.0735	0.0722	0.0722	1	NA	BAI3vsBAI3H
Chr6	28846379	28846416	38	+	Chr6:28846379-28846416	Cluster_16362	1	GCGCUGUGGAACCACCCGA	811	0.013	N	N2	-1	LOC_Os06g47630	expressed protein	LOC_Os06g47630	101	0.01	0	0	0	0	0	0	0	0.35	0.65	NA	NA	72	92	0	1712.08	10.742	5.845	5.05793e-09	1.56043e-06	0.0612	0.0735	0.0722	0.0722	1	NA	BAI3vsH2O
Chr6	29079519	29079619	101	-	Chr6:29079519-29079619	Cluster_16381	0	ACGCCUGUCGGCAGAUCU	100	0.031	N	N2	-1	LOC_Os06g48065	Zinc finger, C3HC4 type domain containing protein, expressed	LOC_Os06g48065	101	0.36	0.62	0.01	0	0	0	0	0	0	1	NA	NA	7	8	0	162.565	7.345	3.476	0.000509181	0.0409381	0.0136	0.1224	0.1145	0.1145	1	NA	BAI3vsH2O
Chr6	29079519	29079619	101	-	Chr6:29079519-29079619	Cluster_16381	0	ACGCCUGUCGGCAGAUCU	100	0.031	N	N2	-1	LOC_Os06g48065	Zinc finger, C3HC4 type domain containing protein, expressed	LOC_Os06g48065	101	0.36	0.62	0.01	0	0	0	0	0	0	1	NA	NA	7	8	0	0.799	-0.323	0	1	1	0.0136	0.1224	0.1145	0.1145	1	NA	BAI3vsBAI3H
Chr6	29079519	29079619	101	-	Chr6:29079519-29079619	Cluster_16381	0	ACGCCUGUCGGCAGAUCU	100	0.031	N	N2	-1	LOC_Os06g48065	Zinc finger, C3HC4 type domain containing protein, expressed	LOC_Os06g48065	101	0.36	0.62	0.01	0	0	0	0	0	0	1	NA	NA	7	8	0	203.372	7.668	3.689	0.000224872	0.0437469	0.0136	0.1224	0.1145	0.1145	1	NA	BAI3HvsH2O
Chr6	29353096	29353212	117	+	Chr6:29353096-29353212	Cluster_16401	0.991	ACUGCAAGAUCGACGGAUCAAG	93	0.099	22	N12	-1	LOC_Os06g48520	disease resistance protein RPM1, putative, expressed	LOC_Os06g48520	101	0.74	0.12	0.09	0.11	0.31	0.21	0.13	0	0	0.99	NA	NA	14	14	0	175.014	7.451	3.758	0.000171518	0.0156472	0.0064	0.097	0.0877	0.0877	1	NA	BAI3vsH2O
Chr6	29353096	29353212	117	+	Chr6:29353096-29353212	Cluster_16401	0.991	ACUGCAAGAUCGACGGAUCAAG	93	0.099	22	N12	-1	LOC_Os06g48520	disease resistance protein RPM1, putative, expressed	LOC_Os06g48520	101	0.74	0.12	0.09	0.11	0.31	0.21	0.13	0	0	0.99	NA	NA	14	14	0	176.493	7.463	3.764	0.000166884	0.0337997	0.0064	0.097	0.0877	0.0877	1	NA	BAI3HvsH2O
Chr6	29353096	29353212	117	+	Chr6:29353096-29353212	Cluster_16401	0.991	ACUGCAAGAUCGACGGAUCAAG	93	0.099	22	N12	-1	LOC_Os06g48520	disease resistance protein RPM1, putative, expressed	LOC_Os06g48520	101	0.74	0.12	0.09	0.11	0.31	0.21	0.13	0	0	0.99	NA	NA	14	14	0	0.992	-0.012	0	1	1	0.0064	0.097	0.0877	0.0877	1	NA	BAI3vsBAI3H
Chr6	29786297	29786399	103	+	Chr6:29786297-29786399	Cluster_16444	0.994	CCCUGGUCUGCGGGGCUU	79	0.048	N	N2	-1	LOC_Os06g49150	exostosin, putative, expressed	LOC_Os06g49150	101	0.12	0.38	0	0	0.01	0	0	0	0.02	0.98	NA	NA	8	8	0	215.385	7.751	3.753	0.000174554	0.0350854	0	0.1219	0.1115	0.1115	1	NA	BAI3HvsH2O
Chr6	29786297	29786399	103	+	Chr6:29786297-29786399	Cluster_16444	0.994	CCCUGGUCUGCGGGGCUU	79	0.048	N	N2	-1	LOC_Os06g49150	exostosin, putative, expressed	LOC_Os06g49150	101	0.12	0.38	0	0	0.01	0	0	0	0.02	0.98	NA	NA	8	8	0	224.691	7.812	3.797	0.000146317	0.0135737	0	0.1219	0.1115	0.1115	1	NA	BAI3vsH2O
Chr6	29786297	29786399	103	+	Chr6:29786297-29786399	Cluster_16444	0.994	CCCUGGUCUGCGGGGCUU	79	0.048	N	N2	-1	LOC_Os06g49150	exostosin, putative, expressed	LOC_Os06g49150	101	0.12	0.38	0	0	0.01	0	0	0	0.02	0.98	NA	NA	8	8	0	1.043	0.061	0	1	1	0	0.1219	0.1115	0.1115	1	NA	BAI3vsBAI3H
Chr6	30491185	30491269	85	+	Chr6:30491185-30491269	Cluster_16496	0.985	GCGGGAGUAGUUCAACGGUAGA	103	0.088	N	N2	-1	NA	NA	NA	100	0.98	0.01	0.05	0.15	0.51	0.02	0	0	0.24	0.76	NA	NA	11	8	0	133.648	7.062	3.547	0.000389719	0.0321119	0.0708	0.1135	0.1101	0.1101	1	NA	BAI3vsH2O
Chr6	30491185	30491269	85	+	Chr6:30491185-30491269	Cluster_16496	0.985	GCGGGAGUAGUUCAACGGUAGA	103	0.088	N	N2	-1	NA	NA	NA	100	0.98	0.01	0.05	0.15	0.51	0.02	0	0	0.24	0.76	NA	NA	11	8	0	1.728	0.789	0	1	1	0.0708	0.1135	0.1101	0.1101	1	NA	BAI3vsBAI3H
Chr6	30491185	30491269	85	+	Chr6:30491185-30491269	Cluster_16496	0.985	GCGGGAGUAGUUCAACGGUAGA	103	0.088	N	N2	-1	NA	NA	NA	100	0.98	0.01	0.05	0.15	0.51	0.02	0	0	0.24	0.76	NA	NA	11	8	0	77.35	6.273	2.982	0.00285938	0.348005	0.0708	0.1135	0.1101	0.1101	1	NA	BAI3HvsH2O
Chr6	30954722	30954759	38	*	Chr6:30954722-30954759	Cluster_16528	0.223	ACUACUUCUUGUGUACGACC	1450	0.047	20	N6	-1	LOC_Os06g51170	serine/threonine-protein kinase Cx32, chloroplast precursor, putative, expressed	LOC_Os06g51170	110	0.96	0	0.55	0.15	0.07	0.04	0.02	0.19	0.41	0.4	NA	xisRNA011	418	3	0	14.989	3.906	1.548	0.121636	1	0.3436	0.0704	0.0909	0.3436	1	NA	BAI3HvsH2O
Chr6	30954722	30954759	38	*	Chr6:30954722-30954759	Cluster_16528	0.223	ACUACUUCUUGUGUACGACC	1450	0.047	20	N6	-1	LOC_Os06g51170	serine/threonine-protein kinase Cx32, chloroplast precursor, putative, expressed	LOC_Os06g51170	110	0.96	0	0.55	0.15	0.07	0.04	0.02	0.19	0.41	0.4	NA	xisRNA011	418	3	0	1504.12	10.555	7.082	1.42559e-12	7.00438e-10	0.3436	0.0704	0.0909	0.3436	1	NA	BAI3vsH2O
Chr6	30954722	30954759	38	*	Chr6:30954722-30954759	Cluster_16528	0.223	ACUACUUCUUGUGUACGACC	1450	0.047	20	N6	-1	LOC_Os06g51170	serine/threonine-protein kinase Cx32, chloroplast precursor, putative, expressed	LOC_Os06g51170	110	0.96	0	0.55	0.15	0.07	0.04	0.02	0.19	0.41	0.4	NA	xisRNA011	418	3	0	100.349	6.649	5.217	1.82129e-07	8.62903e-05	0.3436	0.0704	0.0909	0.3436	1	NA	BAI3vsBAI3H
Chr6	30993096	30993171	76	-	Chr6:30993096-30993171	Cluster_16537	0.006	ACGCGGGCCCGGACCUCCU	83	0.068	N	N2	-1	NA	NA	NA	100	0.04	0.37	0.08	0.38	0	0	0	0	0.02	0.98	NA	NA	12	3	0	39.373	5.299	2.241	0.0250347	1	0.0022	0.1223	0.1129	0.1129	1	NA	BAI3HvsH2O
Chr6	30993096	30993171	76	-	Chr6:30993096-30993171	Cluster_16537	0.006	ACGCGGGCCCGGACCUCCU	83	0.068	N	N2	-1	NA	NA	NA	100	0.04	0.37	0.08	0.38	0	0	0	0	0.02	0.98	NA	NA	12	3	0	143.068	7.161	3.545	0.000392436	0.0322356	0.0022	0.1223	0.1129	0.1129	1	NA	BAI3vsH2O
Chr6	30993096	30993171	76	-	Chr6:30993096-30993171	Cluster_16537	0.006	ACGCGGGCCCGGACCUCCU	83	0.068	N	N2	-1	NA	NA	NA	100	0.04	0.37	0.08	0.38	0	0	0	0	0.02	0.98	NA	NA	12	3	0	3.634	1.861	0	1	1	0.0022	0.1223	0.1129	0.1129	1	NA	BAI3vsBAI3H
Chr6	3463312	3463374	63	-	Chr6:3463312-3463374	Cluster_14497	0.046	AAAAGGUUGCUUGUAUAUGACU	34	0.28	22	N11	-1	LOC_Os06g07230	tyrosine protein kinase domain containing protein, putative, expressed	LOC_Os06g07230	100	0.95	0.03	0.03	0.29	0.41	0.03	0.07	0.06	0.33	0.61	NA	NA	14	0	0	2.364	1.241	0	1	1	0	0.1279	0.1238	0.1238	1	NA	BAI3HvsH2O
Chr6	3463312	3463374	63	-	Chr6:3463312-3463374	Cluster_14497	0.046	AAAAGGUUGCUUGUAUAUGACU	34	0.28	22	N11	-1	LOC_Os06g07230	tyrosine protein kinase domain containing protein, putative, expressed	LOC_Os06g07230	100	0.95	0.03	0.03	0.29	0.41	0.03	0.07	0.06	0.33	0.61	NA	NA	14	0	0	74.612	6.221	3.672	0.00024034	0.0585018	0	0.1279	0.1238	0.1238	1	NA	BAI3vsBAI3H
Chr6	3463312	3463374	63	-	Chr6:3463312-3463374	Cluster_14497	0.046	AAAAGGUUGCUUGUAUAUGACU	34	0.28	22	N11	-1	LOC_Os06g07230	tyrosine protein kinase domain containing protein, putative, expressed	LOC_Os06g07230	100	0.95	0.03	0.03	0.29	0.41	0.03	0.07	0.06	0.33	0.61	NA	NA	14	0	0	176.382	7.463	3.866	0.000110513	0.0108197	0	0.1279	0.1238	0.1238	1	NA	BAI3vsH2O
Chr6	472776	472990	215	+	Chr6:472776-472990	Cluster_14226	0.993	CGAAUCCAUCCGGGGCAGCCA	156	0.078	N	N2	-1	NA	NA	NA	101	0.98	0.01	0.16	0.35	0.01	0	0.02	0.02	0.26	0.72	NA	NA	28	22	0	63.956	5.999	5.125	2.97303e-07	6.16252e-05	0.0274	0.0848	0.0777	0.0777	1	NA	BAI3vsH2O
Chr6	472776	472990	215	+	Chr6:472776-472990	Cluster_14226	0.993	CGAAUCCAUCCGGGGCAGCCA	156	0.078	N	N2	-1	NA	NA	NA	101	0.98	0.01	0.16	0.35	0.01	0	0.02	0.02	0.26	0.72	NA	NA	28	22	0	1.164	0.219	0	1	1	0.0274	0.0848	0.0777	0.0777	1	NA	BAI3vsBAI3H
Chr6	472776	472990	215	+	Chr6:472776-472990	Cluster_14226	0.993	CGAAUCCAUCCGGGGCAGCCA	156	0.078	N	N2	-1	NA	NA	NA	101	0.98	0.01	0.16	0.35	0.01	0	0.02	0.02	0.26	0.72	NA	NA	28	22	0	54.967	5.781	4.836	1.32698e-06	0.000704151	0.0274	0.0848	0.0777	0.0777	1	NA	BAI3HvsH2O
Chr6	5198690	5198728	39	*	Chr6:5198690-5198728	Cluster_14674	0.687	UCGUAGACCAGCAUCCUGUGA	630	0.074	21	N6	-1	LOC_Os06g10160	tyrosine protein kinase domain containing protein, putative, expressed	LOC_Os06g10160	110	0.99	0.01	0.06	0.73	0.04	0.03	0.01	0.57	0.32	0.11	NA	xisRNA031	116	0	0	2.999	1.585	0	1	1	0.0724	0.0756	0.0753	0.0753	1	NA	BAI3HvsH2O
Chr6	5198690	5198728	39	*	Chr6:5198690-5198728	Cluster_14674	0.687	UCGUAGACCAGCAUCCUGUGA	630	0.074	21	N6	-1	LOC_Os06g10160	tyrosine protein kinase domain containing protein, putative, expressed	LOC_Os06g10160	110	0.99	0.01	0.06	0.73	0.04	0.03	0.01	0.57	0.32	0.11	NA	xisRNA031	116	0	0	250.027	7.966	7.821	5.22564e-15	4.78092e-12	0.0724	0.0756	0.0753	0.0753	1	NA	BAI3vsBAI3H
Chr6	5198690	5198728	39	*	Chr6:5198690-5198728	Cluster_14674	0.687	UCGUAGACCAGCAUCCUGUGA	630	0.074	21	N6	-1	LOC_Os06g10160	tyrosine protein kinase domain containing protein, putative, expressed	LOC_Os06g10160	110	0.99	0.01	0.06	0.73	0.04	0.03	0.01	0.57	0.32	0.11	NA	xisRNA031	116	0	0	749.856	9.55	6.881	5.96253e-12	2.82496e-09	0.0724	0.0756	0.0753	0.0753	1	NA	BAI3vsH2O
Chr6	5665385	5665499	115	+	Chr6:5665385-5665499	Cluster_14731	1	UAAGGGUGAGGUCGGUAGUUC	276	0.037	N	N2	-1	NA	NA	NA	101	0.74	0.01	0.28	0.37	0	0	0.01	0.01	0.13	0.86	NA	NA	40	33	0	107.356	6.746	5.019	5.19583e-07	0.000310458	0.2929	0.0799	0.0935	0.0935	1	NA	BAI3HvsH2O
Chr6	5665385	5665499	115	+	Chr6:5665385-5665499	Cluster_14731	1	UAAGGGUGAGGUCGGUAGUUC	276	0.037	N	N2	-1	NA	NA	NA	101	0.74	0.01	0.28	0.37	0	0	0.01	0.01	0.13	0.86	NA	NA	40	33	0	122.408	6.936	5.224	1.74756e-07	3.99857e-05	0.2929	0.0799	0.0935	0.0935	1	NA	BAI3vsH2O
Chr6	5665385	5665499	115	+	Chr6:5665385-5665499	Cluster_14731	1	UAAGGGUGAGGUCGGUAGUUC	276	0.037	N	N2	-1	NA	NA	NA	101	0.74	0.01	0.28	0.37	0	0	0.01	0.01	0.13	0.86	NA	NA	40	33	0	1.14	0.189	0	1	1	0.2929	0.0799	0.0935	0.0935	1	NA	BAI3vsBAI3H
Chr6	7133150	7133173	24	-	Chr6:7133150-7133173	Cluster_14900	0	UCGAUCCCGCCUGGCUCCACC	368	0.031	21	N11	-1	LOC_Os06g13020	DNA polymerase lambda, putative, expressed	LOC_Os06g13020	101	0.64	0.2	0.27	0.61	0.01	0.02	0	0	0	1	NA	NA	36	20	0	1.383	0.467	0	1	1	0.2001	0.083	0.0928	0.0928	1	NA	BAI3vsBAI3H
Chr6	7133150	7133173	24	-	Chr6:7133150-7133173	Cluster_14900	0	UCGAUCCCGCCUGGCUCCACC	368	0.031	21	N11	-1	LOC_Os06g13020	DNA polymerase lambda, putative, expressed	LOC_Os06g13020	101	0.64	0.2	0.27	0.61	0.01	0.02	0	0	0	1	NA	NA	36	20	0	732.412	9.517	4.972	6.6267e-07	0.000125585	0.2001	0.083	0.0928	0.0928	1	NA	BAI3vsH2O
Chr6	7133150	7133173	24	-	Chr6:7133150-7133173	Cluster_14900	0	UCGAUCCCGCCUGGCUCCACC	368	0.031	21	N11	-1	LOC_Os06g13020	DNA polymerase lambda, putative, expressed	LOC_Os06g13020	101	0.64	0.2	0.27	0.61	0.01	0.02	0	0	0	1	NA	NA	36	20	0	529.757	9.049	4.657	3.20848e-06	0.00163707	0.2001	0.083	0.0928	0.0928	1	NA	BAI3HvsH2O
Chr6	7667432	7667507	76	-	Chr6:7667432-7667507	Cluster_14960	0.012	AAGGGACAAGGCAAAAAA	104	0.076	N	N2	-1	LOC_Os06g13820	dynamin, putative, expressed	NA	100	0.35	0.62	0.06	0.32	0.06	0	0	0	0.61	0.39	NA	NA	24	4	0	800.382	9.645	5.067	4.04781e-07	8.19821e-05	0.0051	0.0983	0.0901	0.0901	1	NA	BAI3vsH2O
Chr6	7667432	7667507	76	-	Chr6:7667432-7667507	Cluster_14960	0.012	AAGGGACAAGGCAAAAAA	104	0.076	N	N2	-1	LOC_Os06g13820	dynamin, putative, expressed	NA	100	0.35	0.62	0.06	0.32	0.06	0	0	0	0.61	0.39	NA	NA	24	4	0	115.848	6.856	3.183	0.00145744	0.201206	0.0051	0.0983	0.0901	0.0901	1	NA	BAI3HvsH2O
Chr6	7667432	7667507	76	-	Chr6:7667432-7667507	Cluster_14960	0.012	AAGGGACAAGGCAAAAAA	104	0.076	N	N2	-1	LOC_Os06g13820	dynamin, putative, expressed	NA	100	0.35	0.62	0.06	0.32	0.06	0	0	0	0.61	0.39	NA	NA	24	4	0	6.909	2.788	1.566	0.117365	1	0.0051	0.0983	0.0901	0.0901	1	NA	BAI3vsBAI3H
Chr6	7793748	7793859	112	-	Chr6:7793748-7793859	Cluster_14966	0	CCGUGCGGCUUGACCAUA	734	0.009	N	N2	-1	NA	NA	NA	101	0.03	0	0	0.02	0	0	0	0	0	1	NA	NA	34	36	0	1153.77	10.172	5.41	6.31501e-08	1.58066e-05	0.2288	0.0803	0.0939	0.0939	1	NA	BAI3vsH2O
Chr6	7793748	7793859	112	-	Chr6:7793748-7793859	Cluster_14966	0	CCGUGCGGCUUGACCAUA	734	0.009	N	N2	-1	NA	NA	NA	101	0.03	0	0	0.02	0	0	0	0	0	1	NA	NA	34	36	0	1041	10.024	5.31	1.09743e-07	7.46589e-05	0.2288	0.0803	0.0939	0.0939	1	NA	BAI3HvsH2O
Chr6	7793748	7793859	112	-	Chr6:7793748-7793859	Cluster_14966	0	CCGUGCGGCUUGACCAUA	734	0.009	N	N2	-1	NA	NA	NA	101	0.03	0	0	0.02	0	0	0	0	0	1	NA	NA	34	36	0	1.108	0.148	0	1	1	0.2288	0.0803	0.0939	0.0939	1	NA	BAI3vsBAI3H
Chr7	11084801	11084982	182	-	Chr7:11084801-11084982	Cluster_17259	0.002	GAGGAGGUCGAAGGUUCGA	99	0.089	N	N2	-1	NA	NA	NA	101	0.61	0.32	0.21	0.26	0.01	0	0.01	0.01	0.38	0.61	NA	NA	26	16	0	83.268	6.38	4.559	5.14319e-06	0.000749776	0.0796	0.0882	0.0873	0.0873	1	NA	BAI3vsH2O
Chr7	11084801	11084982	182	-	Chr7:11084801-11084982	Cluster_17259	0.002	GAGGAGGUCGAAGGUUCGA	99	0.089	N	N2	-1	NA	NA	NA	101	0.61	0.32	0.21	0.26	0.01	0	0.01	0.01	0.38	0.61	NA	NA	26	16	0	1.291	0.368	0	1	1	0.0796	0.0882	0.0873	0.0873	1	NA	BAI3vsBAI3H
Chr7	11084801	11084982	182	-	Chr7:11084801-11084982	Cluster_17259	0.002	GAGGAGGUCGAAGGUUCGA	99	0.089	N	N2	-1	NA	NA	NA	101	0.61	0.32	0.21	0.26	0.01	0	0.01	0.01	0.38	0.61	NA	NA	26	16	0	64.512	6.012	4.166	3.10193e-05	0.00935233	0.0796	0.0882	0.0873	0.0873	1	NA	BAI3HvsH2O
Chr7	12406945	12407018	74	+	Chr7:12406945-12407018	Cluster_17297	1	GGUGGCCCCGUCGGUCCC	171	0.017	N	N2	-1	NA	NA	NA	101	0	0.01	0	0	0	0	0.01	0.01	0.01	0.99	NA	NA	9	7	0	230.987	7.852	3.769	0.000164085	0.0334885	0.4158	0.1215	0.1436	0.1436	1	NA	BAI3HvsH2O
Chr7	12406945	12407018	74	+	Chr7:12406945-12407018	Cluster_17297	1	GGUGGCCCCGUCGGUCCC	171	0.017	N	N2	-1	NA	NA	NA	101	0	0.01	0	0	0	0	0.01	0.01	0.01	0.99	NA	NA	9	7	0	1.077	0.107	0	1	1	0.4158	0.1215	0.1436	0.1436	1	NA	BAI3vsBAI3H
Chr7	12406945	12407018	74	+	Chr7:12406945-12407018	Cluster_17297	1	GGUGGCCCCGUCGGUCCC	171	0.017	N	N2	-1	NA	NA	NA	101	0	0.01	0	0	0	0	0.01	0.01	0.01	0.99	NA	NA	9	7	0	248.721	7.958	3.842	0.000122098	0.0116949	0.4158	0.1215	0.1436	0.1436	1	NA	BAI3vsH2O
Chr7	13762333	13762518	186	*	Chr7:13762333-13762518	Cluster_17363	0.39	GAGAUCAUUUUAGUCCCUGACCUU	31	0.22	20	N6	-1	NA	NA	NA	110	0	0.01	0.2	0.14	0.17	0.11	0.19	0.64	0.07	0.29	NA	NA	16	0	0	170.337	7.412	3.752	0.000175317	0.0454429	0	0.1188	0.1142	0.1142	1	NA	BAI3vsBAI3H
Chr7	13762333	13762518	186	*	Chr7:13762333-13762518	Cluster_17363	0.39	GAGAUCAUUUUAGUCCCUGACCUU	31	0.22	20	N6	-1	NA	NA	NA	110	0	0.01	0.2	0.14	0.17	0.11	0.19	0.64	0.07	0.29	NA	NA	16	0	0	0.312	-1.683	0	1	1	0	0.1188	0.1142	0.1142	1	NA	BAI3HvsH2O
Chr7	13762333	13762518	186	*	Chr7:13762333-13762518	Cluster_17363	0.39	GAGAUCAUUUUAGUCCCUGACCUU	31	0.22	20	N6	-1	NA	NA	NA	110	0	0.01	0.2	0.14	0.17	0.11	0.19	0.64	0.07	0.29	NA	NA	16	0	0	53.061	5.73	4.205	2.616e-05	0.00307114	0	0.1188	0.1142	0.1142	1	NA	BAI3vsH2O
Chr7	14703143	14703162	20	-	Chr7:14703143-14703162	Cluster_17399	0	GAUAUUUGUUUGUCCAGACC	212	0.014	20	N11	-1	LOC_Os07g25650	expressed protein	NA	110	0	0	1	0	0	0	0	0	0	1	NA	NA	16	0	0	4.927	2.301	0.164	0.869758	1	0.0718	0.1186	0.1182	0.1182	1	NA	BAI3HvsH2O
Chr7	14703143	14703162	20	-	Chr7:14703143-14703162	Cluster_17399	0	GAUAUUUGUUUGUCCAGACC	212	0.014	20	N11	-1	LOC_Os07g25650	expressed protein	NA	110	0	0	1	0	0	0	0	0	0	1	NA	NA	16	0	0	94.853	6.568	4.021	5.79786e-05	0.0165407	0.0718	0.1186	0.1182	0.1182	1	NA	BAI3vsBAI3H
Chr7	14703143	14703162	20	-	Chr7:14703143-14703162	Cluster_17399	0	GAUAUUUGUUUGUCCAGACC	212	0.014	20	N11	-1	LOC_Os07g25650	expressed protein	NA	110	0	0	1	0	0	0	0	0	0	1	NA	NA	16	0	0	467.351	8.868	4.487	7.22561e-06	0.000998488	0.0718	0.1186	0.1182	0.1182	1	NA	BAI3vsH2O
Chr7	14913621	14913823	203	+	Chr7:14913621-14913823	Cluster_17405	0.992	AAGGGACAAGGCGAAAACA	247	0.028	N	N2	-1	NA	NA	NA	100	0.02	0	0	0	0	0	0.02	0.02	0	0.98	NA	NA	20	1	0	21.394	4.419	3.641	0.000271142	0.0636633	0.0953	0.1081	0.1068	0.1068	1	NA	BAI3vsBAI3H
Chr7	14913621	14913823	203	+	Chr7:14913621-14913823	Cluster_17405	0.992	AAGGGACAAGGCGAAAACA	247	0.028	N	N2	-1	NA	NA	NA	100	0.02	0	0	0	0	0	0.02	0.02	0	0.98	NA	NA	20	1	0	11.9	3.573	1.024	0.305725	1	0.0953	0.1081	0.1068	0.1068	1	NA	BAI3HvsH2O
Chr7	14913621	14913823	203	+	Chr7:14913621-14913823	Cluster_17405	0.992	AAGGGACAAGGCGAAAACA	247	0.028	N	N2	-1	NA	NA	NA	100	0.02	0	0	0	0	0	0.02	0.02	0	0.98	NA	NA	20	1	0	254.584	7.992	4.08	4.50698e-05	0.00494129	0.0953	0.1081	0.1068	0.1068	1	NA	BAI3vsH2O
Chr7	1505968	1505988	21	+	Chr7:1505968-1505988	Cluster_16677	1	AGGUCAUCGCCAGGGGCU	199	0.029	N	N2	-1	NA	NA	NA	101	0.09	0.01	0	0	0	0	0	0	0.05	0.95	NA	NA	21	18	0	1.196	0.258	0	1	1	0.0014	0.0898	0.0818	0.0818	1	NA	BAI3vsBAI3H
Chr7	1505968	1505988	21	+	Chr7:1505968-1505988	Cluster_16677	1	AGGUCAUCGCCAGGGGCU	199	0.029	N	N2	-1	NA	NA	NA	101	0.09	0.01	0	0	0	0	0	0	0.05	0.95	NA	NA	21	18	0	508.443	8.99	4.643	3.42705e-06	0.00165321	0.0014	0.0898	0.0818	0.0818	1	NA	BAI3HvsH2O
Chr7	1505968	1505988	21	+	Chr7:1505968-1505988	Cluster_16677	1	AGGUCAUCGCCAGGGGCU	199	0.029	N	N2	-1	NA	NA	NA	101	0.09	0.01	0	0	0	0	0	0	0.05	0.95	NA	NA	21	18	0	608.077	9.248	4.819	1.44353e-06	0.000253641	0.0014	0.0898	0.0818	0.0818	1	NA	BAI3vsH2O
Chr7	15299677	15299700	24	-	Chr7:15299677-15299700	Cluster_17425	0	CGAGUCCUCUUCUGGGCACCA	380	0.05	21	N11	-1	LOC_Os07g26560	expressed protein	LOC_Os07g26560	101	0.73	0.18	0.39	0.41	0.01	0	0	0.04	0.28	0.68	NA	NA	96	80	0	146.619	7.196	7.335	2.22168e-13	2.56286e-10	0.0572	0.0731	0.071	0.071	1	NA	BAI3HvsH2O
Chr7	15299677	15299700	24	-	Chr7:15299677-15299700	Cluster_17425	0	CGAGUCCUCUUCUGGGCACCA	380	0.05	21	N11	-1	LOC_Os07g26560	expressed protein	LOC_Os07g26560	101	0.73	0.18	0.39	0.41	0.01	0	0	0.04	0.28	0.68	NA	NA	96	80	0	1.219	0.286	0	1	1	0.0572	0.0731	0.071	0.071	1	NA	BAI3vsBAI3H
Chr7	15299677	15299700	24	-	Chr7:15299677-15299700	Cluster_17425	0	CGAGUCCUCUUCUGGGCACCA	380	0.05	21	N11	-1	LOC_Os07g26560	expressed protein	LOC_Os07g26560	101	0.73	0.18	0.39	0.41	0.01	0	0	0.04	0.28	0.68	NA	NA	96	80	0	178.707	7.481	7.744	9.63107e-15	5.94259e-12	0.0572	0.0731	0.071	0.071	1	NA	BAI3vsH2O
Chr7	1607544	1607575	32	-	Chr7:1607544-1607575	Cluster_16683	0.119	ACUUCUUUUGGUCUAUGACUGCC	31	0.277	23	N11	-1	LOC_Os07g03849	expressed protein	LOC_Os07g03849	110	0.96	0.01	0.16	0.14	0.15	0.22	0.13	0.33	0.35	0.31	NA	xisRNA054	28	0	0	153.514	7.262	4.674	2.95881e-06	0.00120774	0.2133	0.0974	0.1011	0.1011	1	NA	BAI3vsBAI3H
Chr7	1607544	1607575	32	-	Chr7:1607544-1607575	Cluster_16683	0.119	ACUUCUUUUGGUCUAUGACUGCC	31	0.277	23	N11	-1	LOC_Os07g03849	expressed protein	LOC_Os07g03849	110	0.96	0.01	0.16	0.14	0.15	0.22	0.13	0.33	0.35	0.31	NA	xisRNA054	28	0	0	6.103	2.609	0.333	0.738919	1	0.2133	0.0974	0.1011	0.1011	1	NA	BAI3HvsH2O
Chr7	1607544	1607575	32	-	Chr7:1607544-1607575	Cluster_16683	0.119	ACUUCUUUUGGUCUAUGACUGCC	31	0.277	23	N11	-1	LOC_Os07g03849	expressed protein	LOC_Os07g03849	110	0.96	0.01	0.16	0.14	0.15	0.22	0.13	0.33	0.35	0.31	NA	xisRNA054	28	0	0	936.85	9.872	5.192	2.07813e-07	4.63336e-05	0.2133	0.0974	0.1011	0.1011	1	NA	BAI3vsH2O
Chr7	17843463	17843555	93	+	Chr7:17843463-17843555	Cluster_17585	0.841	UCUUGCAGGACGUAGUUGACC	215	0.1	21	N11	-1	LOC_Os07g30200	tRNA synthetases class II domain containing protein, expressed	LOC_Os07g30200	110	1	0	0.27	0.45	0.19	0.03	0.03	0.15	0.05	0.8	NA	xisRNA043	45	0	0	173.593	7.44	5.604	2.08926e-08	1.15484e-05	0.1827	0.0868	0.0895	0.0895	1	NA	BAI3vsBAI3H
Chr7	17843463	17843555	93	+	Chr7:17843463-17843555	Cluster_17585	0.841	UCUUGCAGGACGUAGUUGACC	215	0.1	21	N11	-1	LOC_Os07g30200	tRNA synthetases class II domain containing protein, expressed	LOC_Os07g30200	110	1	0	0.27	0.45	0.19	0.03	0.03	0.15	0.05	0.8	NA	xisRNA043	45	0	0	1.656	0.728	0	1	1	0.1827	0.0868	0.0895	0.0895	1	NA	BAI3HvsH2O
Chr7	17843463	17843555	93	+	Chr7:17843463-17843555	Cluster_17585	0.841	UCUUGCAGGACGUAGUUGACC	215	0.1	21	N11	-1	LOC_Os07g30200	tRNA synthetases class II domain containing protein, expressed	LOC_Os07g30200	110	1	0	0.27	0.45	0.19	0.03	0.03	0.15	0.05	0.8	NA	xisRNA043	45	0	0	287.478	8.167	5.851	4.90052e-09	1.52966e-06	0.1827	0.0868	0.0895	0.0895	1	NA	BAI3vsH2O
Chr7	18557449	18557554	106	*	Chr7:18557449-18557554	Cluster_17633	0.298	CCUUGCUCUGUGACUCUUUCA	205	0.176	21	N6	22.5	LOC_Os07g31340	regulator of nonsense transcripts 1, putative, expressed	LOC_Os07g31340	110	1	0	0.2	0.55	0.11	0.02	0.04	0.68	0.24	0.08	NA	xisRNA045	41	1	0	62.832	5.973	5.702	1.18433e-08	6.83104e-06	0.0488	0.0883	0.0848	0.0848	1	NA	BAI3vsBAI3H
Chr7	18557449	18557554	106	*	Chr7:18557449-18557554	Cluster_17633	0.298	CCUUGCUCUGUGACUCUUUCA	205	0.176	21	N6	22.5	LOC_Os07g31340	regulator of nonsense transcripts 1, putative, expressed	LOC_Os07g31340	110	1	0	0.2	0.55	0.11	0.02	0.04	0.68	0.24	0.08	NA	xisRNA045	41	1	0	178.984	7.484	5.811	6.19985e-09	1.86926e-06	0.0488	0.0883	0.0848	0.0848	1	NA	BAI3vsH2O
Chr7	18557449	18557554	106	*	Chr7:18557449-18557554	Cluster_17633	0.298	CCUUGCUCUGUGACUCUUUCA	205	0.176	21	N6	22.5	LOC_Os07g31340	regulator of nonsense transcripts 1, putative, expressed	LOC_Os07g31340	110	1	0	0.2	0.55	0.11	0.02	0.04	0.68	0.24	0.08	NA	xisRNA045	41	1	0	2.849	1.51	0	1	1	0.0488	0.0883	0.0848	0.0848	1	NA	BAI3HvsH2O
Chr7	20960845	20960876	32	*	Chr7:20960845-20960876	Cluster_17839	0.753	GAAAAGAUGCUCGUCUACGACC	476	0.061	22	N6	-1	LOC_Os07g34980	TKL_IRAK_DUF26-lh.9 - DUF26 kinases have homology to DUF26 containing loci, expressed	LOC_Os07g34980	110	0.99	0.01	0.1	0.14	0.44	0.09	0.13	0.25	0.22	0.53	NA	xisRNA017	200	2	0	8.516	3.09	0.918	0.358791	1	0.2007	0.0725	0.0865	0.0865	1	NA	BAI3HvsH2O
Chr7	20960845	20960876	32	*	Chr7:20960845-20960876	Cluster_17839	0.753	GAAAAGAUGCUCGUCUACGACC	476	0.061	22	N6	-1	LOC_Os07g34980	TKL_IRAK_DUF26-lh.9 - DUF26 kinases have homology to DUF26 containing loci, expressed	LOC_Os07g34980	110	0.99	0.01	0.1	0.14	0.44	0.09	0.13	0.25	0.22	0.53	NA	xisRNA017	200	2	0	1382.21	10.433	7.508	6.02488e-14	3.33025e-11	0.2007	0.0725	0.0865	0.0865	1	NA	BAI3vsH2O
Chr7	20960845	20960876	32	*	Chr7:20960845-20960876	Cluster_17839	0.753	GAAAAGAUGCUCGUCUACGACC	476	0.061	22	N6	-1	LOC_Os07g34980	TKL_IRAK_DUF26-lh.9 - DUF26 kinases have homology to DUF26 containing loci, expressed	LOC_Os07g34980	110	0.99	0.01	0.1	0.14	0.44	0.09	0.13	0.25	0.22	0.53	NA	xisRNA017	200	2	0	162.304	7.343	9.136	6.49101e-20	1.01306e-16	0.2007	0.0725	0.0865	0.0865	1	NA	BAI3vsBAI3H
Chr7	23344829	23344851	23	+	Chr7:23344829-23344851	Cluster_18053	0.949	AGCCUGCUUGUUUAUGACC	58	0.12	N	N2	-1	LOC_Os07g38930	glucan endo-1,3-beta-glucosidase precursor, putative, expressed	LOC_Os07g38930	110	0.1	0.52	0.08	0	0.01	0	0	0.01	0.57	0.41	NA	NA	18	0	0	7.832	2.969	0.551	0.581947	1	0.2262	0.1137	0.1149	0.1149	1	NA	BAI3HvsH2O
Chr7	23344829	23344851	23	+	Chr7:23344829-23344851	Cluster_18053	0.949	AGCCUGCUUGUUUAUGACC	58	0.12	N	N2	-1	LOC_Os07g38930	glucan endo-1,3-beta-glucosidase precursor, putative, expressed	LOC_Os07g38930	110	0.1	0.52	0.08	0	0.01	0	0	0.01	0.57	0.41	NA	NA	18	0	0	566.605	9.146	4.679	2.88115e-06	0.000444434	0.2262	0.1137	0.1149	0.1149	1	NA	BAI3vsH2O
Chr7	23344829	23344851	23	+	Chr7:23344829-23344851	Cluster_18053	0.949	AGCCUGCUUGUUUAUGACC	58	0.12	N	N2	-1	LOC_Os07g38930	glucan endo-1,3-beta-glucosidase precursor, putative, expressed	LOC_Os07g38930	110	0.1	0.52	0.08	0	0.01	0	0	0.01	0.57	0.41	NA	NA	18	0	0	72.347	6.177	4.125	3.71438e-05	0.0111989	0.2262	0.1137	0.1149	0.1149	1	NA	BAI3vsBAI3H
Chr7	23888720	23888788	69	-	Chr7:23888720-23888788	Cluster_18114	0	UUGGAUAGAGUACCUGGCU	369	0.03	N	N2	-1	LOC_Os07g39840	expressed protein	LOC_Os07g39840	101	0.36	0.07	0.07	0.09	0	0	0	0	0.27	0.73	NA	NA	37	36	0	1.142	0.191	0	1	1	0.1031	0.0798	0.0817	0.0817	1	NA	BAI3vsBAI3H
Chr7	23888720	23888788	69	-	Chr7:23888720-23888788	Cluster_18114	0	UUGGAUAGAGUACCUGGCU	369	0.03	N	N2	-1	LOC_Os07g39840	expressed protein	LOC_Os07g39840	101	0.36	0.07	0.07	0.09	0	0	0	0	0.27	0.73	NA	NA	37	36	0	341.702	8.417	5.174	2.28645e-07	5.01357e-05	0.1031	0.0798	0.0817	0.0817	1	NA	BAI3vsH2O
Chr7	23888720	23888788	69	-	Chr7:23888720-23888788	Cluster_18114	0	UUGGAUAGAGUACCUGGCU	369	0.03	N	N2	-1	LOC_Os07g39840	expressed protein	LOC_Os07g39840	101	0.36	0.07	0.07	0.09	0	0	0	0	0.27	0.73	NA	NA	37	36	0	299.237	8.225	5.016	5.26556e-07	0.000310458	0.1031	0.0798	0.0817	0.0817	1	NA	BAI3HvsH2O
Chr7	24015620	24015758	139	+	Chr7:24015620-24015758	Cluster_18132	0.999	AAUCUCUCCGGGCGCACCA	1593	0.018	N	N2	-1	LOC_Os07g40020	GRAS family transcription factor domain containing protein, expressed	LOC_Os07g40020	101	0.77	0.06	0.08	0.03	0	0	0	0	0.03	0.97	NA	NA	198	119	0	254.445	7.991	7.716	1.19757e-14	1.76522e-11	0.2257	0.071	0.0884	0.0884	1	NA	BAI3HvsH2O
Chr7	24015620	24015758	139	+	Chr7:24015620-24015758	Cluster_18132	0.999	AAUCUCUCCGGGCGCACCA	1593	0.018	N	N2	-1	LOC_Os07g40020	GRAS family transcription factor domain containing protein, expressed	LOC_Os07g40020	101	0.77	0.06	0.08	0.03	0	0	0	0	0.03	0.97	NA	NA	198	119	0	1.489	0.574	0	1	1	0.2257	0.071	0.0884	0.0884	1	NA	BAI3vsBAI3H
Chr7	24015620	24015758	139	+	Chr7:24015620-24015758	Cluster_18132	0.999	AAUCUCUCCGGGCGCACCA	1593	0.018	N	N2	-1	LOC_Os07g40020	GRAS family transcription factor domain containing protein, expressed	LOC_Os07g40020	101	0.77	0.06	0.08	0.03	0	0	0	0	0.03	0.97	NA	NA	198	119	0	378.747	8.565	8.461	2.64896e-17	1.95229e-14	0.2257	0.071	0.0884	0.0884	1	NA	BAI3vsH2O
Chr7	25246339	25246368	30	+	Chr7:25246339-25246368	Cluster_18222	0.942	GAUUUGGCGAGAACUUUGUUC	26	0.308	22	N11	-1	LOC_Os07g42180	exportin 1, putative, expressed	LOC_Os07g42180	110	0.97	0.03	0.09	0.21	0.26	0.06	0.23	0.2	0.42	0.38	NA	xisRNA060	18	0	0	9.465	3.243	0.715	0.474373	1	0	0.1142	0.1112	0.1112	1	NA	BAI3HvsH2O
Chr7	25246339	25246368	30	+	Chr7:25246339-25246368	Cluster_18222	0.942	GAUUUGGCGAGAACUUUGUUC	26	0.308	22	N11	-1	LOC_Os07g42180	exportin 1, putative, expressed	LOC_Os07g42180	110	0.97	0.03	0.09	0.21	0.26	0.06	0.23	0.2	0.42	0.38	NA	xisRNA060	18	0	0	64.803	6.018	4.133	3.58099e-05	0.0111778	0	0.1142	0.1112	0.1112	1	NA	BAI3vsBAI3H
Chr7	25246339	25246368	30	+	Chr7:25246339-25246368	Cluster_18222	0.942	GAUUUGGCGAGAACUUUGUUC	26	0.308	22	N11	-1	LOC_Os07g42180	exportin 1, putative, expressed	LOC_Os07g42180	110	0.97	0.03	0.09	0.21	0.26	0.06	0.23	0.2	0.42	0.38	NA	xisRNA060	18	0	0	613.378	9.261	4.764	1.89607e-06	0.000316394	0	0.1142	0.1112	0.1112	1	NA	BAI3vsH2O
Chr7	25256806	25256959	154	-	Chr7:25256806-25256959	Cluster_18224	0.154	UCGUAGACGAGGAGGCGGUUC	242	0.135	21	N11	-1	LOC_Os07g42200	tyrosine protein kinase domain containing protein, putative, expressed	LOC_Os07g42200	110	0.87	0.08	0.04	0.56	0.26	0.08	0	0.84	0.09	0.07	NA	xisRNA050	34	1	1	24.891	4.638	4.128	3.65265e-05	0.0111878	0.2899	0.0913	0.1196	0.1196	1	NA	BAI3vsBAI3H
Chr7	25256806	25256959	154	-	Chr7:25256806-25256959	Cluster_18224	0.154	UCGUAGACGAGGAGGCGGUUC	242	0.135	21	N11	-1	LOC_Os07g42200	tyrosine protein kinase domain containing protein, putative, expressed	LOC_Os07g42200	110	0.87	0.08	0.04	0.56	0.26	0.08	0	0.84	0.09	0.07	NA	xisRNA050	34	1	1	40.05	5.324	4.899	9.61924e-07	0.000176012	0.2899	0.0913	0.1196	0.1196	1	NA	BAI3vsH2O
Chr7	25256806	25256959	154	-	Chr7:25256806-25256959	Cluster_18224	0.154	UCGUAGACGAGGAGGCGGUUC	242	0.135	21	N11	-1	LOC_Os07g42200	tyrosine protein kinase domain containing protein, putative, expressed	LOC_Os07g42200	110	0.87	0.08	0.04	0.56	0.26	0.08	0	0.84	0.09	0.07	NA	xisRNA050	34	1	1	1.609	0.686	0	1	1	0.2899	0.0913	0.1196	0.1196	1	NA	BAI3HvsH2O
Chr7	26626266	26626287	22	+	Chr7:26626266-26626287	Cluster_18354	1	CCACUGCUGGUUUAUGACC	433	0.013	N	N2	-1	NA	NA	NA	110	0	0.02	0.02	0	0	0	0	0	0	1	NA	NA	34	0	0	1034.67	10.015	5.305	1.12603e-07	2.66748e-05	0.1207	0.0924	0.0935	0.0935	1	NA	BAI3vsH2O
Chr7	26626266	26626287	22	+	Chr7:26626266-26626287	Cluster_18354	1	CCACUGCUGGUUUAUGACC	433	0.013	N	N2	-1	NA	NA	NA	110	0	0.02	0.02	0	0	0	0	0	0	1	NA	NA	34	0	0	95.561	6.578	5.238	1.62567e-07	7.84221e-05	0.1207	0.0924	0.0935	0.0935	1	NA	BAI3vsBAI3H
Chr7	26626266	26626287	22	+	Chr7:26626266-26626287	Cluster_18354	1	CCACUGCUGGUUUAUGACC	433	0.013	N	N2	-1	NA	NA	NA	110	0	0.02	0.02	0	0	0	0	0	0	1	NA	NA	34	0	0	10.827	3.437	0.852	0.394097	1	0.1207	0.0924	0.0935	0.0935	1	NA	BAI3HvsH2O
Chr7	26738250	26738343	94	-	Chr7:26738250-26738343	Cluster_18359	0.006	ACUGACACUGAGGCACGA	270	0.067	N	N2	-1	LOC_Os07g44800	SWI/SNF-related matrix-associated actin-dependent regulator of chromatin subfamily A, putative, expressed	LOC_Os07g44800	101	0.87	0	0.01	0	0	0	0	0.01	0.83	0.16	NA	NA	15	16	0	44.981	5.491	3.921	8.80483e-05	0.00905767	0.0452	0.095	0.0898	0.0898	1	NA	BAI3vsH2O
Chr7	26738250	26738343	94	-	Chr7:26738250-26738343	Cluster_18359	0.006	ACUGACACUGAGGCACGA	270	0.067	N	N2	-1	LOC_Os07g44800	SWI/SNF-related matrix-associated actin-dependent regulator of chromatin subfamily A, putative, expressed	LOC_Os07g44800	101	0.87	0	0.01	0	0	0	0	0.01	0.83	0.16	NA	NA	15	16	0	0.954	-0.068	0	1	1	0.0452	0.095	0.0898	0.0898	1	NA	BAI3vsBAI3H
Chr7	26738250	26738343	94	-	Chr7:26738250-26738343	Cluster_18359	0.006	ACUGACACUGAGGCACGA	270	0.067	N	N2	-1	LOC_Os07g44800	SWI/SNF-related matrix-associated actin-dependent regulator of chromatin subfamily A, putative, expressed	LOC_Os07g44800	101	0.87	0	0.01	0	0	0	0	0.01	0.83	0.16	NA	NA	15	16	0	47.155	5.559	3.995	6.47999e-05	0.0166919	0.0452	0.095	0.0898	0.0898	1	NA	BAI3HvsH2O
Chr7	27090601	27090896	296	-	Chr7:27090601-27090896	Cluster_18397	0.001	AUCCGUGCGGCUUGACCA	7490	0.006	N	N2	-1	LOC_Os07g45410	retrotransposon protein, putative, Ty1-copia subclass, expressed	LOC_Os07g45410	101	0	0	0	0	0	0	0	0	0.04	0.96	NA	NA	385	366	2	1.091	0.125	0	1	1	0.1539	0.0695	0.08	0.08	1	NA	BAI3vsBAI3H
Chr7	27090601	27090896	296	-	Chr7:27090601-27090896	Cluster_18397	0.001	AUCCGUGCGGCUUGACCA	7490	0.006	N	N2	-1	LOC_Os07g45410	retrotransposon protein, putative, Ty1-copia subclass, expressed	LOC_Os07g45410	101	0	0	0	0	0	0	0	0	0.04	0.96	NA	NA	385	366	2	224.695	7.812	11.098	1.27567e-28	1.88034e-25	0.1539	0.0695	0.08	0.08	1	NA	BAI3vsH2O
Chr7	27090601	27090896	296	-	Chr7:27090601-27090896	Cluster_18397	0.001	AUCCGUGCGGCUUGACCA	7490	0.006	N	N2	-1	LOC_Os07g45410	retrotransposon protein, putative, Ty1-copia subclass, expressed	LOC_Os07g45410	101	0	0	0	0	0	0	0	0	0.04	0.96	NA	NA	385	366	2	205.987	7.686	10.857	1.85612e-27	8.20775e-24	0.1539	0.0695	0.08	0.08	1	NA	BAI3HvsH2O
Chr7	28252085	28252188	104	*	Chr7:28252085-28252188	Cluster_18494	0.481	UCAUAAACUAGGAGCCGCUGG	66	0.119	N	N2	-1	LOC_Os07g47270	protein kinase APK1B, chloroplast precursor, putative, expressed	LOC_Os07g47270	100	0.92	0.08	0.28	0.44	0.07	0.01	0	0.45	0.19	0.36	NA	NA	26	0	0	961.46	9.909	4.046	5.21669e-05	0.00564935	0.8333	0.0992	0.1315	0.8333	1	NA	BAI3vsH2O
Chr7	28252085	28252188	104	*	Chr7:28252085-28252188	Cluster_18494	0.481	UCAUAAACUAGGAGCCGCUGG	66	0.119	N	N2	-1	LOC_Os07g47270	protein kinase APK1B, chloroplast precursor, putative, expressed	LOC_Os07g47270	100	0.92	0.08	0.28	0.44	0.07	0.01	0	0.45	0.19	0.36	NA	NA	26	0	0	60.982	5.93	2.669	0.00761354	1	0.8333	0.0992	0.1315	0.8333	1	NA	BAI3vsBAI3H
Chr7	28252085	28252188	104	*	Chr7:28252085-28252188	Cluster_18494	0.481	UCAUAAACUAGGAGCCGCUGG	66	0.119	N	N2	-1	LOC_Os07g47270	protein kinase APK1B, chloroplast precursor, putative, expressed	LOC_Os07g47270	100	0.92	0.08	0.28	0.44	0.07	0.01	0	0.45	0.19	0.36	NA	NA	26	0	0	15.766	3.979	0.961	0.336799	1	0.8333	0.0992	0.1315	0.8333	1	NA	BAI3HvsH2O
Chr7	29668201	29669299	1099	-	Chr7:29668201-29669299	Cluster_18625	0.001	GUCCCCAUCGUCUAGAGG	15592	0.005	N	N2	-1	NA	NA	NA	101	0.91	0	0	0	0	0	0	0	0.91	0.09	NA	NA	916	675	6	74.938	6.228	4.859	1.18093e-06	0.000639438	0.3527	0.0689	0.115	0.3527	1	NA	BAI3HvsH2O
Chr7	29668201	29669299	1099	-	Chr7:29668201-29669299	Cluster_18625	0.001	GUCCCCAUCGUCUAGAGG	15592	0.005	N	N2	-1	NA	NA	NA	101	0.91	0	0	0	0	0	0	0	0.91	0.09	NA	NA	916	675	6	99.801	6.641	5.334	9.59049e-08	2.31323e-05	0.3527	0.0689	0.115	0.3527	1	NA	BAI3vsH2O
Chr7	29668201	29669299	1099	-	Chr7:29668201-29669299	Cluster_18625	0.001	GUCCCCAUCGUCUAGAGG	15592	0.005	N	N2	-1	NA	NA	NA	101	0.91	0	0	0	0	0	0	0	0.91	0.09	NA	NA	916	675	6	1.332	0.413	0	1	1	0.3527	0.0689	0.115	0.3527	1	NA	BAI3vsBAI3H
Chr7	4756427	4756537	111	+	Chr7:4756427-4756537	Cluster_16942	0.999	GCCCUGUCGGAUAUCGGCG	387	0.01	N	N2	-1	LOC_Os07g09100	expressed protein	LOC_Os07g09100	101	0.33	0.51	0.32	0	0	0	0	0	0	1	NA	NA	32	46	0	0.704	-0.506	0	1	1	0.0289	0.079	0.074	0.074	1	NA	BAI3vsBAI3H
Chr7	4756427	4756537	111	+	Chr7:4756427-4756537	Cluster_16942	0.999	GCCCUGUCGGAUAUCGGCG	387	0.01	N	N2	-1	LOC_Os07g09100	expressed protein	LOC_Os07g09100	101	0.33	0.51	0.32	0	0	0	0	0	0	1	NA	NA	32	46	0	165.952	7.375	5.131	2.88756e-07	6.03249e-05	0.0289	0.079	0.074	0.074	1	NA	BAI3vsH2O
Chr7	4756427	4756537	111	+	Chr7:4756427-4756537	Cluster_16942	0.999	GCCCUGUCGGAUAUCGGCG	387	0.01	N	N2	-1	LOC_Os07g09100	expressed protein	LOC_Os07g09100	101	0.33	0.51	0.32	0	0	0	0	0	0	1	NA	NA	32	46	0	235.654	7.881	5.617	1.93768e-08	1.46887e-05	0.0289	0.079	0.074	0.074	1	NA	BAI3HvsH2O
Chr8	12875458	12875479	22	-	Chr8:12875458-12875479	Cluster_19378	0	GCGUAGAGAUCGGGAGGAAC	159	0.02	N	N2	-1	NA	NA	NA	101	0.37	0.49	0.49	0.19	0	0	0	0	0.27	0.73	NA	NA	33	28	0	1.025	0.035	0	1	1	0.214	0.0821	0.0965	0.0965	1	NA	BAI3vsBAI3H
Chr8	12875458	12875479	22	-	Chr8:12875458-12875479	Cluster_19378	0	GCGUAGAGAUCGGGAGGAAC	159	0.02	N	N2	-1	NA	NA	NA	101	0.37	0.49	0.49	0.19	0	0	0	0	0.27	0.73	NA	NA	33	28	0	62.941	5.976	5.033	4.83589e-07	9.72013e-05	0.214	0.0821	0.0965	0.0965	1	NA	BAI3vsH2O
Chr8	12875458	12875479	22	-	Chr8:12875458-12875479	Cluster_19378	0	GCGUAGAGAUCGGGAGGAAC	159	0.02	N	N2	-1	NA	NA	NA	101	0.37	0.49	0.49	0.19	0	0	0	0	0.27	0.73	NA	NA	33	28	0	61.414	5.941	4.983	6.25596e-07	0.000345798	0.214	0.0821	0.0965	0.0965	1	NA	BAI3HvsH2O
Chr8	14064008	14064323	316	+	Chr8:14064008-14064323	Cluster_19398	0.983	AGAACUACACAGUGUGACC	308	0.075	N	N2	-1	NA	NA	NA	110	0	0.01	0.21	0.07	0.01	0	0.02	0.02	0.13	0.85	NA	NA	36	0	0	1.719	0.782	0	1	1	0.4037	0.0911	0.1106	0.4037	1	NA	BAI3HvsH2O
Chr8	14064008	14064323	316	+	Chr8:14064008-14064323	Cluster_19398	0.983	AGAACUACACAGUGUGACC	308	0.075	N	N2	-1	NA	NA	NA	110	0	0.01	0.21	0.07	0.01	0	0.02	0.02	0.13	0.85	NA	NA	36	0	0	97.57	6.608	3.722	0.000197574	0.0489908	0.4037	0.0911	0.1106	0.4037	1	NA	BAI3vsBAI3H
Chr8	14064008	14064323	316	+	Chr8:14064008-14064323	Cluster_19398	0.983	AGAACUACACAGUGUGACC	308	0.075	N	N2	-1	NA	NA	NA	110	0	0.01	0.21	0.07	0.01	0	0.02	0.02	0.13	0.85	NA	NA	36	0	0	167.729	7.39	4.229	2.34947e-05	0.00279534	0.4037	0.0911	0.1106	0.4037	1	NA	BAI3vsH2O
Chr8	14075696	14075885	190	+	Chr8:14075696-14075885	Cluster_19399	0.984	AGAACUACACAGUGUGACC	332	0.061	N	N2	-1	NA	NA	NA	110	0	0.01	0.2	0.06	0	0	0.01	0.01	0.12	0.86	NA	NA	38	0	0	1.763	0.818	0	1	1	0.2321	0.0904	0.1001	0.1001	1	NA	BAI3HvsH2O
Chr8	14075696	14075885	190	+	Chr8:14075696-14075885	Cluster_19399	0.984	AGAACUACACAGUGUGACC	332	0.061	N	N2	-1	NA	NA	NA	110	0	0.01	0.2	0.06	0	0	0.01	0.01	0.12	0.86	NA	NA	38	0	0	129.768	7.02	5.143	2.70756e-07	0.000123857	0.2321	0.0904	0.1001	0.1001	1	NA	BAI3vsBAI3H
Chr8	14075696	14075885	190	+	Chr8:14075696-14075885	Cluster_19399	0.984	AGAACUACACAGUGUGACC	332	0.061	N	N2	-1	NA	NA	NA	110	0	0.01	0.2	0.06	0	0	0.01	0.01	0.12	0.86	NA	NA	38	0	0	228.792	7.838	5.433	5.54352e-08	1.40077e-05	0.2321	0.0904	0.1001	0.1001	1	NA	BAI3vsH2O
Chr8	1514153	1514184	32	+	Chr8:1514153-1514184	Cluster_18748	1	UCAGCGGUAGAGCACUACCU	193	0.031	N	N2	-1	NA	NA	NA	101	0.61	0.36	0.6	0.01	0	0	0	0	0	1	NA	NA	14	18	0	150.075	7.23	4.259	2.04986e-05	0.00715617	0.1497	0.0949	0.0981	0.0981	1	NA	BAI3HvsH2O
Chr8	1514153	1514184	32	+	Chr8:1514153-1514184	Cluster_18748	1	UCAGCGGUAGAGCACUACCU	193	0.031	N	N2	-1	NA	NA	NA	101	0.61	0.36	0.6	0.01	0	0	0	0	0	1	NA	NA	14	18	0	0.703	-0.508	0	1	1	0.1497	0.0949	0.0981	0.0981	1	NA	BAI3vsBAI3H
Chr8	1514153	1514184	32	+	Chr8:1514153-1514184	Cluster_18748	1	UCAGCGGUAGAGCACUACCU	193	0.031	N	N2	-1	NA	NA	NA	101	0.61	0.36	0.6	0.01	0	0	0	0	0	1	NA	NA	14	18	0	105.506	6.721	3.839	0.000123617	0.0117979	0.1497	0.0949	0.0981	0.0981	1	NA	BAI3vsH2O
Chr8	15379156	15379177	22	+	Chr8:15379156-15379177	Cluster_19452	0.996	AGGAACCAUGUAGACUACG	84	0.062	N	N2	-1	NA	NA	NA	100	0.96	0	0.28	0.22	0.13	0	0	0	0	1	NA	NA	12	13	0	147.573	7.205	3.441	0.000578841	0.0461196	0	0.1023	0.0966	0.0966	1	NA	BAI3vsH2O
Chr8	15379156	15379177	22	+	Chr8:15379156-15379177	Cluster_19452	0.996	AGGAACCAUGUAGACUACG	84	0.062	N	N2	-1	NA	NA	NA	100	0.96	0	0.28	0.22	0.13	0	0	0	0	1	NA	NA	12	13	0	0.951	-0.073	0	1	1	0	0.1023	0.0966	0.0966	1	NA	BAI3vsBAI3H
Chr8	15379156	15379177	22	+	Chr8:15379156-15379177	Cluster_19452	0.996	AGGAACCAUGUAGACUACG	84	0.062	N	N2	-1	NA	NA	NA	100	0.96	0	0.28	0.22	0.13	0	0	0	0	1	NA	NA	12	13	0	155.245	7.278	3.489	0.000485468	0.081009	0	0.1023	0.0966	0.0966	1	NA	BAI3HvsH2O
Chr8	15690448	15690999	552	+	Chr8:15690448-15690999	Cluster_19471	0.999	AUCCGUGCGGCUUGACCA	7540	0.004	N	N2	-1	LOC_Os08g25780	expressed protein	LOC_Os08g25780	101	0.01	0	0	0	0	0	0	0	0.01	0.99	NA	NA	365	342	1	248.983	7.96	10.762	5.17904e-27	6.24592e-24	0.2186	0.0696	0.0864	0.0864	1	NA	BAI3vsH2O
Chr8	15690448	15690999	552	+	Chr8:15690448-15690999	Cluster_19471	0.999	AUCCGUGCGGCUUGACCA	7540	0.004	N	N2	-1	LOC_Os08g25780	expressed protein	LOC_Os08g25780	101	0.01	0	0	0	0	0	0	0	0.01	0.99	NA	NA	365	342	1	228.595	7.837	10.538	5.79514e-26	1.92196e-22	0.2186	0.0696	0.0864	0.0864	1	NA	BAI3HvsH2O
Chr8	15690448	15690999	552	+	Chr8:15690448-15690999	Cluster_19471	0.999	AUCCGUGCGGCUUGACCA	7540	0.004	N	N2	-1	LOC_Os08g25780	expressed protein	LOC_Os08g25780	101	0.01	0	0	0	0	0	0	0	0.01	0.99	NA	NA	365	342	1	1.089	0.123	0	1	1	0.2186	0.0696	0.0864	0.0864	1	NA	BAI3vsBAI3H
Chr8	17437365	17437477	113	+	Chr8:17437365-17437477	Cluster_19531	0.999	CUACCUGGACCAACACUGACAC	197	0.022	20	N12	-1	NA	NA	NA	101	0.85	0.06	0.39	0.27	0.19	0	0	0	0.01	0.99	NA	NA	51	43	0	211.983	7.728	6.254	3.99873e-10	1.56021e-07	0	0.0772	0.0678	0.0678	1	NA	BAI3vsH2O
Chr8	17437365	17437477	113	+	Chr8:17437365-17437477	Cluster_19531	0.999	CUACCUGGACCAACACUGACAC	197	0.022	20	N12	-1	NA	NA	NA	101	0.85	0.06	0.39	0.27	0.19	0	0	0	0.01	0.99	NA	NA	51	43	0	178.964	7.484	5.983	2.19093e-09	1.81655e-06	0	0.0772	0.0678	0.0678	1	NA	BAI3HvsH2O
Chr8	17437365	17437477	113	+	Chr8:17437365-17437477	Cluster_19531	0.999	CUACCUGGACCAACACUGACAC	197	0.022	20	N12	-1	NA	NA	NA	101	0.85	0.06	0.39	0.27	0.19	0	0	0	0.01	0.99	NA	NA	51	43	0	1.184	0.244	0	1	1	0	0.0772	0.0678	0.0678	1	NA	BAI3vsBAI3H
Chr8	19726691	19726850	160	+	Chr8:19726691-19726850	Cluster_19676	0.98	GAUUCCGUCCUCGGCCAC	70	0.071	N	N2	-1	NA	NA	NA	100	0.06	0.03	0.02	0	0.01	0.01	0.02	0.02	0.06	0.92	NA	NA	11	8	0	1.313	0.393	0	1	1	0.0905	0.1135	0.1118	0.1118	1	NA	BAI3vsBAI3H
Chr8	19726691	19726850	160	+	Chr8:19726691-19726850	Cluster_19676	0.98	GAUUCCGUCCUCGGCCAC	70	0.071	N	N2	-1	NA	NA	NA	100	0.06	0.03	0.02	0	0.01	0.01	0.02	0.02	0.06	0.92	NA	NA	11	8	0	91.92	6.522	3.515	0.000440378	0.0358408	0.0905	0.1135	0.1118	0.1118	1	NA	BAI3vsH2O
Chr8	19726691	19726850	160	+	Chr8:19726691-19726850	Cluster_19676	0.98	GAUUCCGUCCUCGGCCAC	70	0.071	N	N2	-1	NA	NA	NA	100	0.06	0.03	0.02	0	0.01	0.01	0.02	0.02	0.06	0.92	NA	NA	11	8	0	70	6.129	3.197	0.00138915	0.193984	0.0905	0.1135	0.1118	0.1118	1	NA	BAI3HvsH2O
Chr8	20428649	20428980	332	-	Chr8:20428649-20428980	Cluster_19742	0.031	GUCGGUAGUUCGAGUCUAC	48	0.138	N	N2	-1	NA	NA	NA	100	0.79	0.05	0.1	0.12	0.07	0.01	0.01	0.03	0.16	0.8	NA	NA	14	10	0	40.233	5.33	3.909	9.28388e-05	0.00947384	0	0.1035	0.0912	0.0912	1	NA	BAI3vsH2O
Chr8	20428649	20428980	332	-	Chr8:20428649-20428980	Cluster_19742	0.031	GUCGGUAGUUCGAGUCUAC	48	0.138	N	N2	-1	NA	NA	NA	100	0.79	0.05	0.1	0.12	0.07	0.01	0.01	0.03	0.16	0.8	NA	NA	14	10	0	1.428	0.514	0	1	1	0	0.1035	0.0912	0.0912	1	NA	BAI3vsBAI3H
Chr8	20428649	20428980	332	-	Chr8:20428649-20428980	Cluster_19742	0.031	GUCGGUAGUUCGAGUCUAC	48	0.138	N	N2	-1	NA	NA	NA	100	0.79	0.05	0.1	0.12	0.07	0.01	0.01	0.03	0.16	0.8	NA	NA	14	10	0	28.181	4.817	3.286	0.001015	0.147158	0	0.1035	0.0912	0.0912	1	NA	BAI3HvsH2O
Chr8	20928446	20928819	374	-	Chr8:20928446-20928819	Cluster_19788	0.007	AUUCCGUCCUCGGCCACCA	861	0.025	N	N2	-1	NA	NA	NA	101	0.02	0.01	0	0	0	0	0.01	0.01	0.02	0.97	NA	NA	54	34	0	92.381	6.53	6.171	6.77954e-10	2.53345e-07	0.2209	0.0778	0.093	0.093	1	NA	BAI3vsH2O
Chr8	20928446	20928819	374	-	Chr8:20928446-20928819	Cluster_19788	0.007	AUUCCGUCCUCGGCCACCA	861	0.025	N	N2	-1	NA	NA	NA	101	0.02	0.01	0	0	0	0	0.01	0.01	0.02	0.97	NA	NA	54	34	0	1.553	0.635	0	1	1	0.2209	0.0778	0.093	0.093	1	NA	BAI3vsBAI3H
Chr8	20928446	20928819	374	-	Chr8:20928446-20928819	Cluster_19788	0.007	AUUCCGUCCUCGGCCACCA	861	0.025	N	N2	-1	NA	NA	NA	101	0.02	0.01	0	0	0	0	0.01	0.01	0.02	0.97	NA	NA	54	34	0	59.473	5.894	5.291	1.21744e-07	8.07529e-05	0.2209	0.0778	0.093	0.093	1	NA	BAI3HvsH2O
Chr8	21136017	21136341	325	-	Chr8:21136017-21136341	Cluster_19812	0.043	GGGGGUCGUCGGUUCGAUC	53	0.141	N	N2	-1	LOC_Os08g33790	hypothetical protein	LOC_Os08g33790	101	0.75	0.13	0.25	0.15	0.07	0	0.05	0.06	0.41	0.52	NA	NA	29	22	1	24.483	4.614	4.131	3.61836e-05	0.0105497	0.066	0.0847	0.0821	0.0821	1	NA	BAI3HvsH2O
Chr8	21136017	21136341	325	-	Chr8:21136017-21136341	Cluster_19812	0.043	GGGGGUCGUCGGUUCGAUC	53	0.141	N	N2	-1	LOC_Os08g33790	hypothetical protein	LOC_Os08g33790	101	0.75	0.13	0.25	0.15	0.07	0	0.05	0.06	0.41	0.52	NA	NA	29	22	1	1.218	0.285	0	1	1	0.066	0.0847	0.0821	0.0821	1	NA	BAI3vsBAI3H
Chr8	21136017	21136341	325	-	Chr8:21136017-21136341	Cluster_19812	0.043	GGGGGUCGUCGGUUCGAUC	53	0.141	N	N2	-1	LOC_Os08g33790	hypothetical protein	LOC_Os08g33790	101	0.75	0.13	0.25	0.15	0.07	0	0.05	0.06	0.41	0.52	NA	NA	29	22	1	29.822	4.898	4.597	4.27761e-06	0.000641206	0.066	0.0847	0.0821	0.0821	1	NA	BAI3vsH2O
Chr8	21397901	21397923	23	-	Chr8:21397901-21397923	Cluster_19839	0	GGAGCAGAUCUCGGAGCGGA	110	0.061	N	N2	-1	LOC_Os08g34130	mitochondrial glycoprotein, putative, expressed	LOC_Os08g34130	101	0.8	0.19	0.41	0.25	0.09	0	0	0	0.61	0.39	NA	NA	16	12	0	313.904	8.294	4.145	3.39195e-05	0.00382958	0.0597	0.0978	0.0949	0.0949	1	NA	BAI3vsH2O
Chr8	21397901	21397923	23	-	Chr8:21397901-21397923	Cluster_19839	0	GGAGCAGAUCUCGGAGCGGA	110	0.061	N	N2	-1	LOC_Os08g34130	mitochondrial glycoprotein, putative, expressed	LOC_Os08g34130	101	0.8	0.19	0.41	0.25	0.09	0	0	0	0.61	0.39	NA	NA	16	12	0	1.164	0.219	0	1	1	0.0597	0.0978	0.0949	0.0949	1	NA	BAI3vsBAI3H
Chr8	21397901	21397923	23	-	Chr8:21397901-21397923	Cluster_19839	0	GGAGCAGAUCUCGGAGCGGA	110	0.061	N	N2	-1	LOC_Os08g34130	mitochondrial glycoprotein, putative, expressed	LOC_Os08g34130	101	0.8	0.19	0.41	0.25	0.09	0	0	0	0.61	0.39	NA	NA	16	12	0	269.711	8.075	3.995	6.47327e-05	0.0166919	0.0597	0.0978	0.0949	0.0949	1	NA	BAI3HvsH2O
Chr8	23605123	23605495	373	+	Chr8:23605123-23605495	Cluster_20023	1	AGGUCAUCGCCAGGGGCU	198	0.075	N	N2	-1	NA	NA	NA	100	0.06	0.01	0.01	0	0	0	0.05	0.06	0	0.94	NA	NA	12	8	0	30.838	4.947	3.69	0.000223886	0.0198667	0.0136	0.1066	0.096	0.096	1	NA	BAI3vsH2O
Chr8	23605123	23605495	373	+	Chr8:23605123-23605495	Cluster_20023	1	AGGUCAUCGCCAGGGGCU	198	0.075	N	N2	-1	NA	NA	NA	100	0.06	0.01	0.01	0	0	0	0.05	0.06	0	0.94	NA	NA	12	8	0	19.944	4.318	2.878	0.00399886	0.463309	0.0136	0.1066	0.096	0.096	1	NA	BAI3HvsH2O
Chr8	23605123	23605495	373	+	Chr8:23605123-23605495	Cluster_20023	1	AGGUCAUCGCCAGGGGCU	198	0.075	N	N2	-1	NA	NA	NA	100	0.06	0.01	0.01	0	0	0	0.05	0.06	0	0.94	NA	NA	12	8	0	1.546	0.629	0	1	1	0.0136	0.1066	0.096	0.096	1	NA	BAI3vsBAI3H
Chr8	23896499	23896520	22	+	Chr8:23896499-23896520	Cluster_20057	1	UAGGUCAUCGCCAGGGGC	5617	0.003	N	N2	-1	LOC_Os08g37730	helix-loop-helix DNA-binding protein, putative, expressed	LOC_Os08g37730	101	0.02	0	0	0	0	0	0	0	0.02	0.98	NA	NA	304	218	1	260.448	8.025	10.395	2.61063e-25	6.92653e-22	0.0034	0.07	0.0597	0.0597	1	NA	BAI3HvsH2O
Chr8	23896499	23896520	22	+	Chr8:23896499-23896520	Cluster_20057	1	UAGGUCAUCGCCAGGGGC	5617	0.003	N	N2	-1	LOC_Os08g37730	helix-loop-helix DNA-binding protein, putative, expressed	LOC_Os08g37730	101	0.02	0	0	0	0	0	0	0	0.02	0.98	NA	NA	304	218	1	1.422	0.508	0	1	1	0.0034	0.07	0.0597	0.0597	1	NA	BAI3vsBAI3H
Chr8	23896499	23896520	22	+	Chr8:23896499-23896520	Cluster_20057	1	UAGGUCAUCGCCAGGGGC	5617	0.003	N	N2	-1	LOC_Os08g37730	helix-loop-helix DNA-binding protein, putative, expressed	LOC_Os08g37730	101	0.02	0	0	0	0	0	0	0	0.02	0.98	NA	NA	304	218	1	370.251	8.532	11.277	1.70484e-29	2.82706e-26	0.0034	0.07	0.0597	0.0597	1	NA	BAI3vsH2O
Chr8	25216636	25217279	644	+	Chr8:25216636-25217279	Cluster_20198	0.953	AGUCCAACUUCGGGCGCCA	81	0.117	N	N2	-1	LOC_Os08g39840	lipoxygenase, chloroplast precursor, putative, expressed	LOC_Os08g39840	100	0.02	0.68	0.15	0.24	0.01	0	0.01	0.04	0.02	0.94	NA	NA	16	12	0	24.15	4.594	3.855	0.000115548	0.0111887	0	0.0977	0.0846	0.0846	1	NA	BAI3vsH2O
Chr8	25216636	25217279	644	+	Chr8:25216636-25217279	Cluster_20198	0.953	AGUCCAACUUCGGGCGCCA	81	0.117	N	N2	-1	LOC_Os08g39840	lipoxygenase, chloroplast precursor, putative, expressed	LOC_Os08g39840	100	0.02	0.68	0.15	0.24	0.01	0	0.01	0.04	0.02	0.94	NA	NA	16	12	0	17.374	4.119	3.126	0.00177249	0.22935	0	0.0977	0.0846	0.0846	1	NA	BAI3HvsH2O
Chr8	25216636	25217279	644	+	Chr8:25216636-25217279	Cluster_20198	0.953	AGUCCAACUUCGGGCGCCA	81	0.117	N	N2	-1	LOC_Os08g39840	lipoxygenase, chloroplast precursor, putative, expressed	LOC_Os08g39840	100	0.02	0.68	0.15	0.24	0.01	0	0.01	0.04	0.02	0.94	NA	NA	16	12	0	1.39	0.475	0	1	1	0	0.0977	0.0846	0.0846	1	NA	BAI3vsBAI3H
Chr8	25249054	25249466	413	-	Chr8:25249054-25249466	Cluster_20201	0.035	AGUCCAACUUCGGGCGCCA	111	0.089	N	N2	-1	LOC_Os08g39850	lipoxygenase, chloroplast precursor, putative, expressed	LOC_Os08g39850	101	0	0.69	0.14	0.2	0	0.01	0	0.03	0	0.97	NA	NA	18	13	0	218.864	7.774	4.196	2.71812e-05	0.00317696	0.0347	0.0945	0.0882	0.0882	1	NA	BAI3vsH2O
Chr8	25249054	25249466	413	-	Chr8:25249054-25249466	Cluster_20201	0.035	AGUCCAACUUCGGGCGCCA	111	0.089	N	N2	-1	LOC_Os08g39850	lipoxygenase, chloroplast precursor, putative, expressed	LOC_Os08g39850	101	0	0.69	0.14	0.2	0	0.01	0	0.03	0	0.97	NA	NA	18	13	0	141.8	7.148	3.733	0.000189202	0.037462	0.0347	0.0945	0.0882	0.0882	1	NA	BAI3HvsH2O
Chr8	25249054	25249466	413	-	Chr8:25249054-25249466	Cluster_20201	0.035	AGUCCAACUUCGGGCGCCA	111	0.089	N	N2	-1	LOC_Os08g39850	lipoxygenase, chloroplast precursor, putative, expressed	LOC_Os08g39850	101	0	0.69	0.14	0.2	0	0.01	0	0.03	0	0.97	NA	NA	18	13	0	1.543	0.626	0	1	1	0.0347	0.0945	0.0882	0.0882	1	NA	BAI3vsBAI3H
Chr8	26514433	26514454	22	+	Chr8:26514433-26514454	Cluster_20307	1	AAGGGACAAGGCGAAAAAA	1214	0.016	N	N2	-1	NA	NA	NA	111	0.66	0.16	0.17	0.08	0.01	0	0	0	0.69	0.31	NA	NA	192	15	0	499.856	8.965	4.647	3.3656e-06	0.00165321	0.0772	0.0724	0.0729	0.0729	1	NA	BAI3HvsH2O
Chr8	26514433	26514454	22	+	Chr8:26514433-26514454	Cluster_20307	1	AAGGGACAAGGCGAAAAAA	1214	0.016	N	N2	-1	NA	NA	NA	111	0.66	0.16	0.17	0.08	0.01	0	0	0	0.69	0.31	NA	NA	192	15	0	6626.46	12.694	7.155	8.3707e-13	4.27099e-10	0.0772	0.0724	0.0729	0.0729	1	NA	BAI3vsH2O
Chr8	26514433	26514454	22	+	Chr8:26514433-26514454	Cluster_20307	1	AAGGGACAAGGCGAAAAAA	1214	0.016	N	N2	-1	NA	NA	NA	111	0.66	0.16	0.17	0.08	0.01	0	0	0	0.69	0.31	NA	NA	192	15	0	13.257	3.729	4.242	2.21682e-05	0.00773903	0.0772	0.0724	0.0729	0.0729	1	NA	BAI3vsBAI3H
Chr8	26796234	26796389	156	-	Chr8:26796234-26796389	Cluster_20327	0.006	CGGACGCCUGCAGGAAAA	115	0.07	N	N2	-1	LOC_Os08g42440	CCT/B-box zinc finger protein, putative, expressed	LOC_Os08g42440	101	0.59	0.29	0.1	0.03	0	0	0	0.01	0.36	0.63	NA	NA	16	14	0	67.833	6.084	4.251	2.12559e-05	0.00255186	0.2007	0.0961	0.1077	0.1077	1	NA	BAI3vsH2O
Chr8	26796234	26796389	156	-	Chr8:26796234-26796389	Cluster_20327	0.006	CGGACGCCUGCAGGAAAA	115	0.07	N	N2	-1	LOC_Os08g42440	CCT/B-box zinc finger protein, putative, expressed	LOC_Os08g42440	101	0.59	0.29	0.1	0.03	0	0	0	0.01	0.36	0.63	NA	NA	16	14	0	46.985	5.554	3.686	0.000227817	0.0438003	0.2007	0.0961	0.1077	0.1077	1	NA	BAI3HvsH2O
Chr8	26796234	26796389	156	-	Chr8:26796234-26796389	Cluster_20327	0.006	CGGACGCCUGCAGGAAAA	115	0.07	N	N2	-1	LOC_Os08g42440	CCT/B-box zinc finger protein, putative, expressed	LOC_Os08g42440	101	0.59	0.29	0.1	0.03	0	0	0	0.01	0.36	0.63	NA	NA	16	14	0	1.444	0.53	0	1	1	0.2007	0.0961	0.1077	0.1077	1	NA	BAI3vsBAI3H
Chr8	2924080	2924101	22	-	Chr8:2924080-2924101	Cluster_18853	0	AUGGUUAGGACGUGGCCCU	40	0.064	N	N2	-1	NA	NA	NA	100	0.52	0.44	0.19	0.11	0	0	0	0	0.32	0.68	NA	NA	11	8	0	1.147	0.198	0	1	1	0.1222	0.111	0.1117	0.1117	1	NA	BAI3vsBAI3H
Chr8	2924080	2924101	22	-	Chr8:2924080-2924101	Cluster_18853	0	AUGGUUAGGACGUGGCCCU	40	0.064	N	N2	-1	NA	NA	NA	100	0.52	0.44	0.19	0.11	0	0	0	0	0.32	0.68	NA	NA	11	8	0	175.058	7.452	3.543	0.000395154	0.0685244	0.1222	0.111	0.1117	0.1117	1	NA	BAI3HvsH2O
Chr8	2924080	2924101	22	-	Chr8:2924080-2924101	Cluster_18853	0	AUGGUUAGGACGUGGCCCU	40	0.064	N	N2	-1	NA	NA	NA	100	0.52	0.44	0.19	0.11	0	0	0	0	0.32	0.68	NA	NA	11	8	0	200.875	7.65	3.681	0.000232642	0.0203711	0.1222	0.111	0.1117	0.1117	1	NA	BAI3vsH2O
Chr8	3941220	3941315	96	-	Chr8:3941220-3941315	Cluster_18943	0.004	GCAGGAGGUCGGCGGUUC	61	0.067	N	N2	-1	LOC_Os08g07040	plant protein of unknown function domain containing protein, expressed	LOC_Os08g07040	100	0.58	0.14	0.15	0	0	0	0	0	0.57	0.43	NA	NA	12	8	0	112.562	6.815	3.581	0.000342573	0.0288544	0.1764	0.1084	0.1141	0.1141	1	NA	BAI3vsH2O
Chr8	3941220	3941315	96	-	Chr8:3941220-3941315	Cluster_18943	0.004	GCAGGAGGUCGGCGGUUC	61	0.067	N	N2	-1	LOC_Os08g07040	plant protein of unknown function domain containing protein, expressed	LOC_Os08g07040	100	0.58	0.14	0.15	0	0	0	0	0	0.57	0.43	NA	NA	12	8	0	1.232	0.301	0	1	1	0.1764	0.1084	0.1141	0.1141	1	NA	BAI3vsBAI3H
Chr8	3941220	3941315	96	-	Chr8:3941220-3941315	Cluster_18943	0.004	GCAGGAGGUCGGCGGUUC	61	0.067	N	N2	-1	LOC_Os08g07040	plant protein of unknown function domain containing protein, expressed	LOC_Os08g07040	100	0.58	0.14	0.15	0	0	0	0	0	0.57	0.43	NA	NA	12	8	0	91.345	6.513	3.349	0.000810849	0.122934	0.1764	0.1084	0.1141	0.1141	1	NA	BAI3HvsH2O
Chr8	4868513	4868533	21	+	Chr8:4868513-4868533	Cluster_19015	1	CGAUUCCGUCCUCGGCCA	372	0.021	N	N2	-1	NA	NA	NA	101	0.72	0	0	0	0	0	0	0	0.72	0.28	NA	NA	31	18	0	1.392	0.477	0	1	1	0.1641	0.0855	0.092	0.092	1	NA	BAI3vsBAI3H
Chr8	4868513	4868533	21	+	Chr8:4868513-4868533	Cluster_19015	1	CGAUUCCGUCCUCGGCCA	372	0.021	N	N2	-1	NA	NA	NA	101	0.72	0	0	0	0	0	0	0	0.72	0.28	NA	NA	31	18	0	611.308	9.256	4.799	1.59644e-06	0.000273269	0.1641	0.0855	0.092	0.092	1	NA	BAI3vsH2O
Chr8	4868513	4868533	21	+	Chr8:4868513-4868533	Cluster_19015	1	CGAUUCCGUCCUCGGCCA	372	0.021	N	N2	-1	NA	NA	NA	101	0.72	0	0	0	0	0	0	0	0.72	0.28	NA	NA	31	18	0	439.113	8.778	4.476	7.59891e-06	0.00325184	0.1641	0.0855	0.092	0.092	1	NA	BAI3HvsH2O
Chr8	498562	498704	143	-	Chr8:498562-498704	Cluster_18670	0.021	UCGAACACCAGGAUGCGCUC	118	0.153	N	N2	-1	LOC_Os08g01830	TKL_IRAK_CR4L.6 - The CR4L subfamily has homology with Crinkly4, expressed	LOC_Os08g01830	110	0.97	0.02	0.65	0.09	0.02	0.01	0.02	0.91	0.07	0.03	NA	xisRNA063	15	0	0	6.122	2.614	0.333	0.739063	1	0.1975	0.1236	0.1258	0.1258	1	NA	BAI3HvsH2O
Chr8	498562	498704	143	-	Chr8:498562-498704	Cluster_18670	0.021	UCGAACACCAGGAUGCGCUC	118	0.153	N	N2	-1	LOC_Os08g01830	TKL_IRAK_CR4L.6 - The CR4L subfamily has homology with Crinkly4, expressed	LOC_Os08g01830	110	0.97	0.02	0.65	0.09	0.02	0.01	0.02	0.91	0.07	0.03	NA	xisRNA063	15	0	0	79.862	6.319	3.751	0.000176414	0.0454429	0.1975	0.1236	0.1258	0.1258	1	NA	BAI3vsBAI3H
Chr8	498562	498704	143	-	Chr8:498562-498704	Cluster_18670	0.021	UCGAACACCAGGAUGCGCUC	118	0.153	N	N2	-1	LOC_Os08g01830	TKL_IRAK_CR4L.6 - The CR4L subfamily has homology with Crinkly4, expressed	LOC_Os08g01830	110	0.97	0.02	0.65	0.09	0.02	0.01	0.02	0.91	0.07	0.03	NA	xisRNA063	15	0	0	488.899	8.933	4.517	6.26816e-06	0.000884611	0.1975	0.1236	0.1258	0.1258	1	NA	BAI3vsH2O
Chr8	5901408	5901430	23	+	Chr8:5901408-5901430	Cluster_19079	1	UAGGUCAUCGCCAGGGGC	5528	0.004	N	N2	-1	LOC_Os08g10180	retrotransposon protein, putative, unclassified, expressed	LOC_Os08g10180	101	0	0.07	0.03	0	0	0	0	0	0	1	NA	NA	319	222	1	235.86	7.882	10.423	1.94287e-25	5.72758e-22	0.012	0.07	0.0609	0.0609	1	NA	BAI3HvsH2O
Chr8	5901408	5901430	23	+	Chr8:5901408-5901430	Cluster_19079	1	UAGGUCAUCGCCAGGGGC	5528	0.004	N	N2	-1	LOC_Os08g10180	retrotransposon protein, putative, unclassified, expressed	LOC_Os08g10180	101	0	0.07	0.03	0	0	0	0	0	0	1	NA	NA	319	222	1	1.484	0.569	0	1	1	0.012	0.07	0.0609	0.0609	1	NA	BAI3vsBAI3H
Chr8	5901408	5901430	23	+	Chr8:5901408-5901430	Cluster_19079	1	UAGGUCAUCGCCAGGGGC	5528	0.004	N	N2	-1	LOC_Os08g10180	retrotransposon protein, putative, unclassified, expressed	LOC_Os08g10180	101	0	0.07	0.03	0	0	0	0	0	0	1	NA	NA	319	222	1	349.943	8.451	11.439	2.66843e-30	5.44605e-27	0.012	0.07	0.0609	0.0609	1	NA	BAI3vsH2O
Chr8	5987425	5987746	322	*	Chr8:5987425-5987746	Cluster_19087	0.673	CCCUUGUUGGUUUAUGACC	30	0.259	N	N2	-1	LOC_Os08g10290	SHR5-receptor-like kinase, putative, expressed	LOC_Os08g10290	100	0.17	0.04	0.36	0.1	0.11	0.02	0.08	0.35	0.27	0.38	NA	NA	16	0	1	0.735	-0.443	0	1	1	0.0817	0.1165	0.1141	0.1141	1	NA	BAI3HvsH2O
Chr8	5987425	5987746	322	*	Chr8:5987425-5987746	Cluster_19087	0.673	CCCUUGUUGGUUUAUGACC	30	0.259	N	N2	-1	LOC_Os08g10290	SHR5-receptor-like kinase, putative, expressed	LOC_Os08g10290	100	0.17	0.04	0.36	0.1	0.11	0.02	0.08	0.35	0.27	0.38	NA	NA	16	0	1	30.034	4.909	3.651	0.000260792	0.0623364	0.0817	0.1165	0.1141	0.1141	1	NA	BAI3vsBAI3H
Chr8	5987425	5987746	322	*	Chr8:5987425-5987746	Cluster_19087	0.673	CCCUUGUUGGUUUAUGACC	30	0.259	N	N2	-1	LOC_Os08g10290	SHR5-receptor-like kinase, putative, expressed	LOC_Os08g10290	100	0.17	0.04	0.36	0.1	0.11	0.02	0.08	0.35	0.27	0.38	NA	NA	16	0	1	22.086	4.465	3.509	0.000449063	0.0364359	0.0817	0.1165	0.1141	0.1141	1	NA	BAI3vsH2O
Chr8	6004137	6004167	31	*	Chr8:6004137-6004167	Cluster_19089	0.752	CCCUUGUUGGUUUAUGACC	19	0.317	N	N2	-1	LOC_Os08g10300	SHR5-receptor-like kinase, putative, expressed	LOC_Os08g10300	110	0	0.02	0.39	0.14	0.09	0.01	0.01	0.2	0.3	0.5	NA	NA	12	0	0	291.848	8.189	3.98	6.87856e-05	0.0190106	0.5797	0.1354	0.1519	0.1519	1	NA	BAI3vsBAI3H
Chr8	6004137	6004167	31	*	Chr8:6004137-6004167	Cluster_19089	0.752	CCCUUGUUGGUUUAUGACC	19	0.317	N	N2	-1	LOC_Os08g10300	SHR5-receptor-like kinase, putative, expressed	LOC_Os08g10300	110	0	0.02	0.39	0.14	0.09	0.01	0.01	0.2	0.3	0.5	NA	NA	12	0	0	76.155	6.251	3.651	0.000261197	0.0225559	0.5797	0.1354	0.1519	0.1519	1	NA	BAI3vsH2O
Chr8	6004137	6004167	31	*	Chr8:6004137-6004167	Cluster_19089	0.752	CCCUUGUUGGUUUAUGACC	19	0.317	N	N2	-1	LOC_Os08g10300	SHR5-receptor-like kinase, putative, expressed	LOC_Os08g10300	110	0	0.02	0.39	0.14	0.09	0.01	0.01	0.2	0.3	0.5	NA	NA	12	0	0	0.261	-1.938	0	1	1	0.5797	0.1354	0.1519	0.1519	1	NA	BAI3HvsH2O
Chr8	8919198	8919219	22	+	Chr8:8919198-8919219	Cluster_19204	1	AACAUUUUGGUGUAUGACC	577	0.032	N	N2	-1	LOC_Os08g14820	hypothetical protein	NA	110	0.88	0.02	0.13	0	0	0	0	0.01	0.86	0.13	NA	NA	58	0	0	333.738	8.383	5.884	4.01193e-09	2.47546e-06	0.135	0.0827	0.0832	0.0832	1	NA	BAI3vsBAI3H
Chr8	8919198	8919219	22	+	Chr8:8919198-8919219	Cluster_19204	1	AACAUUUUGGUGUAUGACC	577	0.032	N	N2	-1	LOC_Os08g14820	hypothetical protein	NA	110	0.88	0.02	0.13	0	0	0	0	0.01	0.86	0.13	NA	NA	58	0	0	4.84	2.275	0.152	0.878848	1	0.135	0.0827	0.0832	0.0832	1	NA	BAI3HvsH2O
Chr8	8919198	8919219	22	+	Chr8:8919198-8919219	Cluster_19204	1	AACAUUUUGGUGUAUGACC	577	0.032	N	N2	-1	LOC_Os08g14820	hypothetical protein	NA	110	0.88	0.02	0.13	0	0	0	0	0.01	0.86	0.13	NA	NA	58	0	0	1615.35	10.658	5.76	8.42072e-09	2.45515e-06	0.135	0.0827	0.0832	0.0832	1	NA	BAI3vsH2O
Chr9	10791872	10791903	32	*	Chr9:10791872-10791903	Cluster_20949	0.784	GCUCUUGCUUGUUUAUGACU	1162	0.033	20	N6	-1	LOC_Os09g17630	receptor-like protein kinase 2, putative, expressed	LOC_Os09g17630	110	0.79	0	0.59	0.12	0.18	0.01	0	0.19	0.43	0.38	NA	xisRNA004	299	1	0	14.174	3.825	1.144	0.252525	1	0.6166	0.0712	0.1176	0.6166	1	NA	BAI3HvsH2O
Chr9	10791872	10791903	32	*	Chr9:10791872-10791903	Cluster_20949	0.784	GCUCUUGCUUGUUUAUGACU	1162	0.033	20	N6	-1	LOC_Os09g17630	receptor-like protein kinase 2, putative, expressed	LOC_Os09g17630	110	0.79	0	0.59	0.12	0.18	0.01	0	0.19	0.43	0.38	NA	xisRNA004	299	1	0	124.209	6.957	4.118	3.82793e-05	0.0114115	0.6166	0.0712	0.1176	0.6166	1	NA	BAI3vsBAI3H
Chr9	10791872	10791903	32	*	Chr9:10791872-10791903	Cluster_20949	0.784	GCUCUUGCUUGUUUAUGACU	1162	0.033	20	N6	-1	LOC_Os09g17630	receptor-like protein kinase 2, putative, expressed	LOC_Os09g17630	110	0.79	0	0.59	0.12	0.18	0.01	0	0.19	0.43	0.38	NA	xisRNA004	299	1	0	1760.6	10.782	5.652	1.58245e-08	4.37348e-06	0.6166	0.0712	0.1176	0.6166	1	NA	BAI3vsH2O
Chr9	11422403	11422482	80	-	Chr9:11422403-11422482	Cluster_20975	0	CGAGUCCCACCUUCGGCAC	49	0.092	N	N2	-1	LOC_Os09g19136	expressed protein	NA	101	0.98	0.01	0.26	0.21	0.07	0	0	0	0.49	0.51	NA	NA	16	12	0	354.421	8.469	4.266	1.9861e-05	0.00240617	0.0564	0.0972	0.0939	0.0939	1	NA	BAI3vsH2O
Chr9	11422403	11422482	80	-	Chr9:11422403-11422482	Cluster_20975	0	CGAGUCCCACCUUCGGCAC	49	0.092	N	N2	-1	LOC_Os09g19136	expressed protein	NA	101	0.98	0.01	0.26	0.21	0.07	0	0	0	0.49	0.51	NA	NA	16	12	0	1.251	0.324	0	1	1	0.0564	0.0972	0.0939	0.0939	1	NA	BAI3vsBAI3H
Chr9	11422403	11422482	80	-	Chr9:11422403-11422482	Cluster_20975	0	CGAGUCCCACCUUCGGCAC	49	0.092	N	N2	-1	LOC_Os09g19136	expressed protein	NA	101	0.98	0.01	0.26	0.21	0.07	0	0	0	0.49	0.51	NA	NA	16	12	0	283.211	8.146	4.046	5.21774e-05	0.0142719	0.0564	0.0972	0.0939	0.0939	1	NA	BAI3HvsH2O
Chr9	11990996	11991041	46	-	Chr9:11990996-11991041	Cluster_21010	0.18	ACAACCAGCUCGGACAUGUGC	46	0.192	N	N2	-1	LOC_Os09g20020	NBS-LRR resistance-like protein B8, putative, expressed	LOC_Os09g20020	110	0.97	0.03	0.21	0.22	0.24	0.02	0.04	0.48	0.35	0.17	NA	xisRNA047	42	0	0	89.851	6.489	5.676	1.37865e-08	7.78263e-06	0.2691	0.0882	0.0951	0.0951	1	NA	BAI3vsBAI3H
Chr9	11990996	11991041	46	-	Chr9:11990996-11991041	Cluster_21010	0.18	ACAACCAGCUCGGACAUGUGC	46	0.192	N	N2	-1	LOC_Os09g20020	NBS-LRR resistance-like protein B8, putative, expressed	LOC_Os09g20020	110	0.97	0.03	0.21	0.22	0.24	0.02	0.04	0.48	0.35	0.17	NA	xisRNA047	42	0	0	15.878	3.989	1.21	0.226356	1	0.2691	0.0882	0.0951	0.0951	1	NA	BAI3HvsH2O
Chr9	11990996	11991041	46	-	Chr9:11990996-11991041	Cluster_21010	0.18	ACAACCAGCUCGGACAUGUGC	46	0.192	N	N2	-1	LOC_Os09g20020	NBS-LRR resistance-like protein B8, putative, expressed	LOC_Os09g20020	110	0.97	0.03	0.21	0.22	0.24	0.02	0.04	0.48	0.35	0.17	NA	xisRNA047	42	0	0	1426.66	10.478	5.611	2.01513e-08	5.45565e-06	0.2691	0.0882	0.0951	0.0951	1	NA	BAI3vsH2O
Chr9	12009316	12009338	23	+	Chr9:12009316-12009338	Cluster_21012	1	CGGCUGAAGGGGCUCCCCU	551	0.025	N	N2	-1	LOC_Os09g20040	resistance-like protein I2GA-SH194-2, putative, expressed	LOC_Os09g20040	101	0.26	0.66	0.06	0.19	0	0	0	0	0.01	0.99	NA	NA	46	35	0	632.782	9.306	4.995	5.89832e-07	0.000332967	0.119	0.0787	0.082	0.082	1	NA	BAI3HvsH2O
Chr9	12009316	12009338	23	+	Chr9:12009316-12009338	Cluster_21012	1	CGGCUGAAGGGGCUCCCCU	551	0.025	N	N2	-1	LOC_Os09g20040	resistance-like protein I2GA-SH194-2, putative, expressed	LOC_Os09g20040	101	0.26	0.66	0.06	0.19	0	0	0	0	0.01	0.99	NA	NA	46	35	0	1.182	0.241	0	1	1	0.119	0.0787	0.082	0.082	1	NA	BAI3vsBAI3H
Chr9	12009316	12009338	23	+	Chr9:12009316-12009338	Cluster_21012	1	CGGCUGAAGGGGCUCCCCU	551	0.025	N	N2	-1	LOC_Os09g20040	resistance-like protein I2GA-SH194-2, putative, expressed	LOC_Os09g20040	101	0.26	0.66	0.06	0.19	0	0	0	0	0.01	0.99	NA	NA	46	35	0	747.952	9.547	5.164	2.4167e-07	5.25573e-05	0.119	0.0787	0.082	0.082	1	NA	BAI3vsH2O
Chr9	12069062	12069104	43	+	Chr9:12069062-12069104	Cluster_21018	1	GCCAUGCGAGAGUAGGUC	392	0.012	N	N2	-1	LOC_Os09g20150	C1-like domain containing protein, expressed	NA	101	0.67	0.32	0.01	0	0	0	0	0	0.67	0.33	NA	NA	23	34	0	129.743	7.02	4.697	2.63884e-06	0.000414282	0.0114	0.083	0.0752	0.0752	1	NA	BAI3vsH2O
Chr9	12069062	12069104	43	+	Chr9:12069062-12069104	Cluster_21018	1	GCCAUGCGAGAGUAGGUC	392	0.012	N	N2	-1	LOC_Os09g20150	C1-like domain containing protein, expressed	NA	101	0.67	0.32	0.01	0	0	0	0	0	0.67	0.33	NA	NA	23	34	0	183.915	7.523	5.173	2.30852e-07	0.000142441	0.0114	0.083	0.0752	0.0752	1	NA	BAI3HvsH2O
Chr9	12069062	12069104	43	+	Chr9:12069062-12069104	Cluster_21018	1	GCCAUGCGAGAGUAGGUC	392	0.012	N	N2	-1	LOC_Os09g20150	C1-like domain containing protein, expressed	NA	101	0.67	0.32	0.01	0	0	0	0	0	0.67	0.33	NA	NA	23	34	0	0.705	-0.503	0	1	1	0.0114	0.083	0.0752	0.0752	1	NA	BAI3vsBAI3H
Chr9	12859961	12859994	34	+	Chr9:12859961-12859994	Cluster_21088	1	CUGGAUAGAGUACCUGGCU	120	0.045	N	N2	-1	LOC_Os09g21320	retrotransposon protein, putative, unclassified, expressed	LOC_Os09g21320	100	0.01	0.18	0.18	0	0	0	0	0	0	1	NA	NA	14	10	0	1.419	0.505	0	1	1	0	0.1044	0.0948	0.0948	1	NA	BAI3vsBAI3H
Chr9	12859961	12859994	34	+	Chr9:12859961-12859994	Cluster_21088	1	CUGGAUAGAGUACCUGGCU	120	0.045	N	N2	-1	LOC_Os09g21320	retrotransposon protein, putative, unclassified, expressed	LOC_Os09g21320	100	0.01	0.18	0.18	0	0	0	0	0	0	1	NA	NA	14	10	0	124.776	6.963	3.926	8.63935e-05	0.00895387	0	0.1044	0.0948	0.0948	1	NA	BAI3vsH2O
Chr9	12859961	12859994	34	+	Chr9:12859961-12859994	Cluster_21088	1	CUGGAUAGAGUACCUGGCU	120	0.045	N	N2	-1	LOC_Os09g21320	retrotransposon protein, putative, unclassified, expressed	LOC_Os09g21320	100	0.01	0.18	0.18	0	0	0	0	0	0	1	NA	NA	14	10	0	87.938	6.458	3.513	0.000443187	0.0758621	0	0.1044	0.0948	0.0948	1	NA	BAI3HvsH2O
Chr9	13066703	13066724	22	-	Chr9:13066703-13066724	Cluster_21104	0	CGGUUAGAGCACAGCACU	68	0.074	N	N2	-1	NA	NA	NA	101	0.31	0.2	0.18	0	0	0	0	0	0.28	0.72	NA	NA	12	13	0	0.906	-0.142	0	1	1	0.0499	0.1017	0.0979	0.0979	1	NA	BAI3vsBAI3H
Chr9	13066703	13066724	22	-	Chr9:13066703-13066724	Cluster_21104	0	CGGUUAGAGCACAGCACU	68	0.074	N	N2	-1	NA	NA	NA	101	0.31	0.2	0.18	0	0	0	0	0	0.28	0.72	NA	NA	12	13	0	242.712	7.923	3.889	0.000100479	0.0100222	0.0499	0.1017	0.0979	0.0979	1	NA	BAI3vsH2O
Chr9	13066703	13066724	22	-	Chr9:13066703-13066724	Cluster_21104	0	CGGUUAGAGCACAGCACU	68	0.074	N	N2	-1	NA	NA	NA	101	0.31	0.2	0.18	0	0	0	0	0	0.28	0.72	NA	NA	12	13	0	267.879	8.065	3.983	6.81932e-05	0.0170689	0.0499	0.1017	0.0979	0.0979	1	NA	BAI3HvsH2O
Chr9	13258083	13258184	102	+	Chr9:13258083-13258184	Cluster_21121	1	ACCGGAGGAAAAGAAAUC	125	0.07	N	N2	-1	NA	NA	NA	101	0.69	0.18	0.34	0.09	0.01	0	0	0.3	0.24	0.46	NA	NA	22	16	0	129.242	7.014	4.538	5.6715e-06	0.000819109	0.0241	0.0903	0.0837	0.0837	1	NA	BAI3vsH2O
Chr9	13258083	13258184	102	+	Chr9:13258083-13258184	Cluster_21121	1	ACCGGAGGAAAAGAAAUC	125	0.07	N	N2	-1	NA	NA	NA	101	0.69	0.18	0.34	0.09	0.01	0	0	0.3	0.24	0.46	NA	NA	22	16	0	1.257	0.33	0	1	1	0.0241	0.0903	0.0837	0.0837	1	NA	BAI3vsBAI3H
Chr9	13258083	13258184	102	+	Chr9:13258083-13258184	Cluster_21121	1	ACCGGAGGAAAAGAAAUC	125	0.07	N	N2	-1	NA	NA	NA	101	0.69	0.18	0.34	0.09	0.01	0	0	0.3	0.24	0.46	NA	NA	22	16	0	102.789	6.684	4.233	2.30797e-05	0.00785063	0.0241	0.0903	0.0837	0.0837	1	NA	BAI3HvsH2O
Chr9	13272284	13272304	21	-	Chr9:13272284-13272304	Cluster_21124	0	AAGGAACCAUGUAGACUA	59	0.04	N	N2	-1	NA	NA	NA	100	0.8	0.1	0.24	0	0	0	0	0	0.65	0.35	NA	NA	12	10	0	72.612	6.182	3.729	0.000192401	0.0173632	0	0.1061	0.097	0.097	1	NA	BAI3vsH2O
Chr9	13272284	13272304	21	-	Chr9:13272284-13272304	Cluster_21124	0	AAGGAACCAUGUAGACUA	59	0.04	N	N2	-1	NA	NA	NA	100	0.8	0.1	0.24	0	0	0	0	0	0.65	0.35	NA	NA	12	10	0	1.099	0.136	0	1	1	0	0.1061	0.097	0.097	1	NA	BAI3vsBAI3H
Chr9	13272284	13272304	21	-	Chr9:13272284-13272304	Cluster_21124	0	AAGGAACCAUGUAGACUA	59	0.04	N	N2	-1	NA	NA	NA	100	0.8	0.1	0.24	0	0	0	0	0	0.65	0.35	NA	NA	12	10	0	66.059	6.046	3.602	0.000316348	0.0574887	0	0.1061	0.097	0.097	1	NA	BAI3HvsH2O
Chr9	14194593	14194678	86	+	Chr9:14194593-14194678	Cluster_21205	1	CGAAUCUCUCCGGGCGCA	185	0.031	N	N2	-1	LOC_Os09g23820	cytochrome P450 72A1, putative, expressed	LOC_Os09g23820	100	0.04	0.95	0.03	0	0	0	0	0	0	1	NA	NA	11	8	0	62.235	5.96	3.179	0.00147739	0.202052	0.0022	0.1135	0.1046	0.1046	1	NA	BAI3HvsH2O
Chr9	14194593	14194678	86	+	Chr9:14194593-14194678	Cluster_21205	1	CGAAUCUCUCCGGGCGCA	185	0.031	N	N2	-1	LOC_Os09g23820	cytochrome P450 72A1, putative, expressed	LOC_Os09g23820	100	0.04	0.95	0.03	0	0	0	0	0	0	1	NA	NA	11	8	0	92.283	6.528	3.658	0.000253921	0.0220165	0.0022	0.1135	0.1046	0.1046	1	NA	BAI3vsH2O
Chr9	14194593	14194678	86	+	Chr9:14194593-14194678	Cluster_21205	1	CGAAUCUCUCCGGGCGCA	185	0.031	N	N2	-1	LOC_Os09g23820	cytochrome P450 72A1, putative, expressed	LOC_Os09g23820	100	0.04	0.95	0.03	0	0	0	0	0	0	1	NA	NA	11	8	0	1.483	0.568	0	1	1	0.0022	0.1135	0.1046	0.1046	1	NA	BAI3vsBAI3H
Chr9	15026007	15026360	354	-	Chr9:15026007-15026360	Cluster_21295	0.003	AUCCGUGCGGCUUGACCA	7523	0.004	N	N2	-1	NA	NA	NA	101	0.01	0	0	0	0	0	0	0	0	0.99	NA	NA	367	332	2	1.128	0.174	0	1	1	0.2162	0.0696	0.0875	0.0875	1	NA	BAI3vsBAI3H
Chr9	15026007	15026360	354	-	Chr9:15026007-15026360	Cluster_21295	0.003	AUCCGUGCGGCUUGACCA	7523	0.004	N	N2	-1	NA	NA	NA	101	0.01	0	0	0	0	0	0	0	0	0.99	NA	NA	367	332	2	162.168	7.341	10.407	2.30404e-25	2.26411e-22	0.2162	0.0696	0.0875	0.0875	1	NA	BAI3vsH2O
Chr9	15026007	15026360	354	-	Chr9:15026007-15026360	Cluster_21295	0.003	AUCCGUGCGGCUUGACCA	7523	0.004	N	N2	-1	NA	NA	NA	101	0.01	0	0	0	0	0	0	0	0	0.99	NA	NA	367	332	2	143.715	7.167	10.065	7.92682e-24	1.75262e-20	0.2162	0.0696	0.0875	0.0875	1	NA	BAI3HvsH2O
Chr9	16326095	16326272	178	-	Chr9:16326095-16326272	Cluster_21444	0.029	AGCAGGGGGUCGUCGGUUC	137	0.046	N	N2	-1	LOC_Os09g26870	BRCA1 C Terminus domain containing protein, expressed	LOC_Os09g26870	100	0.82	0	0	0.01	0	0	0	0.02	0	0.98	NA	NA	9	8	0	201.044	7.651	3.681	0.000232384	0.0203711	0.0404	0.1189	0.1137	0.1137	1	NA	BAI3vsH2O
Chr9	16326095	16326272	178	-	Chr9:16326095-16326272	Cluster_21444	0.029	AGCAGGGGGUCGUCGGUUC	137	0.046	N	N2	-1	LOC_Os09g26870	BRCA1 C Terminus domain containing protein, expressed	LOC_Os09g26870	100	0.82	0	0	0.01	0	0	0	0.02	0	0.98	NA	NA	9	8	0	159.193	7.315	3.451	0.00055897	0.0904305	0.0404	0.1189	0.1137	0.1137	1	NA	BAI3HvsH2O
Chr9	16326095	16326272	178	-	Chr9:16326095-16326272	Cluster_21444	0.029	AGCAGGGGGUCGUCGGUUC	137	0.046	N	N2	-1	LOC_Os09g26870	BRCA1 C Terminus domain containing protein, expressed	LOC_Os09g26870	100	0.82	0	0	0.01	0	0	0	0.02	0	0.98	NA	NA	9	8	0	1.263	0.337	0	1	1	0.0404	0.1189	0.1137	0.1137	1	NA	BAI3vsBAI3H
Chr9	16424349	16424488	140	*	Chr9:16424349-16424488	Cluster_21457	0.225	UCGGAUGCUGGUGUACGACC	377	0.055	21	N6	54.9	LOC_Os09g27010	tyrosine protein kinase domain containing protein, putative, expressed	LOC_Os09g27010	110	0.99	0.01	0.37	0.5	0.03	0.06	0.01	0.22	0.17	0.61	NA	xisRNA033	108	0	0	272.484	8.09	5.324	1.01625e-07	5.0874e-05	0.3736	0.0761	0.0941	0.3736	1	NA	BAI3vsBAI3H
Chr9	16424349	16424488	140	*	Chr9:16424349-16424488	Cluster_21457	0.225	UCGGAUGCUGGUGUACGACC	377	0.055	21	N6	54.9	LOC_Os09g27010	tyrosine protein kinase domain containing protein, putative, expressed	LOC_Os09g27010	110	0.99	0.01	0.37	0.5	0.03	0.06	0.01	0.22	0.17	0.61	NA	xisRNA033	108	0	0	12.86	3.685	0.915	0.360027	1	0.3736	0.0761	0.0941	0.3736	1	NA	BAI3HvsH2O
Chr9	16424349	16424488	140	*	Chr9:16424349-16424488	Cluster_21457	0.225	UCGGAUGCUGGUGUACGACC	377	0.055	21	N6	54.9	LOC_Os09g27010	tyrosine protein kinase domain containing protein, putative, expressed	LOC_Os09g27010	110	0.99	0.01	0.37	0.5	0.03	0.06	0.01	0.22	0.17	0.61	NA	xisRNA033	108	0	0	3504.22	11.775	5.779	7.50517e-09	2.21252e-06	0.3736	0.0761	0.0941	0.3736	1	NA	BAI3vsH2O
Chr9	16628240	16628285	46	+	Chr9:16628240-16628285	Cluster_21474	1	CUCAGGCAUCGGUGGUUC	177	0.087	N	N2	-1	LOC_Os09g27350	RIO1 family protein, expressed	LOC_Os09g27350	101	0	0.98	0.15	0.06	0	0	0	0.58	0.3	0.12	NA	NA	20	14	0	1.205	0.269	0	1	1	0.099	0.0928	0.0932	0.0932	1	NA	BAI3vsBAI3H
Chr9	16628240	16628285	46	+	Chr9:16628240-16628285	Cluster_21474	1	CUCAGGCAUCGGUGGUUC	177	0.087	N	N2	-1	LOC_Os09g27350	RIO1 family protein, expressed	LOC_Os09g27350	101	0	0.98	0.15	0.06	0	0	0	0.58	0.3	0.12	NA	NA	20	14	0	278.507	8.122	4.086	4.39697e-05	0.0126805	0.099	0.0928	0.0932	0.0932	1	NA	BAI3HvsH2O
Chr9	16628240	16628285	46	+	Chr9:16628240-16628285	Cluster_21474	1	CUCAGGCAUCGGUGGUUC	177	0.087	N	N2	-1	LOC_Os09g27350	RIO1 family protein, expressed	LOC_Os09g27350	101	0	0.98	0.15	0.06	0	0	0	0.58	0.3	0.12	NA	NA	20	14	0	335.675	8.391	4.273	1.92603e-05	0.00234411	0.099	0.0928	0.0932	0.0932	1	NA	BAI3vsH2O
Chr9	21635103	21635463	361	*	Chr9:21635103-21635463	Cluster_22001	0.554	CCAAUCCAAAUGCUGAAGCUCU	13	0.494	N	N2	-1	LOC_Os09g37520	DUF630/DUF632 domains containing protein, putative, expressed	LOC_Os09g37520	100	0.92	0.08	0.08	0.22	0.2	0.09	0.2	0.52	0.19	0.29	NA	NA	12	0	0	62.706	5.971	3.879	0.000105082	0.0103644	0	0.131	0.1254	0.1254	1	NA	BAI3vsH2O
Chr9	21635103	21635463	361	*	Chr9:21635103-21635463	Cluster_22001	0.554	CCAAUCCAAAUGCUGAAGCUCU	13	0.494	N	N2	-1	LOC_Os09g37520	DUF630/DUF632 domains containing protein, putative, expressed	LOC_Os09g37520	100	0.92	0.08	0.08	0.22	0.2	0.09	0.2	0.52	0.19	0.29	NA	NA	12	0	0	2.462	1.3	0	1	1	0	0.131	0.1254	0.1254	1	NA	BAI3HvsH2O
Chr9	21635103	21635463	361	*	Chr9:21635103-21635463	Cluster_22001	0.554	CCAAUCCAAAUGCUGAAGCUCU	13	0.494	N	N2	-1	LOC_Os09g37520	DUF630/DUF632 domains containing protein, putative, expressed	LOC_Os09g37520	100	0.92	0.08	0.08	0.22	0.2	0.09	0.2	0.52	0.19	0.29	NA	NA	12	0	0	25.465	4.67	3.264	0.00109877	0.237012	0	0.131	0.1254	0.1254	1	NA	BAI3vsBAI3H
Chr9	22223213	22223234	22	-	Chr9:22223213-22223234	Cluster_22047	0	GAAUCUCUCCGGGCGCACC	327	0.036	N	N2	-1	LOC_Os09g38640	IBR domain containing protein, putative, expressed	LOC_Os09g38640	101	0.59	0.02	0.04	0	0	0	0	0	0.09	0.91	NA	NA	44	28	0	742.124	9.536	4.987	6.11817e-07	0.000118487	0.2135	0.08	0.0909	0.0909	1	NA	BAI3vsH2O
Chr9	22223213	22223234	22	-	Chr9:22223213-22223234	Cluster_22047	0	GAAUCUCUCCGGGCGCACC	327	0.036	N	N2	-1	LOC_Os09g38640	IBR domain containing protein, putative, expressed	LOC_Os09g38640	101	0.59	0.02	0.04	0	0	0	0	0	0.09	0.91	NA	NA	44	28	0	621.785	9.28	4.814	1.47629e-06	0.000768019	0.2135	0.08	0.0909	0.0909	1	NA	BAI3HvsH2O
Chr9	22223213	22223234	22	-	Chr9:22223213-22223234	Cluster_22047	0	GAAUCUCUCCGGGCGCACC	327	0.036	N	N2	-1	LOC_Os09g38640	IBR domain containing protein, putative, expressed	LOC_Os09g38640	101	0.59	0.02	0.04	0	0	0	0	0	0.09	0.91	NA	NA	44	28	0	1.194	0.255	0	1	1	0.2135	0.08	0.0909	0.0909	1	NA	BAI3vsBAI3H
Chr9	5835242	5835398	157	*	Chr9:5835242-5835398	Cluster_20721	0.621	UCAUCGACUCCAAGAUUGUUCACC	54	0.225	N	N2	-1	NA	NA	NA	100	0.99	0	0.05	0.08	0.09	0.15	0.24	0.52	0.36	0.12	NA	NA	48	1	0	11.485	3.522	0.897	0.369475	1	0.4241	0.0853	0.1229	0.4241	1	NA	BAI3HvsH2O
Chr9	5835242	5835398	157	*	Chr9:5835242-5835398	Cluster_20721	0.621	UCAUCGACUCCAAGAUUGUUCACC	54	0.225	N	N2	-1	NA	NA	NA	100	0.99	0	0.05	0.08	0.09	0.15	0.24	0.52	0.36	0.12	NA	NA	48	1	0	580.069	9.18	4.397	1.0962e-05	0.00143983	0.4241	0.0853	0.1229	0.4241	1	NA	BAI3vsH2O
Chr9	5835242	5835398	157	*	Chr9:5835242-5835398	Cluster_20721	0.621	UCAUCGACUCCAAGAUUGUUCACC	54	0.225	N	N2	-1	NA	NA	NA	100	0.99	0	0.05	0.08	0.09	0.15	0.24	0.52	0.36	0.12	NA	NA	48	1	0	50.506	5.658	3.483	0.000496746	0.112647	0.4241	0.0853	0.1229	0.4241	1	NA	BAI3vsBAI3H
Chr9	6054109	6054128	20	+	Chr9:6054109-6054128	Cluster_20741	1	AUCUCGGAGCGGAAACUC	168	0.027	N	N2	-1	NA	NA	NA	101	0.04	0.03	0	0	0	0	0	0	0	1	NA	NA	8	8	0	273.998	8.098	3.993	6.51066e-05	0.00696536	0.0171	0.1173	0.1094	0.1094	1	NA	BAI3vsH2O
Chr9	6054109	6054128	20	+	Chr9:6054109-6054128	Cluster_20741	1	AUCUCGGAGCGGAAACUC	168	0.027	N	N2	-1	NA	NA	NA	101	0.04	0.03	0	0	0	0	0	0	0	1	NA	NA	8	8	0	1.109	0.149	0	1	1	0.0171	0.1173	0.1094	0.1094	1	NA	BAI3vsBAI3H
Chr9	6054109	6054128	20	+	Chr9:6054109-6054128	Cluster_20741	1	AUCUCGGAGCGGAAACUC	168	0.027	N	N2	-1	NA	NA	NA	101	0.04	0.03	0	0	0	0	0	0	0	1	NA	NA	8	8	0	247.112	7.949	3.891	9.98167e-05	0.023231	0.0171	0.1173	0.1094	0.1094	1	NA	BAI3HvsH2O
Chr9	9922626	9922646	21	-	Chr9:9922626-9922646	Cluster_20907	0	AGCUGCAGUGGAGCCAUCCU	346	0.018	20	N11	-1	LOC_Os09g16260	expressed protein	LOC_Os09g16260	101	0.9	0	0.89	0.01	0	0	0	0	0.01	0.99	NA	NA	21	15	0	532.869	9.058	4.681	2.85649e-06	0.000443207	0.0316	0.0914	0.0859	0.0859	1	NA	BAI3vsH2O
Chr9	9922626	9922646	21	-	Chr9:9922626-9922646	Cluster_20907	0	AGCUGCAGUGGAGCCAUCCU	346	0.018	20	N11	-1	LOC_Os09g16260	expressed protein	LOC_Os09g16260	101	0.9	0	0.89	0.01	0	0	0	0	0.01	0.99	NA	NA	21	15	0	1.265	0.339	0	1	1	0.0316	0.0914	0.0859	0.0859	1	NA	BAI3vsBAI3H
Chr9	9922626	9922646	21	-	Chr9:9922626-9922646	Cluster_20907	0	AGCUGCAGUGGAGCCAUCCU	346	0.018	20	N11	-1	LOC_Os09g16260	expressed protein	LOC_Os09g16260	101	0.9	0	0.89	0.01	0	0	0	0	0.01	0.99	NA	NA	21	15	0	421.253	8.719	4.451	8.55986e-06	0.00349872	0.0316	0.0914	0.0859	0.0859	1	NA	BAI3HvsH2O
Chr2	23261605	23262120	516	+	Chr2:23261605-23262120	Cluster_5483	0.92	AUCUCGGAGCGGAAACUCC	161	0.11	N	N2	-1	LOC_Os02g38470	B3 DNA binding domain containing protein, expressed	LOC_Os02g38470	1	0.41	0.04	0.01	0	0.01	0.01	0.08	0.1	0.02	0.88	NA	NA	18	22	1	21.528	4.428	3.834	0.000126176	0.027667	0.1834	0.0888	0.0987	0.0987	1	NA	BAI3HvsH2O
Chr2	23261605	23262120	516	+	Chr2:23261605-23262120	Cluster_5483	0.92	AUCUCGGAGCGGAAACUCC	161	0.11	N	N2	-1	LOC_Os02g38470	B3 DNA binding domain containing protein, expressed	LOC_Os02g38470	1	0.41	0.04	0.01	0	0.01	0.01	0.08	0.1	0.02	0.88	NA	NA	18	22	1	16.703	4.062	3.251	0.001152	0.0849026	0.1834	0.0888	0.0987	0.0987	1	NA	BAI3vsH2O
Chr2	23261605	23262120	516	+	Chr2:23261605-23262120	Cluster_5483	0.92	AUCUCGGAGCGGAAACUCC	161	0.11	N	N2	-1	LOC_Os02g38470	B3 DNA binding domain containing protein, expressed	LOC_Os02g38470	1	0.41	0.04	0.01	0	0.01	0.01	0.08	0.1	0.02	0.88	NA	NA	18	22	1	0.776	-0.366	0	1	1	0.1834	0.0888	0.0987	0.0987	1	NA	BAI3vsBAI3H
Chr5	18741263	18741459	197	+	Chr5:18741263-18741459	Cluster_13204	1	GGGUGAAAGCGGAGGACC	172	0.072	N	N2	-1	LOC_Os05g32140	NAD dependent epimerase/dehydratase family protein, putative, expressed	LOC_Os05g32140	1	0.06	0	0.01	0.01	0	0.01	0	0.05	0.01	0.94	NA	NA	11	13	0	0.806	-0.311	0	1	1	0.0376	0.1025	0.0972	0.0972	1	NA	BAI3vsBAI3H
Chr5	18741263	18741459	197	+	Chr5:18741263-18741459	Cluster_13204	1	GGGUGAAAGCGGAGGACC	172	0.072	N	N2	-1	LOC_Os05g32140	NAD dependent epimerase/dehydratase family protein, putative, expressed	LOC_Os05g32140	1	0.06	0	0.01	0.01	0	0.01	0	0.05	0.01	0.94	NA	NA	11	13	0	36.473	5.189	3.318	0.000906978	0.0687541	0.0376	0.1025	0.0972	0.0972	1	NA	BAI3vsH2O
Chr5	18741263	18741459	197	+	Chr5:18741263-18741459	Cluster_13204	1	GGGUGAAAGCGGAGGACC	172	0.072	N	N2	-1	LOC_Os05g32140	NAD dependent epimerase/dehydratase family protein, putative, expressed	LOC_Os05g32140	1	0.06	0	0.01	0.01	0	0.01	0	0.05	0.01	0.94	NA	NA	11	13	0	45.25	5.5	3.645	0.000267423	0.0499667	0.0376	0.1025	0.0972	0.0972	1	NA	BAI3HvsH2O
Chr6	1597998	1598016	19	-	Chr6:1597998-1598016	Cluster_14322	0	GCCUAGACGAAUGACUGU	175	0.026	N	N2	-1	NA	NA	NA	1	0.05	0.94	0	0	0	0	0	0	0.04	0.96	NA	NA	6	13	0	342.235	8.419	4.21	2.55389e-05	0.00846997	0.0192	0.1134	0.1058	0.1058	1	NA	BAI3HvsH2O
Chr6	1597998	1598016	19	-	Chr6:1597998-1598016	Cluster_14322	0	GCCUAGACGAAUGACUGU	175	0.026	N	N2	-1	NA	NA	NA	1	0.05	0.94	0	0	0	0	0	0	0.04	0.96	NA	NA	6	13	0	0.406	-1.302	0	1	1	0.0192	0.1134	0.1058	0.1058	1	NA	BAI3vsBAI3H
Chr6	1597998	1598016	19	-	Chr6:1597998-1598016	Cluster_14322	0	GCCUAGACGAAUGACUGU	175	0.026	N	N2	-1	NA	NA	NA	1	0.05	0.94	0	0	0	0	0	0	0.04	0.96	NA	NA	6	13	0	138.789	7.117	3.338	0.000845	0.0646096	0.0192	0.1134	0.1058	0.1058	1	NA	BAI3vsH2O
Chr6	17756487	17756564	78	-	Chr6:17756487-17756564	Cluster_15528	0.004	CCGAGACUCAGUGAAAUUGAA	79	0.042	N	N2	-1	NA	NA	NA	1	0.95	0	0.22	0.3	0	0	0	0	0	1	NA	NA	10	13	0	32.295	5.013	3.781	0.000156003	0.0323365	0	0.1034	0.0977	0.0977	1	NA	BAI3HvsH2O
Chr6	17756487	17756564	78	-	Chr6:17756487-17756564	Cluster_15528	0.004	CCGAGACUCAGUGAAAUUGAA	79	0.042	N	N2	-1	NA	NA	NA	1	0.95	0	0.22	0.3	0	0	0	0	0	1	NA	NA	10	13	0	0.802	-0.318	0	1	1	0	0.1034	0.0977	0.0977	1	NA	BAI3vsBAI3H
Chr6	17756487	17756564	78	-	Chr6:17756487-17756564	Cluster_15528	0.004	CCGAGACUCAGUGAAAUUGAA	79	0.042	N	N2	-1	NA	NA	NA	1	0.95	0	0.22	0.3	0	0	0	0	0	1	NA	NA	10	13	0	25.913	4.696	3.379	0.000726814	0.0565508	0	0.1034	0.0977	0.0977	1	NA	BAI3vsH2O
Chr9	13916709	13916729	21	+	Chr9:13916709-13916729	Cluster_21178	1	GGCCCUGUCGGAUAUCGGC	84	0.047	N	N2	-1	LOC_Os09g23410	expressed protein	NA	1	0.6	0.02	0.01	0	0	0	0	0	0.11	0.89	NA	NA	6	13	0	114.829	6.843	3.734	0.000188583	0.037462	0.0624	0.1121	0.1084	0.1084	1	NA	BAI3HvsH2O
Chr9	13916709	13916729	21	+	Chr9:13916709-13916729	Cluster_21178	1	GGCCCUGUCGGAUAUCGGC	84	0.047	N	N2	-1	LOC_Os09g23410	expressed protein	NA	1	0.6	0.02	0.01	0	0	0	0	0	0.11	0.89	NA	NA	6	13	0	0.495	-1.014	0	1	1	0.0624	0.1121	0.1084	0.1084	1	NA	BAI3vsBAI3H
Chr9	13916709	13916729	21	+	Chr9:13916709-13916729	Cluster_21178	1	GGCCCUGUCGGAUAUCGGC	84	0.047	N	N2	-1	LOC_Os09g23410	expressed protein	NA	1	0.6	0.02	0.01	0	0	0	0	0	0.11	0.89	NA	NA	6	13	0	56.869	5.83	2.937	0.00331864	0.230498	0.0624	0.1121	0.1084	0.1084	1	NA	BAI3vsH2O

## Sheet: Supplementary Table S2
seqnames	start	end	width	strand	gbrowse_location	Name	FracTop	MajorRNA	MajorRNAReads	Complexity	DicerCall	MIRNA	PhaseScore	OlapGene_Names	OlapGene_Note	OlapSimpleTrx_Names	DEpattern_BLS256vsH2O_BLS256HvsH2O_MAI1vsH2O_BAI11vsH2O_BLS256vsBLS256H	%01_Hit.s.	%02_Hit.s.	%20_nt	%21_nt	%22_nt	%23_nt	%24_nt	EditDistance_00	EditDistance_01	EditDistance_02	pri_miRNA	xisRNAName	rpm_BAI11	rpm_BLS256	rpm_BLS256H	rpm_H2O	rpm_MAI1	de_FoldChange	de_log2FoldChange	de_stat	de_pvalue	de_padj	de_dispGeneEst	de_dispFit	de_dispMAP	de_dispersion	de_betaConv	de_maxCooks	de_comparison
Chr1	10002857	10002957	101	-	Chr1:10002857-10002957	Cluster_270	0.026	UGACUACUAGUGUAUGACC	418	0.025	N	N2	-1	NA	NA	NA	10111	0.23	0.02	0.01	0.01	0	0	0	0	0	1	NA	NA	12	18	0	0	14	67.24	6.071	4.219	2.44934e-05	0.0005391	0.1893	0.0744	0.149	0.149	1	NA	BLS256vsH2O
Chr1	10002857	10002957	101	-	Chr1:10002857-10002957	Cluster_270	0.026	UGACUACUAGUGUAUGACC	418	0.025	N	N2	-1	NA	NA	NA	10111	0.23	0.02	0.01	0.01	0	0	0	0	0	1	NA	NA	12	18	0	0	14	48.692	5.606	3.72	0.000198844	0.00603039	0.1893	0.0744	0.149	0.149	1	NA	MAI1vsH2O
Chr1	10002857	10002957	101	-	Chr1:10002857-10002957	Cluster_270	0.026	UGACUACUAGUGUAUGACC	418	0.025	N	N2	-1	NA	NA	NA	10111	0.23	0.02	0.01	0.01	0	0	0	0	0	1	NA	NA	12	18	0	0	14	330.973	8.371	5.026	5.02087e-07	2.09129e-05	0.1893	0.0744	0.149	0.149	1	NA	BLS256vsBLS256H
Chr1	10002857	10002957	101	-	Chr1:10002857-10002957	Cluster_270	0.026	UGACUACUAGUGUAUGACC	418	0.025	N	N2	-1	NA	NA	NA	10111	0.23	0.02	0.01	0.01	0	0	0	0	0	1	NA	NA	12	18	0	0	14	0.203	-2.299	-0.197	0.843778	1	0.1893	0.0744	0.149	0.149	1	NA	BLS256HvsH2O
Chr1	10002857	10002957	101	-	Chr1:10002857-10002957	Cluster_270	0.026	UGACUACUAGUGUAUGACC	418	0.025	N	N2	-1	NA	NA	NA	10111	0.23	0.02	0.01	0.01	0	0	0	0	0	1	NA	NA	12	18	0	0	14	41.125	5.362	3.454	0.000552757	0.0081746	0.1893	0.0744	0.149	0.149	1	NA	BAI11vsH2O
Chr1	1070011	1070036	26	*	Chr1:1070011-1070036	Cluster_23	0.232	UCAUGCACUAGUAGUCUA	414	0.069	N	N2	-1	NA	NA	NA	10111	0.42	0.31	0.08	0	0	0	0	0	0.73	0.27	NA	NA	46	5	0	0	6	1	0	0	1	1	0.2731	0.0671	0.1754	0.1754	1	NA	BLS256HvsH2O
Chr1	1070011	1070036	26	*	Chr1:1070011-1070036	Cluster_23	0.232	UCAUGCACUAGUAGUCUA	414	0.069	N	N2	-1	NA	NA	NA	10111	0.42	0.31	0.08	0	0	0	0	0	0.73	0.27	NA	NA	46	5	0	0	6	79.59	6.315	3.327	0.000877094	0.0197677	0.2731	0.0671	0.1754	0.1754	1	NA	BLS256vsBLS256H
Chr1	1070011	1070036	26	*	Chr1:1070011-1070036	Cluster_23	0.232	UCAUGCACUAGUAGUCUA	414	0.069	N	N2	-1	NA	NA	NA	10111	0.42	0.31	0.08	0	0	0	0	0	0.73	0.27	NA	NA	46	5	0	0	6	79.603	6.315	3.327	0.000876525	0.0141383	0.2731	0.0671	0.1754	0.1754	1	NA	BLS256vsH2O
Chr1	1070011	1070036	26	*	Chr1:1070011-1070036	Cluster_23	0.232	UCAUGCACUAGUAGUCUA	414	0.069	N	N2	-1	NA	NA	NA	10111	0.42	0.31	0.08	0	0	0	0	0	0.73	0.27	NA	NA	46	5	0	0	6	747.219	9.545	5.892	3.81275e-09	1.26089e-07	0.2731	0.0671	0.1754	0.1754	1	NA	BAI11vsH2O
Chr1	1070011	1070036	26	*	Chr1:1070011-1070036	Cluster_23	0.232	UCAUGCACUAGUAGUCUA	414	0.069	N	N2	-1	NA	NA	NA	10111	0.42	0.31	0.08	0	0	0	0	0	0.73	0.27	NA	NA	46	5	0	0	6	92.595	6.533	3.492	0.000479893	0.0129251	0.2731	0.0671	0.1754	0.1754	1	NA	MAI1vsH2O
Chr1	10776807	10777125	319	-	Chr1:10776807-10777125	Cluster_281	0.001	AUUGACUGCUAGUGUAUGACU	960	0.015	N	N2	-1	LOC_Os01g19050	transposon protein, putative, unclassified, expressed	LOC_Os01g19050	10001	0	0	0.14	0.53	0	0	0.02	0.02	0.02	0.96	NA	NA	0	16	0	0	0	1.02	0.029	0	1	1	0.1009	0.4075	0.286	0.286	1	NA	MAI1vsH2O
Chr1	10776807	10777125	319	-	Chr1:10776807-10777125	Cluster_281	0.001	AUUGACUGCUAGUGUAUGACU	960	0.015	N	N2	-1	LOC_Os01g19050	transposon protein, putative, unclassified, expressed	LOC_Os01g19050	10001	0	0	0.14	0.53	0	0	0.02	0.02	0.02	0.96	NA	NA	0	16	0	0	0	80.05	6.323	3.616	0.000299174	0.00729209	0.1009	0.4075	0.286	0.286	1	NA	BLS256vsBLS256H
Chr1	10776807	10777125	319	-	Chr1:10776807-10777125	Cluster_281	0.001	AUUGACUGCUAGUGUAUGACU	960	0.015	N	N2	-1	LOC_Os01g19050	transposon protein, putative, unclassified, expressed	LOC_Os01g19050	10001	0	0	0.14	0.53	0	0	0.02	0.02	0.02	0.96	NA	NA	0	16	0	0	0	36.636	5.195	3.507	0.000452854	0.00762209	0.1009	0.4075	0.286	0.286	1	NA	BLS256vsH2O
Chr1	10776807	10777125	319	-	Chr1:10776807-10777125	Cluster_281	0.001	AUUGACUGCUAGUGUAUGACU	960	0.015	N	N2	-1	LOC_Os01g19050	transposon protein, putative, unclassified, expressed	LOC_Os01g19050	10001	0	0	0.14	0.53	0	0	0.02	0.02	0.02	0.96	NA	NA	0	16	0	0	0	0.458	-1.128	0	1	1	0.1009	0.4075	0.286	0.286	1	NA	BLS256HvsH2O
Chr1	10776807	10777125	319	-	Chr1:10776807-10777125	Cluster_281	0.001	AUUGACUGCUAGUGUAUGACU	960	0.015	N	N2	-1	LOC_Os01g19050	transposon protein, putative, unclassified, expressed	LOC_Os01g19050	10001	0	0	0.14	0.53	0	0	0.02	0.02	0.02	0.96	NA	NA	0	16	0	0	0	0.191	-2.385	-0.259	0.795478	1	0.1009	0.4075	0.286	0.286	1	NA	BAI11vsH2O
Chr1	11659332	11659480	149	*	Chr1:11659332-11659480	Cluster_296	0.79	UCGUGUUCUUGCUUAUGACU	889	0.074	20	N6	-1	LOC_Os01g20880	OsWAK3 - OsWAK receptor-like cytoplasmic kinase OsWAK-RLCK, expressed	LOC_Os01g20880	10001	0.89	0.03	0.73	0.09	0.01	0	0.01	0.2	0.43	0.36	NA	xisRNA102	1	70	0	0	0	1226.36	10.26	6.212	5.23942e-10	2.92208e-08	0.6099	0.0728	0.2717	0.2717	1	NA	BLS256vsH2O
Chr1	11659332	11659480	149	*	Chr1:11659332-11659480	Cluster_296	0.79	UCGUGUUCUUGCUUAUGACU	889	0.074	20	N6	-1	LOC_Os01g20880	OsWAK3 - OsWAK receptor-like cytoplasmic kinase OsWAK-RLCK, expressed	LOC_Os01g20880	10001	0.89	0.03	0.73	0.09	0.01	0	0.01	0.2	0.43	0.36	NA	xisRNA102	1	70	0	0	0	2.256	1.174	0	1	1	0.6099	0.0728	0.2717	0.2717	1	NA	MAI1vsH2O
Chr1	11659332	11659480	149	*	Chr1:11659332-11659480	Cluster_296	0.79	UCGUGUUCUUGCUUAUGACU	889	0.074	20	N6	-1	LOC_Os01g20880	OsWAK3 - OsWAK receptor-like cytoplasmic kinase OsWAK-RLCK, expressed	LOC_Os01g20880	10001	0.89	0.03	0.73	0.09	0.01	0	0.01	0.2	0.43	0.36	NA	xisRNA102	1	70	0	0	0	337.267	8.398	5.376	7.60243e-08	3.7337e-06	0.6099	0.0728	0.2717	0.2717	1	NA	BLS256vsBLS256H
Chr1	11659332	11659480	149	*	Chr1:11659332-11659480	Cluster_296	0.79	UCGUGUUCUUGCUUAUGACU	889	0.074	20	N6	-1	LOC_Os01g20880	OsWAK3 - OsWAK receptor-like cytoplasmic kinase OsWAK-RLCK, expressed	LOC_Os01g20880	10001	0.89	0.03	0.73	0.09	0.01	0	0.01	0.2	0.43	0.36	NA	xisRNA102	1	70	0	0	0	12.384	3.63	1.101	0.270897	1	0.6099	0.0728	0.2717	0.2717	1	NA	BAI11vsH2O
Chr1	11659332	11659480	149	*	Chr1:11659332-11659480	Cluster_296	0.79	UCGUGUUCUUGCUUAUGACU	889	0.074	20	N6	-1	LOC_Os01g20880	OsWAK3 - OsWAK receptor-like cytoplasmic kinase OsWAK-RLCK, expressed	LOC_Os01g20880	10001	0.89	0.03	0.73	0.09	0.01	0	0.01	0.2	0.43	0.36	NA	xisRNA102	1	70	0	0	0	3.636	1.862	0	1	1	0.6099	0.0728	0.2717	0.2717	1	NA	BLS256HvsH2O
Chr1	11677061	11677673	613	+	Chr1:11677061-11677673	Cluster_299	0.986	GCUCUAAUGAUUGUUAUGGACU	785	0.071	22	N5	-1	LOC_Os01g20900	OsWAK4 - OsWAK receptor-like cytoplasmic kinase OsWAK-RLCK, expressed	LOC_Os01g20900	10011	0.66	0.24	0.24	0.13	0.45	0.02	0	0.1	0.43	0.47	NA	NA	32	37	0	1	2	40.377	5.335	4.578	4.68346e-06	0.000114155	0.3443	0.0746	0.2171	0.2171	1	NA	BLS256vsH2O
Chr1	11677061	11677673	613	+	Chr1:11677061-11677673	Cluster_299	0.986	GCUCUAAUGAUUGUUAUGGACU	785	0.071	22	N5	-1	LOC_Os01g20900	OsWAK4 - OsWAK receptor-like cytoplasmic kinase OsWAK-RLCK, expressed	LOC_Os01g20900	10011	0.66	0.24	0.24	0.13	0.45	0.02	0	0.1	0.43	0.47	NA	NA	32	37	0	1	2	34.65	5.115	4.258	2.06414e-05	0.000360105	0.3443	0.0746	0.2171	0.2171	1	NA	BAI11vsH2O
Chr1	11677061	11677673	613	+	Chr1:11677061-11677673	Cluster_299	0.986	GCUCUAAUGAUUGUUAUGGACU	785	0.071	22	N5	-1	LOC_Os01g20900	OsWAK4 - OsWAK receptor-like cytoplasmic kinase OsWAK-RLCK, expressed	LOC_Os01g20900	10011	0.66	0.24	0.24	0.13	0.45	0.02	0	0.1	0.43	0.47	NA	NA	32	37	0	1	2	3.014	1.592	0	1	1	0.3443	0.0746	0.2171	0.2171	1	NA	MAI1vsH2O
Chr1	11677061	11677673	613	+	Chr1:11677061-11677673	Cluster_299	0.986	GCUCUAAUGAUUGUUAUGGACU	785	0.071	22	N5	-1	LOC_Os01g20900	OsWAK4 - OsWAK receptor-like cytoplasmic kinase OsWAK-RLCK, expressed	LOC_Os01g20900	10011	0.66	0.24	0.24	0.13	0.45	0.02	0	0.1	0.43	0.47	NA	NA	32	37	0	1	2	71.121	6.152	4.956	7.21137e-07	2.89378e-05	0.3443	0.0746	0.2171	0.2171	1	NA	BLS256vsBLS256H
Chr1	11677061	11677673	613	+	Chr1:11677061-11677673	Cluster_299	0.986	GCUCUAAUGAUUGUUAUGGACU	785	0.071	22	N5	-1	LOC_Os01g20900	OsWAK4 - OsWAK receptor-like cytoplasmic kinase OsWAK-RLCK, expressed	LOC_Os01g20900	10011	0.66	0.24	0.24	0.13	0.45	0.02	0	0.1	0.43	0.47	NA	NA	32	37	0	1	2	0.568	-0.817	0	1	1	0.3443	0.0746	0.2171	0.2171	1	NA	BLS256HvsH2O
Chr1	11898769	11898802	34	*	Chr1:11898769-11898802	Cluster_303	0.634	AGACUACUAGUGUAUGGU	512	0.042	N	N2	-1	LOC_Os01g21300	esterase/lipase/thioesterase family protein, putative, expressed	NA	10111	0.2	0.37	0.03	0.01	0.02	0	0	0	0.46	0.53	NA	NA	105	29	0	0	20	524.745	9.035	5.744	9.24482e-09	4.11082e-07	0.0699	0.0899	0.0756	0.0756	1	NA	BLS256vsH2O
Chr1	11898769	11898802	34	*	Chr1:11898769-11898802	Cluster_303	0.634	AGACUACUAGUGUAUGGU	512	0.042	N	N2	-1	LOC_Os01g21300	esterase/lipase/thioesterase family protein, putative, expressed	NA	10111	0.2	0.37	0.03	0.01	0.02	0	0	0	0.46	0.53	NA	NA	105	29	0	0	20	102.906	6.685	5.188	2.12976e-07	9.53465e-06	0.0699	0.0899	0.0756	0.0756	1	NA	BLS256vsBLS256H
Chr1	11898769	11898802	34	*	Chr1:11898769-11898802	Cluster_303	0.634	AGACUACUAGUGUAUGGU	512	0.042	N	N2	-1	LOC_Os01g21300	esterase/lipase/thioesterase family protein, putative, expressed	NA	10111	0.2	0.37	0.03	0.01	0.02	0	0	0	0.46	0.53	NA	NA	105	29	0	0	20	381.493	8.576	5.357	8.44907e-08	5.95607e-06	0.0699	0.0899	0.0756	0.0756	1	NA	MAI1vsH2O
Chr1	11898769	11898802	34	*	Chr1:11898769-11898802	Cluster_303	0.634	AGACUACUAGUGUAUGGU	512	0.042	N	N2	-1	LOC_Os01g21300	esterase/lipase/thioesterase family protein, putative, expressed	NA	10111	0.2	0.37	0.03	0.01	0.02	0	0	0	0.46	0.53	NA	NA	105	29	0	0	20	1859.77	10.861	7.245	4.32186e-13	3.19575e-11	0.0699	0.0899	0.0756	0.0756	1	NA	BAI11vsH2O
Chr1	11898769	11898802	34	*	Chr1:11898769-11898802	Cluster_303	0.634	AGACUACUAGUGUAUGGU	512	0.042	N	N2	-1	LOC_Os01g21300	esterase/lipase/thioesterase family protein, putative, expressed	NA	10111	0.2	0.37	0.03	0.01	0.02	0	0	0	0.46	0.53	NA	NA	105	29	0	0	20	5.099	2.35	0.236	0.813103	1	0.0699	0.0899	0.0756	0.0756	1	NA	BLS256HvsH2O
Chr1	13356699	13357007	309	-	Chr1:13356699-13357007	Cluster_332	0.102	AAAUGCAACUUAGACUAGA	1138	0.128	N	N2	-1	LOC_Os01g23740	OsPDIL2-2 protein disulfide isomerase PDIL2-2, expressed	LOC_Os01g23740	10011	0.99	0.01	0.2	0.17	0.09	0.05	0.04	0.65	0.28	0.07	NA	xisRNA099	23	136	1	1	5	115.416	6.851	10.636	2.0299e-26	7.85811e-24	0.0226	0.0903	0.0405	0.0405	1	NA	BLS256vsH2O
Chr1	13356699	13357007	309	-	Chr1:13356699-13357007	Cluster_332	0.102	AAAUGCAACUUAGACUAGA	1138	0.128	N	N2	-1	LOC_Os01g23740	OsPDIL2-2 protein disulfide isomerase PDIL2-2, expressed	LOC_Os01g23740	10011	0.99	0.01	0.2	0.17	0.09	0.05	0.04	0.65	0.28	0.07	NA	xisRNA099	23	136	1	1	5	4.256	2.089	0.18	0.856823	1	0.0226	0.0903	0.0405	0.0405	1	NA	MAI1vsH2O
Chr1	13356699	13357007	309	-	Chr1:13356699-13357007	Cluster_332	0.102	AAAUGCAACUUAGACUAGA	1138	0.128	N	N2	-1	LOC_Os01g23740	OsPDIL2-2 protein disulfide isomerase PDIL2-2, expressed	LOC_Os01g23740	10011	0.99	0.01	0.2	0.17	0.09	0.05	0.04	0.65	0.28	0.07	NA	xisRNA099	23	136	1	1	5	174.847	7.45	9.653	4.79514e-22	1.75316e-19	0.0226	0.0903	0.0405	0.0405	1	NA	BLS256vsBLS256H
Chr1	13356699	13357007	309	-	Chr1:13356699-13357007	Cluster_332	0.102	AAAUGCAACUUAGACUAGA	1138	0.128	N	N2	-1	LOC_Os01g23740	OsPDIL2-2 protein disulfide isomerase PDIL2-2, expressed	LOC_Os01g23740	10011	0.99	0.01	0.2	0.17	0.09	0.05	0.04	0.65	0.28	0.07	NA	xisRNA099	23	136	1	1	5	0.66	-0.599	0	1	1	0.0226	0.0903	0.0405	0.0405	1	NA	BLS256HvsH2O
Chr1	13356699	13357007	309	-	Chr1:13356699-13357007	Cluster_332	0.102	AAAUGCAACUUAGACUAGA	1138	0.128	N	N2	-1	LOC_Os01g23740	OsPDIL2-2 protein disulfide isomerase PDIL2-2, expressed	LOC_Os01g23740	10011	0.99	0.01	0.2	0.17	0.09	0.05	0.04	0.65	0.28	0.07	NA	xisRNA099	23	136	1	1	5	19.668	4.298	4.913	8.98372e-07	1.96418e-05	0.0226	0.0903	0.0405	0.0405	1	NA	BAI11vsH2O
Chr1	13940864	13941460	597	*	Chr1:13940864-13941460	Cluster_339	0.508	GAAUCCUUGUCUACAAUUGA	1613	0.052	20	N5	-1	LOC_Os01g24780	cytochrome P450, putative, expressed	LOC_Os01g24780	10011	0.18	0.76	0.76	0.05	0.02	0.01	0.05	0.04	0.09	0.87	NA	NA	115	43	2	3	11	14.879	3.895	3.216	0.00129991	0.0203684	0.2154	0.0908	0.1875	0.1875	1	NA	BLS256vsH2O
Chr1	13940864	13941460	597	*	Chr1:13940864-13941460	Cluster_339	0.508	GAAUCCUUGUCUACAAUUGA	1613	0.052	20	N5	-1	LOC_Os01g24780	cytochrome P450, putative, expressed	LOC_Os01g24780	10011	0.18	0.76	0.76	0.05	0.02	0.01	0.05	0.04	0.09	0.87	NA	NA	115	43	2	3	11	0.848	-0.238	0	1	1	0.2154	0.0908	0.1875	0.1875	1	NA	BLS256HvsH2O
Chr1	13940864	13941460	597	*	Chr1:13940864-13941460	Cluster_339	0.508	GAAUCCUUGUCUACAAUUGA	1613	0.052	20	N5	-1	LOC_Os01g24780	cytochrome P450, putative, expressed	LOC_Os01g24780	10011	0.18	0.76	0.76	0.05	0.02	0.01	0.05	0.04	0.09	0.87	NA	NA	115	43	2	3	11	37.098	5.213	5.468	4.54548e-08	1.23611e-06	0.2154	0.0908	0.1875	0.1875	1	NA	BAI11vsH2O
Chr1	13940864	13941460	597	*	Chr1:13940864-13941460	Cluster_339	0.508	GAAUCCUUGUCUACAAUUGA	1613	0.052	20	N5	-1	LOC_Os01g24780	cytochrome P450, putative, expressed	LOC_Os01g24780	10011	0.18	0.76	0.76	0.05	0.02	0.01	0.05	0.04	0.09	0.87	NA	NA	115	43	2	3	11	17.553	4.134	3.553	0.000380884	0.00911491	0.2154	0.0908	0.1875	0.1875	1	NA	BLS256vsBLS256H
Chr1	13940864	13941460	597	*	Chr1:13940864-13941460	Cluster_339	0.508	GAAUCCUUGUCUACAAUUGA	1613	0.052	20	N5	-1	LOC_Os01g24780	cytochrome P450, putative, expressed	LOC_Os01g24780	10011	0.18	0.76	0.76	0.05	0.02	0.01	0.05	0.04	0.09	0.87	NA	NA	115	43	2	3	11	3.71	1.891	0	1	1	0.2154	0.0908	0.1875	0.1875	1	NA	MAI1vsH2O
Chr1	15351135	15351180	46	-	Chr1:15351135-15351180	Cluster_357	0.001	CCAGGACACUGGGGACCAUC	535	0.014	N	N2	-1	LOC_Os01g27500	expressed protein	NA	10010	0.78	0.21	0.62	0.16	0	0	0	0	0	1	NA	NA	38	29	1	0	0	369.425	8.529	4.431	9.38131e-06	0.000173911	0.9982	0.0708	0.6058	0.6058	1	NA	BAI11vsH2O
Chr1	15351135	15351180	46	-	Chr1:15351135-15351180	Cluster_357	0.001	CCAGGACACUGGGGACCAUC	535	0.014	N	N2	-1	LOC_Os01g27500	expressed protein	NA	10010	0.78	0.21	0.62	0.16	0	0	0	0	0	1	NA	NA	38	29	1	0	0	0.607	-0.721	0	1	1	0.9982	0.0708	0.6058	0.6058	1	NA	MAI1vsH2O
Chr1	15351135	15351180	46	-	Chr1:15351135-15351180	Cluster_357	0.001	CCAGGACACUGGGGACCAUC	535	0.014	N	N2	-1	LOC_Os01g27500	expressed protein	NA	10010	0.78	0.21	0.62	0.16	0	0	0	0	0	1	NA	NA	38	29	1	0	0	8.077	3.014	0.654	0.513092	1	0.9982	0.0708	0.6058	0.6058	1	NA	BLS256HvsH2O
Chr1	15351135	15351180	46	-	Chr1:15351135-15351180	Cluster_357	0.001	CCAGGACACUGGGGACCAUC	535	0.014	N	N2	-1	LOC_Os01g27500	expressed protein	NA	10010	0.78	0.21	0.62	0.16	0	0	0	0	0	1	NA	NA	38	29	1	0	0	33.002	5.044	2.918	0.0035264	0.0696913	0.9982	0.0708	0.6058	0.6058	1	NA	BLS256vsBLS256H
Chr1	15351135	15351180	46	-	Chr1:15351135-15351180	Cluster_357	0.001	CCAGGACACUGGGGACCAUC	535	0.014	N	N2	-1	LOC_Os01g27500	expressed protein	NA	10010	0.78	0.21	0.62	0.16	0	0	0	0	0	1	NA	NA	38	29	1	0	0	266.56	8.058	4.112	3.92621e-05	0.000820172	0.9982	0.0708	0.6058	0.6058	1	NA	BLS256vsH2O
Chr1	15829118	15829141	24	-	Chr1:15829118-15829141	Cluster_364	0	AUCGACUGUUAGUGUAUGAC	2606	0.011	20	N11	-1	LOC_Os01g28244	retrotransposon protein, putative, unclassified, expressed	LOC_Os01g28244	10001	0.55	0.02	0.44	0.48	0	0.01	0	0	0.04	0.96	NA	NA	1	17	0	0	0	12.193	3.608	1.109	0.267364	1	0	0.3444	0.2099	0.2099	1	NA	BAI11vsH2O
Chr1	15829118	15829141	24	-	Chr1:15829118-15829141	Cluster_364	0	AUCGACUGUUAGUGUAUGAC	2606	0.011	20	N11	-1	LOC_Os01g28244	retrotransposon protein, putative, unclassified, expressed	LOC_Os01g28244	10001	0.55	0.02	0.44	0.48	0	0.01	0	0	0.04	0.96	NA	NA	1	17	0	0	0	4.547	2.185	0.119	0.904998	1	0	0.3444	0.2099	0.2099	1	NA	MAI1vsH2O
Chr1	15829118	15829141	24	-	Chr1:15829118-15829141	Cluster_364	0	AUCGACUGUUAGUGUAUGAC	2606	0.011	20	N11	-1	LOC_Os01g28244	retrotransposon protein, putative, unclassified, expressed	LOC_Os01g28244	10001	0.55	0.02	0.44	0.48	0	0.01	0	0	0.04	0.96	NA	NA	1	17	0	0	0	306.788	8.261	4.812	1.49203e-06	5.54747e-05	0	0.3444	0.2099	0.2099	1	NA	BLS256vsBLS256H
Chr1	15829118	15829141	24	-	Chr1:15829118-15829141	Cluster_364	0	AUCGACUGUUAGUGUAUGAC	2606	0.011	20	N11	-1	LOC_Os01g28244	retrotransposon protein, putative, unclassified, expressed	LOC_Os01g28244	10001	0.55	0.02	0.44	0.48	0	0.01	0	0	0.04	0.96	NA	NA	1	17	0	0	0	1	0	0	1	1	0	0.3444	0.2099	0.2099	1	NA	BLS256HvsH2O
Chr1	15829118	15829141	24	-	Chr1:15829118-15829141	Cluster_364	0	AUCGACUGUUAGUGUAUGAC	2606	0.011	20	N11	-1	LOC_Os01g28244	retrotransposon protein, putative, unclassified, expressed	LOC_Os01g28244	10001	0.55	0.02	0.44	0.48	0	0.01	0	0	0.04	0.96	NA	NA	1	17	0	0	0	306.838	8.261	4.812	1.49068e-06	3.92406e-05	0	0.3444	0.2099	0.2099	1	NA	BLS256vsH2O
Chr1	16737839	16738284	446	+	Chr1:16737839-16738284	Cluster_370	0.991	AGCCGAUGUCGGAUUAGCUAGU	293	0.06	N	N2	-1	NA	NA	NA	11010	0.89	0	0.2	0.25	0.17	0.03	0.05	0.05	0.25	0.7	NA	NA	78	56	39	3	33	19.099	4.255	5.183	2.18224e-07	7.07453e-06	0.0808	0.0958	0.0831	0.0831	1	NA	BLS256vsH2O
Chr1	16737839	16738284	446	+	Chr1:16737839-16738284	Cluster_370	0.991	AGCCGAUGUCGGAUUAGCUAGU	293	0.06	N	N2	-1	NA	NA	NA	11010	0.89	0	0.2	0.25	0.17	0.03	0.05	0.05	0.25	0.7	NA	NA	78	56	39	3	33	13.549	3.76	4.027	5.65831e-05	0.00744747	0.0808	0.0958	0.0831	0.0831	1	NA	BLS256HvsH2O
Chr1	16737839	16738284	446	+	Chr1:16737839-16738284	Cluster_370	0.991	AGCCGAUGUCGGAUUAGCUAGU	293	0.06	N	N2	-1	NA	NA	NA	11010	0.89	0	0.2	0.25	0.17	0.03	0.05	0.05	0.25	0.7	NA	NA	78	56	39	3	33	1.41	0.495	0	1	1	0.0808	0.0958	0.0831	0.0831	1	NA	BLS256vsBLS256H
Chr1	16737839	16738284	446	+	Chr1:16737839-16738284	Cluster_370	0.991	AGCCGAUGUCGGAUUAGCUAGU	293	0.06	N	N2	-1	NA	NA	NA	11010	0.89	0	0.2	0.25	0.17	0.03	0.05	0.05	0.25	0.7	NA	NA	78	56	39	3	33	10.177	3.347	3.054	0.00225735	0.0530557	0.0808	0.0958	0.0831	0.0831	1	NA	MAI1vsH2O
Chr1	16737839	16738284	446	+	Chr1:16737839-16738284	Cluster_370	0.991	AGCCGAUGUCGGAUUAGCUAGU	293	0.06	N	N2	-1	NA	NA	NA	11010	0.89	0	0.2	0.25	0.17	0.03	0.05	0.05	0.25	0.7	NA	NA	78	56	39	3	33	24.513	4.615	6.005	1.91637e-09	6.92948e-08	0.0808	0.0958	0.0831	0.0831	1	NA	BAI11vsH2O
Chr1	17225493	17225513	21	-	Chr1:17225493-17225513	Cluster_372	0	CUUCUGACUGGCGGGUCU	394	0.033	N	N2	-1	NA	NA	NA	10000	0.84	0.04	0.02	0	0	0	0	0	0.08	0.92	NA	NA	2	27	5	0	0	4.602	2.202	0.313	0.754583	1	0.3513	0.0917	0.2647	0.2647	1	NA	BLS256vsBLS256H
Chr1	17225493	17225513	21	-	Chr1:17225493-17225513	Cluster_372	0	CUUCUGACUGGCGGGUCU	394	0.033	N	N2	-1	NA	NA	NA	10000	0.84	0.04	0.02	0	0	0	0	0	0.08	0.92	NA	NA	2	27	5	0	0	2.81	1.49	0	1	1	0.3513	0.0917	0.2647	0.2647	1	NA	MAI1vsH2O
Chr1	17225493	17225513	21	-	Chr1:17225493-17225513	Cluster_372	0	CUUCUGACUGGCGGGUCU	394	0.033	N	N2	-1	NA	NA	NA	10000	0.84	0.04	0.02	0	0	0	0	0	0.08	0.92	NA	NA	2	27	5	0	0	49.357	5.625	2.768	0.00563359	0.448788	0.3513	0.0917	0.2647	0.2647	1	NA	BLS256HvsH2O
Chr1	17225493	17225513	21	-	Chr1:17225493-17225513	Cluster_372	0	CUUCUGACUGGCGGGUCU	394	0.033	N	N2	-1	NA	NA	NA	10000	0.84	0.04	0.02	0	0	0	0	0	0.08	0.92	NA	NA	2	27	5	0	0	19.452	4.282	1.69	0.0910638	1	0.3513	0.0917	0.2647	0.2647	1	NA	BAI11vsH2O
Chr1	17225493	17225513	21	-	Chr1:17225493-17225513	Cluster_372	0	CUUCUGACUGGCGGGUCU	394	0.033	N	N2	-1	NA	NA	NA	10000	0.84	0.04	0.02	0	0	0	0	0	0.08	0.92	NA	NA	2	27	5	0	0	227.138	7.827	4.493	7.03526e-06	0.000168975	0.3513	0.0917	0.2647	0.2647	1	NA	BLS256vsH2O
Chr1	20466464	20466916	453	+	Chr1:20466464-20466916	Cluster_410	0.843	UCAUAAACAAGCAGGCUCUCU	43171	0.019	21	N5	-1	LOC_Os01g36790	TKL_IRAK_DUF26-lf.2 - DUF26 kinases have homology to DUF26 containing loci, expressed	LOC_Os01g36790	10111	0.98	0.02	0.3	0.49	0.05	0.01	0	0.58	0.35	0.07	NA	xisRNA010	13228	637	12	1	1878	1196.32	10.224	10.074	7.17885e-24	5.9055e-21	0.3844	0.271	0.3662	0.3662	1	NA	MAI1vsH2O
Chr1	20466464	20466916	453	+	Chr1:20466464-20466916	Cluster_410	0.843	UCAUAAACAAGCAGGCUCUCU	43171	0.019	21	N5	-1	LOC_Os01g36790	TKL_IRAK_DUF26-lf.2 - DUF26 kinases have homology to DUF26 containing loci, expressed	LOC_Os01g36790	10111	0.98	0.02	0.3	0.49	0.05	0.01	0	0.58	0.35	0.07	NA	xisRNA010	13228	637	12	1	1878	7417.44	12.857	13.3	2.31269e-40	1.38362e-37	0.3844	0.271	0.3662	0.3662	1	NA	BAI11vsH2O
Chr1	20466464	20466916	453	+	Chr1:20466464-20466916	Cluster_410	0.843	UCAUAAACAAGCAGGCUCUCU	43171	0.019	21	N5	-1	LOC_Os01g36790	TKL_IRAK_DUF26-lf.2 - DUF26 kinases have homology to DUF26 containing loci, expressed	LOC_Os01g36790	10111	0.98	0.02	0.3	0.49	0.05	0.01	0	0.58	0.35	0.07	NA	xisRNA010	13228	637	12	1	1878	501.937	8.971	8.538	1.36104e-17	2.3571e-15	0.3844	0.271	0.3662	0.3662	1	NA	BLS256vsH2O
Chr1	20466464	20466916	453	+	Chr1:20466464-20466916	Cluster_410	0.843	UCAUAAACAAGCAGGCUCUCU	43171	0.019	21	N5	-1	LOC_Os01g36790	TKL_IRAK_DUF26-lf.2 - DUF26 kinases have homology to DUF26 containing loci, expressed	LOC_Os01g36790	10111	0.98	0.02	0.3	0.49	0.05	0.01	0	0.58	0.35	0.07	NA	xisRNA010	13228	637	12	1	1878	6.582	2.719	0.862	0.388438	1	0.3844	0.271	0.3662	0.3662	1	NA	BLS256HvsH2O
Chr1	20466464	20466916	453	+	Chr1:20466464-20466916	Cluster_410	0.843	UCAUAAACAAGCAGGCUCUCU	43171	0.019	21	N5	-1	LOC_Os01g36790	TKL_IRAK_DUF26-lf.2 - DUF26 kinases have homology to DUF26 containing loci, expressed	LOC_Os01g36790	10111	0.98	0.02	0.3	0.49	0.05	0.01	0	0.58	0.35	0.07	NA	xisRNA010	13228	637	12	1	1878	76.255	6.253	5.803	6.52107e-09	3.83171e-07	0.3844	0.271	0.3662	0.3662	1	NA	BLS256vsBLS256H
Chr1	22077971	22078816	846	+	Chr1:22077971-22078816	Cluster_430	0.967	AAUUGUCAUUGCUGCGACCACU	168	0.242	N	N2	-1	LOC_Os01g39250	OsFtsH4 FtsH protease, homologue of AtFtsH4, expressed	LOC_Os01g39250	10001	0.89	0.09	0.12	0.04	0.18	0.07	0.1	0.16	0.44	0.41	NA	xisRNA119	3	77	1	2	1	0.407	-1.298	0	1	1	0.0154	0.0822	0.0427	0.0427	1	NA	BLS256HvsH2O
Chr1	22077971	22078816	846	+	Chr1:22077971-22078816	Cluster_430	0.967	AAUUGUCAUUGCUGCGACCACU	168	0.242	N	N2	-1	LOC_Os01g39250	OsFtsH4 FtsH protease, homologue of AtFtsH4, expressed	LOC_Os01g39250	10001	0.89	0.09	0.12	0.04	0.18	0.07	0.1	0.16	0.44	0.41	NA	xisRNA119	3	77	1	2	1	0.574	-0.802	0	1	1	0.0154	0.0822	0.0427	0.0427	1	NA	MAI1vsH2O
Chr1	22077971	22078816	846	+	Chr1:22077971-22078816	Cluster_430	0.967	AAUUGUCAUUGCUGCGACCACU	168	0.242	N	N2	-1	LOC_Os01g39250	OsFtsH4 FtsH protease, homologue of AtFtsH4, expressed	LOC_Os01g39250	10001	0.89	0.09	0.12	0.04	0.18	0.07	0.1	0.16	0.44	0.41	NA	xisRNA119	3	77	1	2	1	99.684	6.639	8.153	3.53736e-16	6.46649e-14	0.0154	0.0822	0.0427	0.0427	1	NA	BLS256vsBLS256H
Chr1	22077971	22078816	846	+	Chr1:22077971-22078816	Cluster_430	0.967	AAUUGUCAUUGCUGCGACCACU	168	0.242	N	N2	-1	LOC_Os01g39250	OsFtsH4 FtsH protease, homologue of AtFtsH4, expressed	LOC_Os01g39250	10001	0.89	0.09	0.12	0.04	0.18	0.07	0.1	0.16	0.44	0.41	NA	xisRNA119	3	77	1	2	1	1.304	0.383	0	1	1	0.0154	0.0822	0.0427	0.0427	1	NA	BAI11vsH2O
Chr1	22077971	22078816	846	+	Chr1:22077971-22078816	Cluster_430	0.967	AAUUGUCAUUGCUGCGACCACU	168	0.242	N	N2	-1	LOC_Os01g39250	OsFtsH4 FtsH protease, homologue of AtFtsH4, expressed	LOC_Os01g39250	10001	0.89	0.09	0.12	0.04	0.18	0.07	0.1	0.16	0.44	0.41	NA	xisRNA119	3	77	1	2	1	40.549	5.342	8.033	9.51141e-16	1.30405e-13	0.0154	0.0822	0.0427	0.0427	1	NA	BLS256vsH2O
Chr1	22921217	22921397	181	-	Chr1:22921217-22921397	Cluster_448	0.115	AAAGGUUGCUAGUGUAUGACU	237	0.19	21	N11	-1	LOC_Os01g40590	tyrosine protein kinase domain containing protein, putative, expressed	LOC_Os01g40590	10001	0.78	0.11	0.2	0.38	0.18	0.02	0	0.19	0.38	0.42	NA	xisRNA140	2	20	0	0	1	3.069	1.618	0	1	1	0	0.1663	0.208	0.208	1	NA	MAI1vsH2O
Chr1	22921217	22921397	181	-	Chr1:22921217-22921397	Cluster_448	0.115	AAAGGUUGCUAGUGUAUGACU	237	0.19	21	N11	-1	LOC_Os01g40590	tyrosine protein kinase domain containing protein, putative, expressed	LOC_Os01g40590	10001	0.78	0.11	0.2	0.38	0.18	0.02	0	0.19	0.38	0.42	NA	xisRNA140	2	20	0	0	1	199.331	7.639	4.348	1.37085e-05	0.000429597	0	0.1663	0.208	0.208	1	NA	BLS256vsBLS256H
Chr1	22921217	22921397	181	-	Chr1:22921217-22921397	Cluster_448	0.115	AAAGGUUGCUAGUGUAUGACU	237	0.19	21	N11	-1	LOC_Os01g40590	tyrosine protein kinase domain containing protein, putative, expressed	LOC_Os01g40590	10001	0.78	0.11	0.2	0.38	0.18	0.02	0	0.19	0.38	0.42	NA	xisRNA140	2	20	0	0	1	10.228	3.355	1.289	0.197304	1	0	0.1663	0.208	0.208	1	NA	BAI11vsH2O
Chr1	22921217	22921397	181	-	Chr1:22921217-22921397	Cluster_448	0.115	AAAGGUUGCUAGUGUAUGACU	237	0.19	21	N11	-1	LOC_Os01g40590	tyrosine protein kinase domain containing protein, putative, expressed	LOC_Os01g40590	10001	0.78	0.11	0.2	0.38	0.18	0.02	0	0.19	0.38	0.42	NA	xisRNA140	2	20	0	0	1	86.33	6.432	4.431	9.37552e-06	0.000221148	0	0.1663	0.208	0.208	1	NA	BLS256vsH2O
Chr1	22921217	22921397	181	-	Chr1:22921217-22921397	Cluster_448	0.115	AAAGGUUGCUAGUGUAUGACU	237	0.19	21	N11	-1	LOC_Os01g40590	tyrosine protein kinase domain containing protein, putative, expressed	LOC_Os01g40590	10001	0.78	0.11	0.2	0.38	0.18	0.02	0	0.19	0.38	0.42	NA	xisRNA140	2	20	0	0	1	0.433	-1.207	0	1	1	0	0.1663	0.208	0.208	1	NA	BLS256HvsH2O
Chr1	26326719	26326738	20	+	Chr1:26326719-26326738	Cluster_504	1	GUUAGGACGUGGCCCUCU	651	0.013	N	N2	-1	LOC_Os01g46300	hypothetical protein	LOC_Os01g46300	11110	0	0.01	0	0	0	0	0	0	0.01	0.99	NA	NA	26	24	13	0	13	1.904	0.929	0	1	1	0.0803	0.0762	0.0794	0.0794	1	NA	BLS256vsBLS256H
Chr1	26326719	26326738	20	+	Chr1:26326719-26326738	Cluster_504	1	GUUAGGACGUGGCCCUCU	651	0.013	N	N2	-1	LOC_Os01g46300	hypothetical protein	LOC_Os01g46300	11110	0	0.01	0	0	0	0	0	0	0.01	0.99	NA	NA	26	24	13	0	13	408.127	8.673	5.428	5.69799e-08	1.51816e-06	0.0803	0.0762	0.0794	0.0794	1	NA	BAI11vsH2O
Chr1	26326719	26326738	20	+	Chr1:26326719-26326738	Cluster_504	1	GUUAGGACGUGGCCCUCU	651	0.013	N	N2	-1	LOC_Os01g46300	hypothetical protein	LOC_Os01g46300	11110	0	0.01	0	0	0	0	0	0	0.01	0.99	NA	NA	26	24	13	0	13	191.444	7.581	4.523	6.09239e-06	0.000265523	0.0803	0.0762	0.0794	0.0794	1	NA	MAI1vsH2O
Chr1	26326719	26326738	20	+	Chr1:26326719-26326738	Cluster_504	1	GUUAGGACGUGGCCCUCU	651	0.013	N	N2	-1	LOC_Os01g46300	hypothetical protein	LOC_Os01g46300	11110	0	0.01	0	0	0	0	0	0	0.01	0.99	NA	NA	26	24	13	0	13	222.949	7.801	4.711	2.46631e-06	0.000523574	0.0803	0.0762	0.0794	0.0794	1	NA	BLS256HvsH2O
Chr1	26326719	26326738	20	+	Chr1:26326719-26326738	Cluster_504	1	GUUAGGACGUGGCCCUCU	651	0.013	N	N2	-1	LOC_Os01g46300	hypothetical protein	LOC_Os01g46300	11110	0	0.01	0	0	0	0	0	0	0.01	0.99	NA	NA	26	24	13	0	13	424.448	8.729	5.482	4.20967e-08	1.61069e-06	0.0803	0.0762	0.0794	0.0794	1	NA	BLS256vsH2O
Chr1	27375954	27375983	30	-	Chr1:27375954-27375983	Cluster_530	0.176	CAGACUACUAGUAUAUGAGU	154	0.104	20	N11	-1	LOC_Os01g47820	S-locus-like receptor protein kinase, putative, expressed	LOC_Os01g47820	10010	0.09	0.47	0.39	0.38	0.06	0	0	0	0.05	0.95	NA	NA	49	4	0	0	1	22.785	4.51	2.164	0.0304553	0.502322	0.4557	0.0674	0.2063	0.2063	1	NA	BLS256vsBLS256H
Chr1	27375954	27375983	30	-	Chr1:27375954-27375983	Cluster_530	0.176	CAGACUACUAGUAUAUGAGU	154	0.104	20	N11	-1	LOC_Os01g47820	S-locus-like receptor protein kinase, putative, expressed	LOC_Os01g47820	10010	0.09	0.47	0.39	0.38	0.06	0	0	0	0.05	0.95	NA	NA	49	4	0	0	1	74.261	6.215	3.206	0.00134553	0.0209336	0.4557	0.0674	0.2063	0.2063	1	NA	BLS256vsH2O
Chr1	27375954	27375983	30	-	Chr1:27375954-27375983	Cluster_530	0.176	CAGACUACUAGUAUAUGAGU	154	0.104	20	N11	-1	LOC_Os01g47820	S-locus-like receptor protein kinase, putative, expressed	LOC_Os01g47820	10010	0.09	0.47	0.39	0.38	0.06	0	0	0	0.05	0.95	NA	NA	49	4	0	0	1	3.259	1.705	0	1	1	0.4557	0.0674	0.2063	0.2063	1	NA	BLS256HvsH2O
Chr1	27375954	27375983	30	-	Chr1:27375954-27375983	Cluster_530	0.176	CAGACUACUAGUAUAUGAGU	154	0.104	20	N11	-1	LOC_Os01g47820	S-locus-like receptor protein kinase, putative, expressed	LOC_Os01g47820	10010	0.09	0.47	0.39	0.38	0.06	0	0	0	0.05	0.95	NA	NA	49	4	0	0	1	862.829	9.753	5.979	2.23925e-09	7.96569e-08	0.4557	0.0674	0.2063	0.2063	1	NA	BAI11vsH2O
Chr1	27375954	27375983	30	-	Chr1:27375954-27375983	Cluster_530	0.176	CAGACUACUAGUAUAUGAGU	154	0.104	20	N11	-1	LOC_Os01g47820	S-locus-like receptor protein kinase, putative, expressed	LOC_Os01g47820	10010	0.09	0.47	0.39	0.38	0.06	0	0	0	0.05	0.95	NA	NA	49	4	0	0	1	16.531	4.047	1.47	0.141691	1	0.4557	0.0674	0.2063	0.2063	1	NA	MAI1vsH2O
Chr1	27388016	27388273	258	+	Chr1:27388016-27388273	Cluster_531	0.82	AGACUACUGGUGUAUGACU	233	0.091	N	N2	-1	LOC_Os01g47840	S-locus-like receptor protein kinase, putative, expressed	LOC_Os01g47840	10011	0.15	0.29	0.17	0.05	0	0	0	0	0.37	0.63	NA	NA	38	9	0	0	3	153.464	7.262	4.01	6.06075e-05	0.00169727	0.3584	0.0681	0.2214	0.2214	1	NA	BLS256vsBLS256H
Chr1	27388016	27388273	258	+	Chr1:27388016-27388273	Cluster_531	0.82	AGACUACUGGUGUAUGACU	233	0.091	N	N2	-1	LOC_Os01g47840	S-locus-like receptor protein kinase, putative, expressed	LOC_Os01g47840	10011	0.15	0.29	0.17	0.05	0	0	0	0	0.37	0.63	NA	NA	38	9	0	0	3	153.489	7.262	4.011	6.05616e-05	0.00121883	0.3584	0.0681	0.2214	0.2214	1	NA	BLS256vsH2O
Chr1	27388016	27388273	258	+	Chr1:27388016-27388273	Cluster_531	0.82	AGACUACUGGUGUAUGACU	233	0.091	N	N2	-1	LOC_Os01g47840	S-locus-like receptor protein kinase, putative, expressed	LOC_Os01g47840	10011	0.15	0.29	0.17	0.05	0	0	0	0	0.37	0.63	NA	NA	38	9	0	0	3	67.987	6.087	3.073	0.00212034	0.0501941	0.3584	0.0681	0.2214	0.2214	1	NA	MAI1vsH2O
Chr1	27388016	27388273	258	+	Chr1:27388016-27388273	Cluster_531	0.82	AGACUACUGGUGUAUGACU	233	0.091	N	N2	-1	LOC_Os01g47840	S-locus-like receptor protein kinase, putative, expressed	LOC_Os01g47840	10011	0.15	0.29	0.17	0.05	0	0	0	0	0.37	0.63	NA	NA	38	9	0	0	3	1	0	0	1	1	0.3584	0.0681	0.2214	0.2214	1	NA	BLS256HvsH2O
Chr1	27388016	27388273	258	+	Chr1:27388016-27388273	Cluster_531	0.82	AGACUACUGGUGUAUGACU	233	0.091	N	N2	-1	LOC_Os01g47840	S-locus-like receptor protein kinase, putative, expressed	LOC_Os01g47840	10011	0.15	0.29	0.17	0.05	0	0	0	0	0.37	0.63	NA	NA	38	9	0	0	3	628.628	9.296	5.587	2.30915e-08	6.57458e-07	0.3584	0.0681	0.2214	0.2214	1	NA	BAI11vsH2O
Chr1	29243270	29243336	67	*	Chr1:29243270-29243336	Cluster_582	0.376	UCAUACAUUAGUAGUCUA	181	0.098	N	N2	-1	LOC_Os01g50930	expressed protein	NA	10011	0.35	0.1	0.22	0.03	0	0	0	0	0.38	0.62	NA	NA	30	6	0	0	2	93.234	6.543	3.636	0.000276975	0.00482214	0.1089	0.083	0.0947	0.0947	1	NA	BLS256vsH2O
Chr1	29243270	29243336	67	*	Chr1:29243270-29243336	Cluster_582	0.376	UCAUACAUUAGUAGUCUA	181	0.098	N	N2	-1	LOC_Os01g50930	expressed protein	NA	10011	0.35	0.1	0.22	0.03	0	0	0	0	0.38	0.62	NA	NA	30	6	0	0	2	38.766	5.277	2.563	0.0103669	0.216585	0.1089	0.083	0.0947	0.0947	1	NA	MAI1vsH2O
Chr1	29243270	29243336	67	*	Chr1:29243270-29243336	Cluster_582	0.376	UCAUACAUUAGUAGUCUA	181	0.098	N	N2	-1	LOC_Os01g50930	expressed protein	NA	10011	0.35	0.1	0.22	0.03	0	0	0	0	0.38	0.62	NA	NA	30	6	0	0	2	550.514	9.105	5.744	9.22106e-09	2.78366e-07	0.1089	0.083	0.0947	0.0947	1	NA	BAI11vsH2O
Chr1	29243270	29243336	67	*	Chr1:29243270-29243336	Cluster_582	0.376	UCAUACAUUAGUAGUCUA	181	0.098	N	N2	-1	LOC_Os01g50930	expressed protein	NA	10011	0.35	0.1	0.22	0.03	0	0	0	0	0.38	0.62	NA	NA	30	6	0	0	2	1	0	0	1	1	0.1089	0.083	0.0947	0.0947	1	NA	BLS256HvsH2O
Chr1	29243270	29243336	67	*	Chr1:29243270-29243336	Cluster_582	0.376	UCAUACAUUAGUAGUCUA	181	0.098	N	N2	-1	LOC_Os01g50930	expressed protein	NA	10011	0.35	0.1	0.22	0.03	0	0	0	0	0.38	0.62	NA	NA	30	6	0	0	2	93.219	6.543	3.636	0.000277177	0.00680634	0.1089	0.083	0.0947	0.0947	1	NA	BLS256vsBLS256H
Chr1	29426296	29426659	364	+	Chr1:29426296-29426659	Cluster_586	0.994	AGACUGCUAGUGUAUGACC	3330	0.025	N	N2	-1	LOC_Os01g51190	expressed protein	NA	10111	0.68	0.18	0.04	0	0	0.01	0.03	0.04	0.02	0.94	NA	NA	34	56	1	1	26	45.092	5.495	5.498	3.83731e-08	1.49511e-06	0.1978	0.0883	0.1731	0.1731	1	NA	BLS256vsH2O
Chr1	29426296	29426659	364	+	Chr1:29426296-29426659	Cluster_586	0.994	AGACUGCUAGUGUAUGACC	3330	0.025	N	N2	-1	LOC_Os01g51190	expressed protein	NA	10111	0.68	0.18	0.04	0	0	0.01	0.03	0.04	0.02	0.94	NA	NA	34	56	1	1	26	40.266	5.331	5.35	8.78514e-08	4.2511e-06	0.1978	0.0883	0.1731	0.1731	1	NA	BLS256vsBLS256H
Chr1	29426296	29426659	364	+	Chr1:29426296-29426659	Cluster_586	0.994	AGACUGCUAGUGUAUGACC	3330	0.025	N	N2	-1	LOC_Os01g51190	expressed protein	NA	10111	0.68	0.18	0.04	0	0	0.01	0.03	0.04	0.02	0.94	NA	NA	34	56	1	1	26	19.882	4.313	3.606	0.000311164	0.00882219	0.1978	0.0883	0.1731	0.1731	1	NA	MAI1vsH2O
Chr1	29426296	29426659	364	+	Chr1:29426296-29426659	Cluster_586	0.994	AGACUGCUAGUGUAUGACC	3330	0.025	N	N2	-1	LOC_Os01g51190	expressed protein	NA	10111	0.68	0.18	0.04	0	0	0.01	0.03	0.04	0.02	0.94	NA	NA	34	56	1	1	26	1.12	0.163	0	1	1	0.1978	0.0883	0.1731	0.1731	1	NA	BLS256HvsH2O
Chr1	29426296	29426659	364	+	Chr1:29426296-29426659	Cluster_586	0.994	AGACUGCUAGUGUAUGACC	3330	0.025	N	N2	-1	LOC_Os01g51190	expressed protein	NA	10111	0.68	0.18	0.04	0	0	0.01	0.03	0.04	0.02	0.94	NA	NA	34	56	1	1	26	24.773	4.631	4.105	4.04275e-05	0.000676981	0.1978	0.0883	0.1731	0.1731	1	NA	BAI11vsH2O
Chr1	29485054	29485479	426	*	Chr1:29485054-29485479	Cluster_589	0.398	UCAUACACAAGACACCGGAU	1673	0.072	20	N5	-1	LOC_Os01g51290	protein kinase family protein, putative, expressed	LOC_Os01g51290	10001	0.99	0.01	0.45	0.37	0.04	0.01	0.02	0.23	0.36	0.41	NA	xisRNA086	3	165	2	3	3	82.543	6.367	5.676	1.38137e-08	7.76989e-07	0.461	0.0909	0.3504	0.3504	1	NA	BLS256vsBLS256H
Chr1	29485054	29485479	426	*	Chr1:29485054-29485479	Cluster_589	0.398	UCAUACACAAGACACCGGAU	1673	0.072	20	N5	-1	LOC_Os01g51290	protein kinase family protein, putative, expressed	LOC_Os01g51290	10001	0.99	0.01	0.45	0.37	0.04	0.01	0.02	0.23	0.36	0.41	NA	xisRNA086	3	165	2	3	3	82.562	6.367	5.689	1.27532e-08	5.44993e-07	0.461	0.0909	0.3504	0.3504	1	NA	BLS256vsH2O
Chr1	29485054	29485479	426	*	Chr1:29485054-29485479	Cluster_589	0.398	UCAUACACAAGACACCGGAU	1673	0.072	20	N5	-1	LOC_Os01g51290	protein kinase family protein, putative, expressed	LOC_Os01g51290	10001	0.99	0.01	0.45	0.37	0.04	0.01	0.02	0.23	0.36	0.41	NA	xisRNA086	3	165	2	3	3	1.625	0.7	0	1	1	0.461	0.0909	0.3504	0.3504	1	NA	BAI11vsH2O
Chr1	29485054	29485479	426	*	Chr1:29485054-29485479	Cluster_589	0.398	UCAUACACAAGACACCGGAU	1673	0.072	20	N5	-1	LOC_Os01g51290	protein kinase family protein, putative, expressed	LOC_Os01g51290	10001	0.99	0.01	0.45	0.37	0.04	0.01	0.02	0.23	0.36	0.41	NA	xisRNA086	3	165	2	3	3	1.09	0.124	0	1	1	0.461	0.0909	0.3504	0.3504	1	NA	MAI1vsH2O
Chr1	29485054	29485479	426	*	Chr1:29485054-29485479	Cluster_589	0.398	UCAUACACAAGACACCGGAU	1673	0.072	20	N5	-1	LOC_Os01g51290	protein kinase family protein, putative, expressed	LOC_Os01g51290	10001	0.99	0.01	0.45	0.37	0.04	0.01	0.02	0.23	0.36	0.41	NA	xisRNA086	3	165	2	3	3	1	0	0	1	1	0.461	0.0909	0.3504	0.3504	1	NA	BLS256HvsH2O
Chr1	29640412	29640460	49	+	Chr1:29640412-29640460	Cluster_593	0.999	AAGAAUAUGCUGAUGAGUAC	1008	0.04	N	N2	-1	LOC_Os01g51610	B3 DNA binding domain containing protein, expressed	NA	10001	0.9	0.04	0.42	0.41	0.03	0	0	0	0.88	0.12	NA	xisRNA116	1	80	0	0	0	1475.37	10.527	6.928	4.26996e-12	3.79738e-10	0.114	0.08	0.0896	0.0896	1	NA	BLS256vsH2O
Chr1	29640412	29640460	49	+	Chr1:29640412-29640460	Cluster_593	0.999	AAGAAUAUGCUGAUGAGUAC	1008	0.04	N	N2	-1	LOC_Os01g51610	B3 DNA binding domain containing protein, expressed	NA	10001	0.9	0.04	0.42	0.41	0.03	0	0	0	0.88	0.12	NA	xisRNA116	1	80	0	0	0	1	0	0	1	1	0.114	0.08	0.0896	0.0896	1	NA	BLS256HvsH2O
Chr1	29640412	29640460	49	+	Chr1:29640412-29640460	Cluster_593	0.999	AAGAAUAUGCUGAUGAGUAC	1008	0.04	N	N2	-1	LOC_Os01g51610	B3 DNA binding domain containing protein, expressed	NA	10001	0.9	0.04	0.42	0.41	0.03	0	0	0	0.88	0.12	NA	xisRNA116	1	80	0	0	0	8.871	3.149	0.799	0.424388	1	0.114	0.08	0.0896	0.0896	1	NA	BAI11vsH2O
Chr1	29640412	29640460	49	+	Chr1:29640412-29640460	Cluster_593	0.999	AAGAAUAUGCUGAUGAGUAC	1008	0.04	N	N2	-1	LOC_Os01g51610	B3 DNA binding domain containing protein, expressed	NA	10001	0.9	0.04	0.42	0.41	0.03	0	0	0	0.88	0.12	NA	xisRNA116	1	80	0	0	0	1475.13	10.527	6.928	4.27572e-12	4.85146e-10	0.114	0.08	0.0896	0.0896	1	NA	BLS256vsBLS256H
Chr1	29640412	29640460	49	+	Chr1:29640412-29640460	Cluster_593	0.999	AAGAAUAUGCUGAUGAGUAC	1008	0.04	N	N2	-1	LOC_Os01g51610	B3 DNA binding domain containing protein, expressed	NA	10001	0.9	0.04	0.42	0.41	0.03	0	0	0	0.88	0.12	NA	xisRNA116	1	80	0	0	0	3.611	1.853	0	1	1	0.114	0.08	0.0896	0.0896	1	NA	MAI1vsH2O
Chr1	29987915	29994497	6583	+	Chr1:29987915-29994497	Cluster_604	0.974	CGUGUAUAGACUAGUUUAUAUUCUGGGUUU	12	0.816	N	N2	-1	LOC_Os01g52130	sulfate transporter, putative, expressed	LOC_Os01g52130	10011	0.96	0.01	0.06	0.07	0.06	0.06	0.07	0.67	0.26	0.06	NA	NA	309	113	4	4	5	69.087	6.11	8.205	2.31179e-16	2.87054e-14	0.1454	0.1279	0.1427	0.1427	1	NA	BAI11vsH2O
Chr1	29987915	29994497	6583	+	Chr1:29987915-29994497	Cluster_604	0.974	CGUGUAUAGACUAGUUUAUAUUCUGGGUUU	12	0.816	N	N2	-1	LOC_Os01g52130	sulfate transporter, putative, expressed	LOC_Os01g52130	10011	0.96	0.01	0.06	0.07	0.06	0.06	0.07	0.67	0.26	0.06	NA	NA	309	113	4	4	5	0.955	-0.066	0	1	1	0.1454	0.1279	0.1427	0.1427	1	NA	BLS256HvsH2O
Chr1	29987915	29994497	6583	+	Chr1:29987915-29994497	Cluster_604	0.974	CGUGUAUAGACUAGUUUAUAUUCUGGGUUU	12	0.816	N	N2	-1	LOC_Os01g52130	sulfate transporter, putative, expressed	LOC_Os01g52130	10011	0.96	0.01	0.06	0.07	0.06	0.06	0.07	0.67	0.26	0.06	NA	NA	309	113	4	4	5	1.077	0.107	0	1	1	0.1454	0.1279	0.1427	0.1427	1	NA	MAI1vsH2O
Chr1	29987915	29994497	6583	+	Chr1:29987915-29994497	Cluster_604	0.974	CGUGUAUAGACUAGUUUAUAUUCUGGGUUU	12	0.816	N	N2	-1	LOC_Os01g52130	sulfate transporter, putative, expressed	LOC_Os01g52130	10011	0.96	0.01	0.06	0.07	0.06	0.06	0.07	0.67	0.26	0.06	NA	NA	309	113	4	4	5	30.815	4.946	5.85	4.92628e-09	3.02989e-07	0.1454	0.1279	0.1427	0.1427	1	NA	BLS256vsBLS256H
Chr1	29987915	29994497	6583	+	Chr1:29987915-29994497	Cluster_604	0.974	CGUGUAUAGACUAGUUUAUAUUCUGGGUUU	12	0.816	N	N2	-1	LOC_Os01g52130	sulfate transporter, putative, expressed	LOC_Os01g52130	10011	0.96	0.01	0.06	0.07	0.06	0.06	0.07	0.67	0.26	0.06	NA	NA	309	113	4	4	5	29.432	4.879	5.74	9.49383e-09	4.19322e-07	0.1454	0.1279	0.1427	0.1427	1	NA	BLS256vsH2O
Chr1	30705659	30705939	281	+	Chr1:30705659-30705939	Cluster_623	0.988	GAAUCGUCAUAACUGACC	811	0.053	N	N2	-1	NA	NA	NA	10010	0.01	0.14	0.06	0.02	0.01	0	0.01	0.02	0.06	0.91	NA	NA	25	15	1	0	1	4.427	2.146	0.098	0.921906	1	0.4352	0.0752	0.2963	0.2963	1	NA	BLS256HvsH2O
Chr1	30705659	30705939	281	+	Chr1:30705659-30705939	Cluster_623	0.988	GAAUCGUCAUAACUGACC	811	0.053	N	N2	-1	NA	NA	NA	10010	0.01	0.14	0.06	0.02	0.01	0	0.01	0.02	0.06	0.91	NA	NA	25	15	1	0	1	18.236	4.189	1.575	0.115291	1	0.4352	0.0752	0.2963	0.2963	1	NA	MAI1vsH2O
Chr1	30705659	30705939	281	+	Chr1:30705659-30705939	Cluster_623	0.988	GAAUCGUCAUAACUGACC	811	0.053	N	N2	-1	NA	NA	NA	10010	0.01	0.14	0.06	0.02	0.01	0	0.01	0.02	0.06	0.91	NA	NA	25	15	1	0	1	118.197	6.885	3.625	0.000288629	0.00498548	0.4352	0.0752	0.2963	0.2963	1	NA	BLS256vsH2O
Chr1	30705659	30705939	281	+	Chr1:30705659-30705939	Cluster_623	0.988	GAAUCGUCAUAACUGACC	811	0.053	N	N2	-1	NA	NA	NA	10010	0.01	0.14	0.06	0.02	0.01	0	0.01	0.02	0.06	0.91	NA	NA	25	15	1	0	1	26.698	4.739	2.954	0.00313796	0.0631527	0.4352	0.0752	0.2963	0.2963	1	NA	BLS256vsBLS256H
Chr1	30705659	30705939	281	+	Chr1:30705659-30705939	Cluster_623	0.988	GAAUCGUCAUAACUGACC	811	0.053	N	N2	-1	NA	NA	NA	10010	0.01	0.14	0.06	0.02	0.01	0	0.01	0.02	0.06	0.91	NA	NA	25	15	1	0	1	229.325	7.841	4.34	1.42653e-05	0.00025373	0.4352	0.0752	0.2963	0.2963	1	NA	BAI11vsH2O
Chr1	30768324	30768407	84	+	Chr1:30768324-30768407	Cluster_627	0.996	ACGAAUCGUCAUAUCUGAUC	822	0.022	20	N11	-1	NA	NA	NA	10011	0.74	0.06	0.73	0.09	0	0	0	0	0	1	NA	NA	17	11	0	0	3	146.106	7.191	3.783	0.000154896	0.00239289	0.4896	0.1089	0.3422	0.3422	1	NA	BAI11vsH2O
Chr1	30768324	30768407	84	+	Chr1:30768324-30768407	Cluster_627	0.996	ACGAAUCGUCAUAUCUGAUC	822	0.022	20	N11	-1	NA	NA	NA	10011	0.74	0.06	0.73	0.09	0	0	0	0	0	1	NA	NA	17	11	0	0	3	106.487	6.735	3.451	0.000557901	0.00920187	0.4896	0.1089	0.3422	0.3422	1	NA	BLS256vsH2O
Chr1	30768324	30768407	84	+	Chr1:30768324-30768407	Cluster_627	0.996	ACGAAUCGUCAUAUCUGAUC	822	0.022	20	N11	-1	NA	NA	NA	10011	0.74	0.06	0.73	0.09	0	0	0	0	0	1	NA	NA	17	11	0	0	3	1.683	0.751	0	1	1	0.4896	0.1089	0.3422	0.3422	1	NA	BLS256HvsH2O
Chr1	30768324	30768407	84	+	Chr1:30768324-30768407	Cluster_627	0.996	ACGAAUCGUCAUAUCUGAUC	822	0.022	20	N11	-1	NA	NA	NA	10011	0.74	0.06	0.73	0.09	0	0	0	0	0	1	NA	NA	17	11	0	0	3	63.276	5.984	3.137	0.00170836	0.0361503	0.4896	0.1089	0.3422	0.3422	1	NA	BLS256vsBLS256H
Chr1	30768324	30768407	84	+	Chr1:30768324-30768407	Cluster_627	0.996	ACGAAUCGUCAUAUCUGAUC	822	0.022	20	N11	-1	NA	NA	NA	10011	0.74	0.06	0.73	0.09	0	0	0	0	0	1	NA	NA	17	11	0	0	3	30.618	4.936	2.104	0.0354138	0.662097	0.4896	0.1089	0.3422	0.3422	1	NA	MAI1vsH2O
Chr1	30776014	30776311	298	-	Chr1:30776014-30776311	Cluster_628	0.081	ACAGACUACUGGUGUAUGACC	842	0.031	20	N11	-1	LOC_Os01g53600	farnesyltransferase subunit beta, putative, expressed	LOC_Os01g53600	10111	0.46	0.06	0.42	0.41	0	0	0	0.01	0.01	0.98	NA	NA	30	91	1	0	28	263.92	8.044	4.781	1.74692e-06	3.61525e-05	0.2156	0.0897	0.1825	0.1825	1	NA	BAI11vsH2O
Chr1	30776014	30776311	298	-	Chr1:30776014-30776311	Cluster_628	0.081	ACAGACUACUGGUGUAUGACC	842	0.031	20	N11	-1	LOC_Os01g53600	farnesyltransferase subunit beta, putative, expressed	LOC_Os01g53600	10111	0.46	0.06	0.42	0.41	0	0	0	0.01	0.01	0.98	NA	NA	30	91	1	0	28	137.766	7.106	6.854	7.20601e-12	7.90379e-10	0.2156	0.0897	0.1825	0.1825	1	NA	BLS256vsBLS256H
Chr1	30776014	30776311	298	-	Chr1:30776014-30776311	Cluster_628	0.081	ACAGACUACUGGUGUAUGACC	842	0.031	20	N11	-1	LOC_Os01g53600	farnesyltransferase subunit beta, putative, expressed	LOC_Os01g53600	10111	0.46	0.06	0.42	0.41	0	0	0	0.01	0.01	0.98	NA	NA	30	91	1	0	28	874.961	9.773	6.167	6.97793e-10	3.82681e-08	0.2156	0.0897	0.1825	0.1825	1	NA	BLS256vsH2O
Chr1	30776014	30776311	298	-	Chr1:30776014-30776311	Cluster_628	0.081	ACAGACUACUGGUGUAUGACC	842	0.031	20	N11	-1	LOC_Os01g53600	farnesyltransferase subunit beta, putative, expressed	LOC_Os01g53600	10111	0.46	0.06	0.42	0.41	0	0	0	0.01	0.01	0.98	NA	NA	30	91	1	0	28	6.351	2.667	0.486	0.62719	1	0.2156	0.0897	0.1825	0.1825	1	NA	BLS256HvsH2O
Chr1	30776014	30776311	298	-	Chr1:30776014-30776311	Cluster_628	0.081	ACAGACUACUGGUGUAUGACC	842	0.031	20	N11	-1	LOC_Os01g53600	farnesyltransferase subunit beta, putative, expressed	LOC_Os01g53600	10111	0.46	0.06	0.42	0.41	0	0	0	0.01	0.01	0.98	NA	NA	30	91	1	0	28	257.469	8.008	4.754	1.99666e-06	0.000103464	0.2156	0.0897	0.1825	0.1825	1	NA	MAI1vsH2O
Chr1	30789854	30789955	102	+	Chr1:30789854-30789955	Cluster_630	0.996	AGAGUGACUGCGUACCUUU	651	0.038	N	N2	-1	LOC_Os01g53630	ulp1 protease family protein, putative, expressed	NA	11110	0.92	0.03	0.25	0.07	0	0	0	0	0.18	0.82	NA	NA	96	76	49	0	65	460.844	8.848	6.197	5.74164e-10	2.27625e-08	0.1481	0.1103	0.1404	0.1404	1	NA	BAI11vsH2O
Chr1	30789854	30789955	102	+	Chr1:30789854-30789955	Cluster_630	0.996	AGAGUGACUGCGUACCUUU	651	0.038	N	N2	-1	LOC_Os01g53630	ulp1 protease family protein, putative, expressed	NA	11110	0.92	0.03	0.25	0.07	0	0	0	0	0.18	0.82	NA	NA	96	76	49	0	65	1.214	0.28	0	1	1	0.1481	0.1103	0.1404	0.1404	1	NA	BLS256vsBLS256H
Chr1	30789854	30789955	102	+	Chr1:30789854-30789955	Cluster_630	0.996	AGAGUGACUGCGUACCUUU	651	0.038	N	N2	-1	LOC_Os01g53630	ulp1 protease family protein, putative, expressed	NA	11110	0.92	0.03	0.25	0.07	0	0	0	0	0.18	0.82	NA	NA	96	76	49	0	65	259.04	8.017	5.444	5.21625e-08	1.93944e-06	0.1481	0.1103	0.1404	0.1404	1	NA	BLS256vsH2O
Chr1	30789854	30789955	102	+	Chr1:30789854-30789955	Cluster_630	0.996	AGAGUGACUGCGUACCUUU	651	0.038	N	N2	-1	LOC_Os01g53630	ulp1 protease family protein, putative, expressed	NA	11110	0.92	0.03	0.25	0.07	0	0	0	0	0.18	0.82	NA	NA	96	76	49	0	65	213.314	7.737	5.187	2.14e-07	7.04167e-05	0.1481	0.1103	0.1404	0.1404	1	NA	BLS256HvsH2O
Chr1	30789854	30789955	102	+	Chr1:30789854-30789955	Cluster_630	0.996	AGAGUGACUGCGUACCUUU	651	0.038	N	N2	-1	LOC_Os01g53630	ulp1 protease family protein, putative, expressed	NA	11110	0.92	0.03	0.25	0.07	0	0	0	0	0.18	0.82	NA	NA	96	76	49	0	65	245.3	7.938	5.37	7.85645e-08	5.68883e-06	0.1481	0.1103	0.1404	0.1404	1	NA	MAI1vsH2O
Chr1	30924008	30924163	156	+	Chr1:30924008-30924163	Cluster_637	0.998	AAGGGACAAGGCGAAACA	1344	0.022	N	N2	-1	LOC_Os01g53800	glutamate carboxypeptidase 2, putative, expressed	LOC_Os01g53800	11110	0.93	0	0.03	0.01	0	0	0	0	0.92	0.08	NA	NA	58	49	7	0	11	7.423	2.892	1.442	0.149302	1	0.3129	0.0884	0.2443	0.2443	1	NA	BLS256vsBLS256H
Chr1	30924008	30924163	156	+	Chr1:30924008-30924163	Cluster_637	0.998	AAGGGACAAGGCGAAACA	1344	0.022	N	N2	-1	LOC_Os01g53800	glutamate carboxypeptidase 2, putative, expressed	LOC_Os01g53800	11110	0.93	0	0.03	0.01	0	0	0	0	0.92	0.08	NA	NA	58	49	7	0	11	208.655	7.705	4.306	1.66514e-05	0.000652277	0.3129	0.0884	0.2443	0.2443	1	NA	MAI1vsH2O
Chr1	30924008	30924163	156	+	Chr1:30924008-30924163	Cluster_637	0.998	AAGGGACAAGGCGAAACA	1344	0.022	N	N2	-1	LOC_Os01g53800	glutamate carboxypeptidase 2, putative, expressed	LOC_Os01g53800	11110	0.93	0	0.03	0.01	0	0	0	0	0.92	0.08	NA	NA	58	49	7	0	11	111.708	6.804	3.616	0.000299339	0.0322942	0.3129	0.0884	0.2443	0.2443	1	NA	BLS256HvsH2O
Chr1	30924008	30924163	156	+	Chr1:30924008-30924163	Cluster_637	0.998	AAGGGACAAGGCGAAACA	1344	0.022	N	N2	-1	LOC_Os01g53800	glutamate carboxypeptidase 2, putative, expressed	LOC_Os01g53800	11110	0.93	0	0.03	0.01	0	0	0	0	0.92	0.08	NA	NA	58	49	7	0	11	829.215	9.696	5.847	4.99442e-09	2.34773e-07	0.3129	0.0884	0.2443	0.2443	1	NA	BLS256vsH2O
Chr1	30924008	30924163	156	+	Chr1:30924008-30924163	Cluster_637	0.998	AAGGGACAAGGCGAAACA	1344	0.022	N	N2	-1	LOC_Os01g53800	glutamate carboxypeptidase 2, putative, expressed	LOC_Os01g53800	11110	0.93	0	0.03	0.01	0	0	0	0	0.92	0.08	NA	NA	58	49	7	0	11	909.82	9.829	5.944	2.77645e-09	9.5664e-08	0.3129	0.0884	0.2443	0.2443	1	NA	BAI11vsH2O
Chr1	31563059	31563160	102	+	Chr1:31563059-31563160	Cluster_648	0.852	AACAAACGAGGGGUGUCUCC	119	0.313	20	N11	-1	LOC_Os01g54880	glucosidase 2 subunit beta precursor, putative, expressed	LOC_Os01g54880	10001	0.96	0.03	0.41	0.17	0.08	0.06	0.08	0.52	0.37	0.11	NA	xisRNA154	1	26	0	1	0	231.723	7.856	4.892	9.97299e-07	3.83814e-05	0.0639	0.129	0.1015	0.1015	1	NA	BLS256vsBLS256H
Chr1	31563059	31563160	102	+	Chr1:31563059-31563160	Cluster_648	0.852	AACAAACGAGGGGUGUCUCC	119	0.313	20	N11	-1	LOC_Os01g54880	glucosidase 2 subunit beta precursor, putative, expressed	LOC_Os01g54880	10001	0.96	0.03	0.41	0.17	0.08	0.06	0.08	0.52	0.37	0.11	NA	xisRNA154	1	26	0	1	0	43.954	5.458	4.84	1.29891e-06	3.50332e-05	0.0639	0.129	0.1015	0.1015	1	NA	BLS256vsH2O
Chr1	31563059	31563160	102	+	Chr1:31563059-31563160	Cluster_648	0.852	AACAAACGAGGGGUGUCUCC	119	0.313	20	N11	-1	LOC_Os01g54880	glucosidase 2 subunit beta precursor, putative, expressed	LOC_Os01g54880	10001	0.96	0.03	0.41	0.17	0.08	0.06	0.08	0.52	0.37	0.11	NA	xisRNA154	1	26	0	1	0	0.19	-2.398	-0.298	0.76573	1	0.0639	0.129	0.1015	0.1015	1	NA	BLS256HvsH2O
Chr1	31563059	31563160	102	+	Chr1:31563059-31563160	Cluster_648	0.852	AACAAACGAGGGGUGUCUCC	119	0.313	20	N11	-1	LOC_Os01g54880	glucosidase 2 subunit beta precursor, putative, expressed	LOC_Os01g54880	10001	0.96	0.03	0.41	0.17	0.08	0.06	0.08	0.52	0.37	0.11	NA	xisRNA154	1	26	0	1	0	0.361	-1.469	0	1	1	0.0639	0.129	0.1015	0.1015	1	NA	MAI1vsH2O
Chr1	31563059	31563160	102	+	Chr1:31563059-31563160	Cluster_648	0.852	AACAAACGAGGGGUGUCUCC	119	0.313	20	N11	-1	LOC_Os01g54880	glucosidase 2 subunit beta precursor, putative, expressed	LOC_Os01g54880	10001	0.96	0.03	0.41	0.17	0.08	0.06	0.08	0.52	0.37	0.11	NA	xisRNA154	1	26	0	1	0	1.695	0.761	0	1	1	0.0639	0.129	0.1015	0.1015	1	NA	BAI11vsH2O
Chr1	32653996	32654549	554	*	Chr1:32653996-32654549	Cluster_683	0.632	GUUUGCUUUAGCCACAAAGACU	434	0.141	22	N5	-1	LOC_Os01g56600	signal recognition particle 54 kDa protein, putative, expressed	LOC_Os01g56600	10001	0.98	0.01	0.15	0.13	0.23	0.12	0.07	0.42	0.31	0.27	NA	xisRNA112	4	38	1	2	1	0.724	-0.466	0	1	1	0.2074	0.0717	0.1503	0.1503	1	NA	MAI1vsH2O
Chr1	32653996	32654549	554	*	Chr1:32653996-32654549	Cluster_683	0.632	GUUUGCUUUAGCCACAAAGACU	434	0.141	22	N5	-1	LOC_Os01g56600	signal recognition particle 54 kDa protein, putative, expressed	LOC_Os01g56600	10001	0.98	0.01	0.15	0.13	0.23	0.12	0.07	0.42	0.31	0.27	NA	xisRNA112	4	38	1	2	1	1.901	0.927	0	1	1	0.2074	0.0717	0.1503	0.1503	1	NA	BAI11vsH2O
Chr1	32653996	32654549	554	*	Chr1:32653996-32654549	Cluster_683	0.632	GUUUGCUUUAGCCACAAAGACU	434	0.141	22	N5	-1	LOC_Os01g56600	signal recognition particle 54 kDa protein, putative, expressed	LOC_Os01g56600	10001	0.98	0.01	0.15	0.13	0.23	0.12	0.07	0.42	0.31	0.27	NA	xisRNA112	4	38	1	2	1	23.557	4.558	4.351	1.35636e-05	0.000312105	0.2074	0.0717	0.1503	0.1503	1	NA	BLS256vsH2O
Chr1	32653996	32654549	554	*	Chr1:32653996-32654549	Cluster_683	0.632	GUUUGCUUUAGCCACAAAGACU	434	0.141	22	N5	-1	LOC_Os01g56600	signal recognition particle 54 kDa protein, putative, expressed	LOC_Os01g56600	10001	0.98	0.01	0.15	0.13	0.23	0.12	0.07	0.42	0.31	0.27	NA	xisRNA112	4	38	1	2	1	0.746	-0.423	0	1	1	0.2074	0.0717	0.1503	0.1503	1	NA	BLS256HvsH2O
Chr1	32653996	32654549	554	*	Chr1:32653996-32654549	Cluster_683	0.632	GUUUGCUUUAGCCACAAAGACU	434	0.141	22	N5	-1	LOC_Os01g56600	signal recognition particle 54 kDa protein, putative, expressed	LOC_Os01g56600	10001	0.98	0.01	0.15	0.13	0.23	0.12	0.07	0.42	0.31	0.27	NA	xisRNA112	4	38	1	2	1	31.58	4.981	4.774	1.80251e-06	6.59017e-05	0.2074	0.0717	0.1503	0.1503	1	NA	BLS256vsBLS256H
Chr1	33230627	33230783	157	*	Chr1:33230627-33230783	Cluster_698	0.527	UCGUAAACAAGCAUCCUCUCA	1535	0.078	21	N6	181.5	LOC_Os01g57510	receptor protein kinase, putative, expressed	LOC_Os01g57510	10011	0.88	0.07	0.25	0.39	0.17	0.03	0.01	0.43	0.3	0.26	NA	xisRNA089	15	163	0	0	3	132.452	7.049	3.367	0.000760064	0.0111403	0.9628	0.0915	0.6253	0.6253	1	NA	BAI11vsH2O
Chr1	33230627	33230783	157	*	Chr1:33230627-33230783	Cluster_698	0.527	UCGUAAACAAGCAUCCUCUCA	1535	0.078	21	N6	181.5	LOC_Os01g57510	receptor protein kinase, putative, expressed	LOC_Os01g57510	10011	0.88	0.07	0.25	0.39	0.17	0.03	0.01	0.43	0.3	0.26	NA	xisRNA089	15	163	0	0	3	517.345	9.015	5.647	1.63121e-08	9.02098e-07	0.9628	0.0915	0.6253	0.6253	1	NA	BLS256vsBLS256H
Chr1	33230627	33230783	157	*	Chr1:33230627-33230783	Cluster_698	0.527	UCGUAAACAAGCAUCCUCUCA	1535	0.078	21	N6	181.5	LOC_Os01g57510	receptor protein kinase, putative, expressed	LOC_Os01g57510	10011	0.88	0.07	0.25	0.39	0.17	0.03	0.01	0.43	0.3	0.26	NA	xisRNA089	15	163	0	0	3	2.852	1.512	0	1	1	0.9628	0.0915	0.6253	0.6253	1	NA	BLS256HvsH2O
Chr1	33230627	33230783	157	*	Chr1:33230627-33230783	Cluster_698	0.527	UCGUAAACAAGCAUCCUCUCA	1535	0.078	21	N6	181.5	LOC_Os01g57510	receptor protein kinase, putative, expressed	LOC_Os01g57510	10011	0.88	0.07	0.25	0.39	0.17	0.03	0.01	0.43	0.3	0.26	NA	xisRNA089	15	163	0	0	3	1475.43	10.527	5.714	1.10643e-08	4.79039e-07	0.9628	0.0915	0.6253	0.6253	1	NA	BLS256vsH2O
Chr1	33230627	33230783	157	*	Chr1:33230627-33230783	Cluster_698	0.527	UCGUAAACAAGCAUCCUCUCA	1535	0.078	21	N6	181.5	LOC_Os01g57510	receptor protein kinase, putative, expressed	LOC_Os01g57510	10011	0.88	0.07	0.25	0.39	0.17	0.03	0.01	0.43	0.3	0.26	NA	xisRNA089	15	163	0	0	3	28.669	4.841	1.865	0.0621626	1	0.9628	0.0915	0.6253	0.6253	1	NA	MAI1vsH2O
Chr1	33242358	33242554	197	+	Chr1:33242358-33242554	Cluster_699	0.957	GAGAGGAUACUGUUAUACGACU	2387	0.041	22	N11	-1	LOC_Os01g57540	protein kinase, putative, expressed	LOC_Os01g57540	10001	0.98	0.01	0.24	0.18	0.37	0.09	0.01	0.11	0.43	0.46	NA	xisRNA075	2	220	1	1	3	2.316	1.211	0	1	1	0.8912	0.099	0.64	0.64	1	NA	BAI11vsH2O
Chr1	33242358	33242554	197	+	Chr1:33242358-33242554	Cluster_699	0.957	GAGAGGAUACUGUUAUACGACU	2387	0.041	22	N11	-1	LOC_Os01g57540	protein kinase, putative, expressed	LOC_Os01g57540	10001	0.98	0.01	0.24	0.18	0.37	0.09	0.01	0.11	0.43	0.46	NA	xisRNA075	2	220	1	1	3	2.684	1.424	0	1	1	0.8912	0.099	0.64	0.64	1	NA	MAI1vsH2O
Chr1	33242358	33242554	197	+	Chr1:33242358-33242554	Cluster_699	0.957	GAGAGGAUACUGUUAUACGACU	2387	0.041	22	N11	-1	LOC_Os01g57540	protein kinase, putative, expressed	LOC_Os01g57540	10001	0.98	0.01	0.24	0.18	0.37	0.09	0.01	0.11	0.43	0.46	NA	xisRNA075	2	220	1	1	3	1.266	0.34	0	1	1	0.8912	0.099	0.64	0.64	1	NA	BLS256HvsH2O
Chr1	33242358	33242554	197	+	Chr1:33242358-33242554	Cluster_699	0.957	GAGAGGAUACUGUUAUACGACU	2387	0.041	22	N11	-1	LOC_Os01g57540	protein kinase, putative, expressed	LOC_Os01g57540	10001	0.98	0.01	0.24	0.18	0.37	0.09	0.01	0.11	0.43	0.46	NA	xisRNA075	2	220	1	1	3	336.729	8.395	5.935	2.93856e-09	1.89595e-07	0.8912	0.099	0.64	0.64	1	NA	BLS256vsBLS256H
Chr1	33242358	33242554	197	+	Chr1:33242358-33242554	Cluster_699	0.957	GAGAGGAUACUGUUAUACGACU	2387	0.041	22	N11	-1	LOC_Os01g57540	protein kinase, putative, expressed	LOC_Os01g57540	10001	0.98	0.01	0.24	0.18	0.37	0.09	0.01	0.11	0.43	0.46	NA	xisRNA075	2	220	1	1	3	426.238	8.736	6.027	1.67402e-09	8.54012e-08	0.8912	0.099	0.64	0.64	1	NA	BLS256vsH2O
Chr1	33495489	33495515	27	*	Chr1:33495489-33495515	Cluster_705	0.381	AAUUGUAGACGAGGAUUCUC	212	0.158	N	N2	-1	LOC_Os01g57940	tyrosine protein kinase domain containing protein, putative, expressed	LOC_Os01g57940	10011	0.2	0.22	0.59	0.16	0.03	0.01	0	0	0.09	0.91	NA	NA	21	13	0	0	3	49.887	5.641	2.814	0.00489732	0.107074	0.1702	0.0848	0.1379	0.1379	1	NA	MAI1vsH2O
Chr1	33495489	33495515	27	*	Chr1:33495489-33495515	Cluster_705	0.381	AAUUGUAGACGAGGAUUCUC	212	0.158	N	N2	-1	LOC_Os01g57940	tyrosine protein kinase domain containing protein, putative, expressed	LOC_Os01g57940	10011	0.2	0.22	0.59	0.16	0.03	0.01	0	0	0.09	0.91	NA	NA	21	13	0	0	3	1	0	0	1	1	0.1702	0.0848	0.1379	0.1379	1	NA	BLS256HvsH2O
Chr1	33495489	33495515	27	*	Chr1:33495489-33495515	Cluster_705	0.381	AAUUGUAGACGAGGAUUCUC	212	0.158	N	N2	-1	LOC_Os01g57940	tyrosine protein kinase domain containing protein, putative, expressed	LOC_Os01g57940	10011	0.2	0.22	0.59	0.16	0.03	0.01	0	0	0.09	0.91	NA	NA	21	13	0	0	3	213.687	7.739	4.54	5.61514e-06	0.00018758	0.1702	0.0848	0.1379	0.1379	1	NA	BLS256vsBLS256H
Chr1	33495489	33495515	27	*	Chr1:33495489-33495515	Cluster_705	0.381	AAUUGUAGACGAGGAUUCUC	212	0.158	N	N2	-1	LOC_Os01g57940	tyrosine protein kinase domain containing protein, putative, expressed	LOC_Os01g57940	10011	0.2	0.22	0.59	0.16	0.03	0.01	0	0	0.09	0.91	NA	NA	21	13	0	0	3	366.259	8.517	5.158	2.50133e-07	5.9001e-06	0.1702	0.0848	0.1379	0.1379	1	NA	BAI11vsH2O
Chr1	33495489	33495515	27	*	Chr1:33495489-33495515	Cluster_705	0.381	AAUUGUAGACGAGGAUUCUC	212	0.158	N	N2	-1	LOC_Os01g57940	tyrosine protein kinase domain containing protein, putative, expressed	LOC_Os01g57940	10011	0.2	0.22	0.59	0.16	0.03	0.01	0	0	0.09	0.91	NA	NA	21	13	0	0	3	213.722	7.74	4.541	5.61019e-06	0.000136239	0.1702	0.0848	0.1379	0.1379	1	NA	BLS256vsH2O
Chr1	3388444	3388633	190	+	Chr1:3388444-3388633	Cluster_82	0.997	AGACUACUAGUGUAUGAACU	124926	0.002	20	N11	-1	LOC_Os01g07170	HORMA domain containing protein, putative, expressed	NA	10111	0.06	0.01	0.96	0.01	0	0	0	0	0.04	0.96	NA	NA	5119	386	5	0	169	822.129	9.683	6.77	1.28995e-11	2.5859e-09	0.1888	0.2209	0.194	0.194	1	NA	MAI1vsH2O
Chr1	3388444	3388633	190	+	Chr1:3388444-3388633	Cluster_82	0.997	AGACUACUAGUGUAUGAACU	124926	0.002	20	N11	-1	LOC_Os01g07170	HORMA domain containing protein, putative, expressed	NA	10111	0.06	0.01	0.96	0.01	0	0	0	0	0.04	0.96	NA	NA	5119	386	5	0	169	102.338	6.677	8.199	2.42924e-16	4.56766e-14	0.1888	0.2209	0.194	0.194	1	NA	BLS256vsBLS256H
Chr1	3388444	3388633	190	+	Chr1:3388444-3388633	Cluster_82	0.997	AGACUACUAGUGUAUGAACU	124926	0.002	20	N11	-1	LOC_Os01g07170	HORMA domain containing protein, putative, expressed	NA	10111	0.06	0.01	0.96	0.01	0	0	0	0	0.04	0.96	NA	NA	5119	386	5	0	169	20.322	4.345	2.024	0.0429675	1	0.1888	0.2209	0.194	0.194	1	NA	BLS256HvsH2O
Chr1	3388444	3388633	190	+	Chr1:3388444-3388633	Cluster_82	0.997	AGACUACUAGUGUAUGAACU	124926	0.002	20	N11	-1	LOC_Os01g07170	HORMA domain containing protein, putative, expressed	NA	10111	0.06	0.01	0.96	0.01	0	0	0	0	0.04	0.96	NA	NA	5119	386	5	0	169	22453.3	14.455	10.981	4.73316e-28	1.48328e-25	0.1888	0.2209	0.194	0.194	1	NA	BAI11vsH2O
Chr1	3388444	3388633	190	+	Chr1:3388444-3388633	Cluster_82	0.997	AGACUACUAGUGUAUGAACU	124926	0.002	20	N11	-1	LOC_Os01g07170	HORMA domain containing protein, putative, expressed	NA	10111	0.06	0.01	0.96	0.01	0	0	0	0	0.04	0.96	NA	NA	5119	386	5	0	169	2079.71	11.022	7.953	1.81972e-15	2.44399e-13	0.1888	0.2209	0.194	0.194	1	NA	BLS256vsH2O
Chr1	3445012	3445080	69	-	Chr1:3445012-3445080	Cluster_85	0.002	CGACUGCUAGUGUAUGACA	1045	0.026	N	N2	-1	NA	NA	NA	10001	0.51	0.04	0.11	0.39	0.02	0	0	0	0.02	0.98	NA	NA	1	26	0	0	0	429.746	8.747	5.385	7.23054e-08	3.60486e-06	0.1074	0.1364	0.1243	0.1243	1	NA	BLS256vsBLS256H
Chr1	3445012	3445080	69	-	Chr1:3445012-3445080	Cluster_85	0.002	CGACUGCUAGUGUAUGACA	1045	0.026	N	N2	-1	NA	NA	NA	10001	0.51	0.04	0.11	0.39	0.02	0	0	0	0.02	0.98	NA	NA	1	26	0	0	0	1	0	0	1	1	0.1074	0.1364	0.1243	0.1243	1	NA	BLS256HvsH2O
Chr1	3445012	3445080	69	-	Chr1:3445012-3445080	Cluster_85	0.002	CGACUGCUAGUGUAUGACA	1045	0.026	N	N2	-1	NA	NA	NA	10001	0.51	0.04	0.11	0.39	0.02	0	0	0	0.02	0.98	NA	NA	1	26	0	0	0	12.701	3.667	1.214	0.224785	1	0.1074	0.1364	0.1243	0.1243	1	NA	MAI1vsH2O
Chr1	3445012	3445080	69	-	Chr1:3445012-3445080	Cluster_85	0.002	CGACUGCUAGUGUAUGACA	1045	0.026	N	N2	-1	NA	NA	NA	10001	0.51	0.04	0.11	0.39	0.02	0	0	0	0.02	0.98	NA	NA	1	26	0	0	0	429.816	8.748	5.386	7.22301e-08	2.56944e-06	0.1074	0.1364	0.1243	0.1243	1	NA	BLS256vsH2O
Chr1	3445012	3445080	69	-	Chr1:3445012-3445080	Cluster_85	0.002	CGACUGCUAGUGUAUGACA	1045	0.026	N	N2	-1	NA	NA	NA	10001	0.51	0.04	0.11	0.39	0.02	0	0	0	0.02	0.98	NA	NA	1	26	0	0	0	9.67	3.273	0.89	0.373572	1	0.1074	0.1364	0.1243	0.1243	1	NA	BAI11vsH2O
Chr1	34707258	34707422	165	*	Chr1:34707258-34707422	Cluster_736	0.654	AUCUAUAGGAACCAUUGAA	50	0.367	N	N2	-1	LOC_Os01g60040	HEAT repeat family protein, putative, expressed	LOC_Os01g60040	10000	0.97	0.03	0.17	0.2	0.09	0.03	0.08	0.55	0.32	0.14	NA	NA	10	13	1	1	10	16.324	4.029	2.408	0.0160434	0.319944	0.3026	0.0918	0.239	0.239	1	NA	MAI1vsH2O
Chr1	34707258	34707422	165	*	Chr1:34707258-34707422	Cluster_736	0.654	AUCUAUAGGAACCAUUGAA	50	0.367	N	N2	-1	LOC_Os01g60040	HEAT repeat family protein, putative, expressed	LOC_Os01g60040	10000	0.97	0.03	0.17	0.2	0.09	0.03	0.08	0.55	0.32	0.14	NA	NA	10	13	1	1	10	17.033	4.09	2.477	0.0132556	0.175523	0.3026	0.0918	0.239	0.239	1	NA	BAI11vsH2O
Chr1	34707258	34707422	165	*	Chr1:34707258-34707422	Cluster_736	0.654	AUCUAUAGGAACCAUUGAA	50	0.367	N	N2	-1	LOC_Os01g60040	HEAT repeat family protein, putative, expressed	LOC_Os01g60040	10000	0.97	0.03	0.17	0.2	0.09	0.03	0.08	0.55	0.32	0.14	NA	NA	10	13	1	1	10	17.737	4.149	2.738	0.00617539	0.117119	0.3026	0.0918	0.239	0.239	1	NA	BLS256vsBLS256H
Chr1	34707258	34707422	165	*	Chr1:34707258-34707422	Cluster_736	0.654	AUCUAUAGGAACCAUUGAA	50	0.367	N	N2	-1	LOC_Os01g60040	HEAT repeat family protein, putative, expressed	LOC_Os01g60040	10000	0.97	0.03	0.17	0.2	0.09	0.03	0.08	0.55	0.32	0.14	NA	NA	10	13	1	1	10	1.422	0.508	0	1	1	0.3026	0.0918	0.239	0.239	1	NA	BLS256HvsH2O
Chr1	34707258	34707422	165	*	Chr1:34707258-34707422	Cluster_736	0.654	AUCUAUAGGAACCAUUGAA	50	0.367	N	N2	-1	LOC_Os01g60040	HEAT repeat family protein, putative, expressed	LOC_Os01g60040	10000	0.97	0.03	0.17	0.2	0.09	0.03	0.08	0.55	0.32	0.14	NA	NA	10	13	1	1	10	25.221	4.657	3.19	0.00142439	0.0219017	0.3026	0.0918	0.239	0.239	1	NA	BLS256vsH2O
Chr1	34900254	34900407	154	+	Chr1:34900254-34900407	Cluster_749	0.997	AGGCUACUAGUGUAUGACU	682	0.035	N	N2	-1	LOC_Os01g60330	inactive receptor kinase At2g26730 precursor, putative, expressed	LOC_Os01g60330	10111	0.2	0.01	0.04	0.12	0.05	0	0	0	0.02	0.98	NA	NA	14	20	0	0	11	379.195	8.567	4.95	7.40571e-07	2.10127e-05	0.4231	0.0722	0.2602	0.2602	1	NA	BLS256vsH2O
Chr1	34900254	34900407	154	+	Chr1:34900254-34900407	Cluster_749	0.997	AGGCUACUAGUGUAUGACU	682	0.035	N	N2	-1	LOC_Os01g60330	inactive receptor kinase At2g26730 precursor, putative, expressed	LOC_Os01g60330	10111	0.2	0.01	0.04	0.12	0.05	0	0	0	0.02	0.98	NA	NA	14	20	0	0	11	1	0	0	1	1	0.4231	0.0722	0.2602	0.2602	1	NA	BLS256HvsH2O
Chr1	34900254	34900407	154	+	Chr1:34900254-34900407	Cluster_749	0.997	AGGCUACUAGUGUAUGACU	682	0.035	N	N2	-1	LOC_Os01g60330	inactive receptor kinase At2g26730 precursor, putative, expressed	LOC_Os01g60330	10111	0.2	0.01	0.04	0.12	0.05	0	0	0	0.02	0.98	NA	NA	14	20	0	0	11	195.518	7.611	4.21	2.55879e-05	0.000935521	0.4231	0.0722	0.2602	0.2602	1	NA	MAI1vsH2O
Chr1	34900254	34900407	154	+	Chr1:34900254-34900407	Cluster_749	0.997	AGGCUACUAGUGUAUGACU	682	0.035	N	N2	-1	LOC_Os01g60330	inactive receptor kinase At2g26730 precursor, putative, expressed	LOC_Os01g60330	10111	0.2	0.01	0.04	0.12	0.05	0	0	0	0.02	0.98	NA	NA	14	20	0	0	11	220.388	7.784	4.337	1.4433e-05	0.000255333	0.4231	0.0722	0.2602	0.2602	1	NA	BAI11vsH2O
Chr1	34900254	34900407	154	+	Chr1:34900254-34900407	Cluster_749	0.997	AGGCUACUAGUGUAUGACU	682	0.035	N	N2	-1	LOC_Os01g60330	inactive receptor kinase At2g26730 precursor, putative, expressed	LOC_Os01g60330	10111	0.2	0.01	0.04	0.12	0.05	0	0	0	0.02	0.98	NA	NA	14	20	0	0	11	379.133	8.567	4.95	7.41244e-07	2.95644e-05	0.4231	0.0722	0.2602	0.2602	1	NA	BLS256vsBLS256H
Chr1	34903489	34903599	111	-	Chr1:34903489-34903599	Cluster_750	0	GAUUGAGAAGUCUGCUGG	378	0.038	N	N2	-1	LOC_Os01g60340	NTMC2Type1.1 protein, putative, expressed	LOC_Os01g60340	10110	0.92	0.01	0.2	0.01	0	0	0	0	0.56	0.44	NA	NA	15	15	8	0	17	123.369	6.947	3.918	8.93513e-05	0.00292548	0.1614	0.0671	0.1344	0.1344	1	NA	MAI1vsH2O
Chr1	34903489	34903599	111	-	Chr1:34903489-34903599	Cluster_750	0	GAUUGAGAAGUCUGCUGG	378	0.038	N	N2	-1	LOC_Os01g60340	NTMC2Type1.1 protein, putative, expressed	LOC_Os01g60340	10110	0.92	0.01	0.2	0.01	0	0	0	0	0.56	0.44	NA	NA	15	15	8	0	17	136.577	7.094	4.041	5.3239e-05	0.00108472	0.1614	0.0671	0.1344	0.1344	1	NA	BLS256vsH2O
Chr1	34903489	34903599	111	-	Chr1:34903489-34903599	Cluster_750	0	GAUUGAGAAGUCUGCUGG	378	0.038	N	N2	-1	LOC_Os01g60340	NTMC2Type1.1 protein, putative, expressed	LOC_Os01g60340	10110	0.92	0.01	0.2	0.01	0	0	0	0	0.56	0.44	NA	NA	15	15	8	0	17	143.071	7.161	4.087	4.3625e-05	0.000721347	0.1614	0.0671	0.1344	0.1344	1	NA	BAI11vsH2O
Chr1	34903489	34903599	111	-	Chr1:34903489-34903599	Cluster_750	0	GAUUGAGAAGUCUGCUGG	378	0.038	N	N2	-1	LOC_Os01g60340	NTMC2Type1.1 protein, putative, expressed	LOC_Os01g60340	10110	0.92	0.01	0.2	0.01	0	0	0	0	0.56	0.44	NA	NA	15	15	8	0	17	1.79	0.84	0	1	1	0.1614	0.0671	0.1344	0.1344	1	NA	BLS256vsBLS256H
Chr1	34903489	34903599	111	-	Chr1:34903489-34903599	Cluster_750	0	GAUUGAGAAGUCUGCUGG	378	0.038	N	N2	-1	LOC_Os01g60340	NTMC2Type1.1 protein, putative, expressed	LOC_Os01g60340	10110	0.92	0.01	0.2	0.01	0	0	0	0	0.56	0.44	NA	NA	15	15	8	0	17	76.304	6.254	3.361	0.000775998	0.0740122	0.1614	0.0671	0.1344	0.1344	1	NA	BLS256HvsH2O
Chr1	35217923	35218143	221	+	Chr1:35217923-35218143	Cluster_756	0.992	AGAAUCCUUGUCUACACC	697	0.028	N	N2	-1	NA	NA	NA	10011	0.13	0.08	0	0	0	0	0	0	0.12	0.88	NA	NA	6	59	0	0	0	9.852	3.3	0.924	0.355619	1	0.1746	0.0694	0.1185	0.1185	1	NA	MAI1vsH2O
Chr1	35217923	35218143	221	+	Chr1:35217923-35218143	Cluster_756	0.992	AGAAUCCUUGUCUACACC	697	0.028	N	N2	-1	NA	NA	NA	10011	0.13	0.08	0	0	0	0	0	0	0.12	0.88	NA	NA	6	59	0	0	0	494.03	8.948	5.967	2.41411e-09	1.58873e-07	0.1746	0.0694	0.1185	0.1185	1	NA	BLS256vsBLS256H
Chr1	35217923	35218143	221	+	Chr1:35217923-35218143	Cluster_756	0.992	AGAAUCCUUGUCUACACC	697	0.028	N	N2	-1	NA	NA	NA	10011	0.13	0.08	0	0	0	0	0	0	0.12	0.88	NA	NA	6	59	0	0	0	111.18	6.797	3.787	0.000152229	0.00235722	0.1746	0.0694	0.1185	0.1185	1	NA	BAI11vsH2O
Chr1	35217923	35218143	221	+	Chr1:35217923-35218143	Cluster_756	0.992	AGAAUCCUUGUCUACACC	697	0.028	N	N2	-1	NA	NA	NA	10011	0.13	0.08	0	0	0	0	0	0	0.12	0.88	NA	NA	6	59	0	0	0	1.875	0.907	0	1	1	0.1746	0.0694	0.1185	0.1185	1	NA	BLS256HvsH2O
Chr1	35217923	35218143	221	+	Chr1:35217923-35218143	Cluster_756	0.992	AGAAUCCUUGUCUACACC	697	0.028	N	N2	-1	NA	NA	NA	10011	0.13	0.08	0	0	0	0	0	0	0.12	0.88	NA	NA	6	59	0	0	0	926.143	9.855	6.297	3.03994e-10	1.78624e-08	0.1746	0.0694	0.1185	0.1185	1	NA	BLS256vsH2O
Chr1	3624519	3624599	81	+	Chr1:3624519-3624599	Cluster_91	0.914	CAGACUACGAGUGUAUGACC	1125	0.022	N	N2	-1	LOC_Os01g07560	receptor-like protein kinase 2 precursor, putative, expressed	LOC_Os01g07560	10111	0.06	0.01	0.54	0.01	0	0	0	0	0	0.99	NA	NA	21	44	0	0	10	185.966	7.539	4.252	2.12015e-05	0.000805193	0.2751	0.0753	0.2033	0.2033	1	NA	MAI1vsH2O
Chr1	3624519	3624599	81	+	Chr1:3624519-3624599	Cluster_91	0.914	CAGACUACGAGUGUAUGACC	1125	0.022	N	N2	-1	LOC_Os01g07560	receptor-like protein kinase 2 precursor, putative, expressed	LOC_Os01g07560	10111	0.06	0.01	0.54	0.01	0	0	0	0	0	0.99	NA	NA	21	44	0	0	10	334.929	8.388	4.917	8.79643e-07	1.9361e-05	0.2751	0.0753	0.2033	0.2033	1	NA	BAI11vsH2O
Chr1	3624519	3624599	81	+	Chr1:3624519-3624599	Cluster_91	0.914	CAGACUACGAGUGUAUGACC	1125	0.022	N	N2	-1	LOC_Os01g07560	receptor-like protein kinase 2 precursor, putative, expressed	LOC_Os01g07560	10111	0.06	0.01	0.54	0.01	0	0	0	0	0	0.99	NA	NA	21	44	0	0	10	731.761	9.515	5.806	6.3794e-09	2.91547e-07	0.2751	0.0753	0.2033	0.2033	1	NA	BLS256vsH2O
Chr1	3624519	3624599	81	+	Chr1:3624519-3624599	Cluster_91	0.914	CAGACUACGAGUGUAUGACC	1125	0.022	N	N2	-1	LOC_Os01g07560	receptor-like protein kinase 2 precursor, putative, expressed	LOC_Os01g07560	10111	0.06	0.01	0.54	0.01	0	0	0	0	0	0.99	NA	NA	21	44	0	0	10	210.377	7.717	5.136	2.80946e-07	1.22444e-05	0.2751	0.0753	0.2033	0.2033	1	NA	BLS256vsBLS256H
Chr1	3624519	3624599	81	+	Chr1:3624519-3624599	Cluster_91	0.914	CAGACUACGAGUGUAUGACC	1125	0.022	N	N2	-1	LOC_Os01g07560	receptor-like protein kinase 2 precursor, putative, expressed	LOC_Os01g07560	10111	0.06	0.01	0.54	0.01	0	0	0	0	0	0.99	NA	NA	21	44	0	0	10	3.478	1.798	0	1	1	0.2751	0.0753	0.2033	0.2033	1	NA	BLS256HvsH2O
Chr1	36502299	36502345	47	-	Chr1:36502299-36502345	Cluster_785	0.061	CAGACUACUAGUGUACGACC	918	0.026	N	N2	-1	LOC_Os01g63020	expressed protein	NA	10111	0	0.59	0.67	0	0	0	0	0	0.02	0.98	NA	NA	13	37	0	0	5	101.81	6.67	5.026	5.01135e-07	2.09129e-05	0.3163	0.0671	0.2078	0.2078	1	NA	BLS256vsBLS256H
Chr1	36502299	36502345	47	-	Chr1:36502299-36502345	Cluster_785	0.061	CAGACUACUAGUGUACGACC	918	0.026	N	N2	-1	LOC_Os01g63020	expressed protein	NA	10111	0	0.59	0.67	0	0	0	0	0	0.02	0.98	NA	NA	13	37	0	0	5	6.377	2.673	0.449	0.65332	1	0.3163	0.0671	0.2078	0.2078	1	NA	BLS256HvsH2O
Chr1	36502299	36502345	47	-	Chr1:36502299-36502345	Cluster_785	0.061	CAGACUACUAGUGUACGACC	918	0.026	N	N2	-1	LOC_Os01g63020	expressed protein	NA	10111	0	0.59	0.67	0	0	0	0	0	0.02	0.98	NA	NA	13	37	0	0	5	232.421	7.861	4.492	7.05676e-06	0.000132309	0.3163	0.0671	0.2078	0.2078	1	NA	BAI11vsH2O
Chr1	36502299	36502345	47	-	Chr1:36502299-36502345	Cluster_785	0.061	CAGACUACUAGUGUACGACC	918	0.026	N	N2	-1	LOC_Os01g63020	expressed protein	NA	10111	0	0.59	0.67	0	0	0	0	0	0.02	0.98	NA	NA	13	37	0	0	5	649.253	9.343	5.661	1.50163e-08	6.29441e-07	0.3163	0.0671	0.2078	0.2078	1	NA	BLS256vsH2O
Chr1	36502299	36502345	47	-	Chr1:36502299-36502345	Cluster_785	0.061	CAGACUACUAGUGUACGACC	918	0.026	N	N2	-1	LOC_Os01g63020	expressed protein	NA	10111	0	0.59	0.67	0	0	0	0	0	0.02	0.98	NA	NA	13	37	0	0	5	118.966	6.894	3.733	0.000189543	0.0058289	0.3163	0.0671	0.2078	0.2078	1	NA	MAI1vsH2O
Chr1	36512383	36512540	158	+	Chr1:36512383-36512540	Cluster_786	0.999	AUUGACUGCUAGUGUAUGACU	996	0.019	N	N2	-1	NA	NA	NA	10001	0.01	0	0.13	0.56	0	0	0.01	0.01	0.02	0.96	NA	NA	0	17	0	0	1	153.674	7.264	4.13	3.6295e-05	0.00106633	0.0059	0.3305	0.1841	0.1841	1	NA	BLS256vsBLS256H
Chr1	36512383	36512540	158	+	Chr1:36512383-36512540	Cluster_786	0.999	AUUGACUGCUAGUGUAUGACU	996	0.019	N	N2	-1	NA	NA	NA	10001	0.01	0	0.13	0.56	0	0	0.01	0.01	0.02	0.96	NA	NA	0	17	0	0	1	5.078	2.344	0.222	0.824039	1	0.0059	0.3305	0.1841	0.1841	1	NA	BAI11vsH2O
Chr1	36512383	36512540	158	+	Chr1:36512383-36512540	Cluster_786	0.999	AUUGACUGCUAGUGUAUGACU	996	0.019	N	N2	-1	NA	NA	NA	10001	0.01	0	0.13	0.56	0	0	0.01	0.01	0.02	0.96	NA	NA	0	17	0	0	1	299.782	8.228	4.833	1.34214e-06	3.59049e-05	0.0059	0.3305	0.1841	0.1841	1	NA	BLS256vsH2O
Chr1	36512383	36512540	158	+	Chr1:36512383-36512540	Cluster_786	0.999	AUUGACUGCUAGUGUAUGACU	996	0.019	N	N2	-1	NA	NA	NA	10001	0.01	0	0.13	0.56	0	0	0.01	0.01	0.02	0.96	NA	NA	0	17	0	0	1	1.951	0.964	0	1	1	0.0059	0.3305	0.1841	0.1841	1	NA	BLS256HvsH2O
Chr1	36512383	36512540	158	+	Chr1:36512383-36512540	Cluster_786	0.999	AUUGACUGCUAGUGUAUGACU	996	0.019	N	N2	-1	NA	NA	NA	10001	0.01	0	0.13	0.56	0	0	0.01	0.01	0.02	0.96	NA	NA	0	17	0	0	1	16.726	4.064	1.499	0.133889	1	0.0059	0.3305	0.1841	0.1841	1	NA	MAI1vsH2O
Chr1	39095090	39095181	92	+	Chr1:39095090-39095181	Cluster_858	0.999	UAGAUCCUGAAACCGUGUGCGUA	90	0.118	N	N2	-1	LOC_Os01g67340	STRUBBELIG-RECEPTOR FAMILY 8 precursor, putative, expressed	LOC_Os01g67340	11110	0.92	0.06	0.22	0.17	0.12	0.07	0.03	0.09	0.45	0.46	NA	NA	48	55	37	1	99	1.397	0.483	0	1	1	0.3174	0.1017	0.2645	0.2645	1	NA	BLS256vsBLS256H
Chr1	39095090	39095181	92	+	Chr1:39095090-39095181	Cluster_858	0.999	UAGAUCCUGAAACCGUGUGCGUA	90	0.118	N	N2	-1	LOC_Os01g67340	STRUBBELIG-RECEPTOR FAMILY 8 precursor, putative, expressed	LOC_Os01g67340	11110	0.92	0.06	0.22	0.17	0.12	0.07	0.03	0.09	0.45	0.46	NA	NA	48	55	37	1	99	86.962	6.442	4.88	1.05865e-06	6.00603e-05	0.3174	0.1017	0.2645	0.2645	1	NA	MAI1vsH2O
Chr1	39095090	39095181	92	+	Chr1:39095090-39095181	Cluster_858	0.999	UAGAUCCUGAAACCGUGUGCGUA	90	0.118	N	N2	-1	LOC_Os01g67340	STRUBBELIG-RECEPTOR FAMILY 8 precursor, putative, expressed	LOC_Os01g67340	11110	0.92	0.06	0.22	0.17	0.12	0.07	0.03	0.09	0.45	0.46	NA	NA	48	55	37	1	99	78.36	6.292	4.715	2.42213e-06	6.1073e-05	0.3174	0.1017	0.2645	0.2645	1	NA	BLS256vsH2O
Chr1	39095090	39095181	92	+	Chr1:39095090-39095181	Cluster_858	0.999	UAGAUCCUGAAACCGUGUGCGUA	90	0.118	N	N2	-1	LOC_Os01g67340	STRUBBELIG-RECEPTOR FAMILY 8 precursor, putative, expressed	LOC_Os01g67340	11110	0.92	0.06	0.22	0.17	0.12	0.07	0.03	0.09	0.45	0.46	NA	NA	48	55	37	1	99	101.106	6.66	5.115	3.14473e-07	7.3228e-06	0.3174	0.1017	0.2645	0.2645	1	NA	BAI11vsH2O
Chr1	39095090	39095181	92	+	Chr1:39095090-39095181	Cluster_858	0.999	UAGAUCCUGAAACCGUGUGCGUA	90	0.118	N	N2	-1	LOC_Os01g67340	STRUBBELIG-RECEPTOR FAMILY 8 precursor, putative, expressed	LOC_Os01g67340	11110	0.92	0.06	0.22	0.17	0.12	0.07	0.03	0.09	0.45	0.46	NA	NA	48	55	37	1	99	56.076	5.809	4.171	3.0281e-05	0.00423998	0.3174	0.1017	0.2645	0.2645	1	NA	BLS256HvsH2O
Chr1	40252029	40252088	60	-	Chr1:40252029-40252088	Cluster_884	0	AAGGGACAAGGCGAAAAA	3707	0.016	N	N2	-1	NA	NA	NA	11110	0.31	0.48	0.13	0.01	0	0	0	0.11	0.62	0.27	NA	NA	295	242	36	0	76	528.756	9.046	6.182	6.34734e-10	8.35436e-08	0.3082	0.1425	0.2741	0.2741	1	NA	MAI1vsH2O
Chr1	40252029	40252088	60	-	Chr1:40252029-40252088	Cluster_884	0	AAGGGACAAGGCGAAAAA	3707	0.016	N	N2	-1	NA	NA	NA	11110	0.31	0.48	0.13	0.01	0	0	0	0.11	0.62	0.27	NA	NA	295	242	36	0	76	1631.39	10.672	7.615	2.63297e-14	2.47537e-12	0.3082	0.1425	0.2741	0.2741	1	NA	BAI11vsH2O
Chr1	40252029	40252088	60	-	Chr1:40252029-40252088	Cluster_884	0	AAGGGACAAGGCGAAAAA	3707	0.016	N	N2	-1	NA	NA	NA	11110	0.31	0.48	0.13	0.01	0	0	0	0.11	0.62	0.27	NA	NA	295	242	36	0	76	1563.37	10.61	7.563	3.94409e-14	4.99154e-12	0.3082	0.1425	0.2741	0.2741	1	NA	BLS256vsH2O
Chr1	40252029	40252088	60	-	Chr1:40252029-40252088	Cluster_884	0	AAGGGACAAGGCGAAAAA	3707	0.016	N	N2	-1	NA	NA	NA	11110	0.31	0.48	0.13	0.01	0	0	0	0.11	0.62	0.27	NA	NA	295	242	36	0	76	191.364	7.58	4.888	1.01762e-06	0.000267879	0.3082	0.1425	0.2741	0.2741	1	NA	BLS256HvsH2O
Chr1	40252029	40252088	60	-	Chr1:40252029-40252088	Cluster_884	0	AAGGGACAAGGCGAAAAA	3707	0.016	N	N2	-1	NA	NA	NA	11110	0.31	0.48	0.13	0.01	0	0	0	0.11	0.62	0.27	NA	NA	295	242	36	0	76	8.17	3.03	1.65	0.0990408	1	0.3082	0.1425	0.2741	0.2741	1	NA	BLS256vsBLS256H
Chr1	40298522	40298626	105	+	Chr1:40298522-40298626	Cluster_887	0.968	CAGGCUACUAGUGUAUGACC	2515	0.016	N	N2	-1	NA	NA	NA	10111	0.56	0.04	0.74	0	0	0	0	0	0.01	0.99	NA	NA	30	112	0	0	20	573.546	9.164	6.091	1.11864e-09	8.2332e-08	0.3783	0.0901	0.2884	0.2884	1	NA	BLS256vsBLS256H
Chr1	40298522	40298626	105	+	Chr1:40298522-40298626	Cluster_887	0.968	CAGGCUACUAGUGUAUGACC	2515	0.016	N	N2	-1	NA	NA	NA	10111	0.56	0.04	0.74	0	0	0	0	0	0.01	0.99	NA	NA	30	112	0	0	20	185.767	7.537	4.189	2.79701e-05	0.00101138	0.3783	0.0901	0.2884	0.2884	1	NA	MAI1vsH2O
Chr1	40298522	40298626	105	+	Chr1:40298522-40298626	Cluster_887	0.968	CAGGCUACUAGUGUAUGACC	2515	0.016	N	N2	-1	NA	NA	NA	10111	0.56	0.04	0.74	0	0	0	0	0	0.01	0.99	NA	NA	30	112	0	0	20	1058.19	10.047	6.112	9.85737e-10	5.31732e-08	0.3783	0.0901	0.2884	0.2884	1	NA	BLS256vsH2O
Chr1	40298522	40298626	105	+	Chr1:40298522-40298626	Cluster_887	0.968	CAGGCUACUAGUGUAUGACC	2515	0.016	N	N2	-1	NA	NA	NA	10111	0.56	0.04	0.74	0	0	0	0	0	0.01	0.99	NA	NA	30	112	0	0	20	262.12	8.034	4.57	4.88551e-06	9.31928e-05	0.3783	0.0901	0.2884	0.2884	1	NA	BAI11vsH2O
Chr1	40298522	40298626	105	+	Chr1:40298522-40298626	Cluster_887	0.968	CAGGCUACUAGUGUAUGACC	2515	0.016	N	N2	-1	NA	NA	NA	10111	0.56	0.04	0.74	0	0	0	0	0	0.01	0.99	NA	NA	30	112	0	0	20	1.845	0.884	0	1	1	0.3783	0.0901	0.2884	0.2884	1	NA	BLS256HvsH2O
Chr1	41097715	41097907	193	-	Chr1:41097715-41097907	Cluster_907	0.027	UCAUAAACAAGAAGGCGCUG	1744	0.049	20	N11	-1	LOC_Os01g71000	protein kinase APK1B, chloroplast precursor, putative, expressed	LOC_Os01g71000	10001	0.33	0.54	0.46	0.35	0.04	0.02	0	0.2	0.5	0.31	NA	NA	5	32	0	0	5	2.703	1.435	0	1	1	0.6162	0.0749	0.3827	0.3827	1	NA	BLS256HvsH2O
Chr1	41097715	41097907	193	-	Chr1:41097715-41097907	Cluster_907	0.027	UCAUAAACAAGAAGGCGCUG	1744	0.049	20	N11	-1	LOC_Os01g71000	protein kinase APK1B, chloroplast precursor, putative, expressed	LOC_Os01g71000	10001	0.33	0.54	0.46	0.35	0.04	0.02	0	0.2	0.5	0.31	NA	NA	5	32	0	0	5	134.998	7.077	4.516	6.30619e-06	0.000208548	0.6162	0.0749	0.3827	0.3827	1	NA	BLS256vsBLS256H
Chr1	41097715	41097907	193	-	Chr1:41097715-41097907	Cluster_907	0.027	UCAUAAACAAGAAGGCGCUG	1744	0.049	20	N11	-1	LOC_Os01g71000	protein kinase APK1B, chloroplast precursor, putative, expressed	LOC_Os01g71000	10001	0.33	0.54	0.46	0.35	0.04	0.02	0	0.2	0.5	0.31	NA	NA	5	32	0	0	5	44.323	5.47	2.625	0.00867682	0.117013	0.6162	0.0749	0.3827	0.3827	1	NA	BAI11vsH2O
Chr1	41097715	41097907	193	-	Chr1:41097715-41097907	Cluster_907	0.027	UCAUAAACAAGAAGGCGCUG	1744	0.049	20	N11	-1	LOC_Os01g71000	protein kinase APK1B, chloroplast precursor, putative, expressed	LOC_Os01g71000	10001	0.33	0.54	0.46	0.35	0.04	0.02	0	0.2	0.5	0.31	NA	NA	5	32	0	0	5	364.942	8.512	5.023	5.07493e-07	1.51123e-05	0.6162	0.0749	0.3827	0.3827	1	NA	BLS256vsH2O
Chr1	41097715	41097907	193	-	Chr1:41097715-41097907	Cluster_907	0.027	UCAUAAACAAGAAGGCGCUG	1744	0.049	20	N11	-1	LOC_Os01g71000	protein kinase APK1B, chloroplast precursor, putative, expressed	LOC_Os01g71000	10001	0.33	0.54	0.46	0.35	0.04	0.02	0	0.2	0.5	0.31	NA	NA	5	32	0	0	5	45.829	5.518	2.66	0.00781992	0.166009	0.6162	0.0749	0.3827	0.3827	1	NA	MAI1vsH2O
Chr1	4146047	4146300	254	+	Chr1:4146047-4146300	Cluster_101	0.995	AUCGACUGCUGGUGUAUGACU	2580	0.019	N	N2	-1	LOC_Os01g08430	expressed protein	NA	10111	0.15	0.36	0.15	0.23	0	0	0	0.01	0.2	0.79	NA	NA	17	93	1	0	14	126.151	6.979	4.211	2.54509e-05	0.000935521	0.1077	0.0883	0.101	0.101	1	NA	MAI1vsH2O
Chr1	4146047	4146300	254	+	Chr1:4146047-4146300	Cluster_101	0.995	AUCGACUGCUGGUGUAUGACU	2580	0.019	N	N2	-1	LOC_Os01g08430	expressed protein	NA	10111	0.15	0.36	0.15	0.23	0	0	0	0.01	0.2	0.79	NA	NA	17	93	1	0	14	108.294	6.759	7.81	5.74028e-15	8.99447e-13	0.1077	0.0883	0.101	0.101	1	NA	BLS256vsBLS256H
Chr1	4146047	4146300	254	+	Chr1:4146047-4146300	Cluster_101	0.995	AUCGACUGCUGGUGUAUGACU	2580	0.019	N	N2	-1	LOC_Os01g08430	expressed protein	NA	10111	0.15	0.36	0.15	0.23	0	0	0	0.01	0.2	0.79	NA	NA	17	93	1	0	14	8.461	3.081	0.853	0.393403	1	0.1077	0.0883	0.101	0.101	1	NA	BLS256HvsH2O
Chr1	4146047	4146300	254	+	Chr1:4146047-4146300	Cluster_101	0.995	AUCGACUGCUGGUGUAUGACU	2580	0.019	N	N2	-1	LOC_Os01g08430	expressed protein	NA	10111	0.15	0.36	0.15	0.23	0	0	0	0.01	0.2	0.79	NA	NA	17	93	1	0	14	152.033	7.248	4.441	8.95182e-06	0.000166418	0.1077	0.0883	0.101	0.101	1	NA	BAI11vsH2O
Chr1	4146047	4146300	254	+	Chr1:4146047-4146300	Cluster_101	0.995	AUCGACUGCUGGUGUAUGACU	2580	0.019	N	N2	-1	LOC_Os01g08430	expressed protein	NA	10111	0.15	0.36	0.15	0.23	0	0	0	0.01	0.2	0.79	NA	NA	17	93	1	0	14	916.232	9.84	6.678	2.42119e-11	1.83148e-09	0.1077	0.0883	0.101	0.101	1	NA	BLS256vsH2O
Chr1	41670516	41670538	23	+	Chr1:41670516-41670538	Cluster_919	0.989	AGAAUCCUUGUCUACACC	653	0.013	N	N2	-1	NA	NA	NA	10011	0	0.29	0	0	0	0	0	0	0	1	NA	NA	4	36	0	0	1	76.014	6.248	3.159	0.0015813	0.0227217	0.5159	0.0776	0.2439	0.2439	1	NA	BAI11vsH2O
Chr1	41670516	41670538	23	+	Chr1:41670516-41670538	Cluster_919	0.989	AGAAUCCUUGUCUACACC	653	0.013	N	N2	-1	NA	NA	NA	10011	0	0.29	0	0	0	0	0	0	0	1	NA	NA	4	36	0	0	1	541.907	9.082	5.379	7.50555e-08	2.65559e-06	0.5159	0.0776	0.2439	0.2439	1	NA	BLS256vsH2O
Chr1	41670516	41670538	23	+	Chr1:41670516-41670538	Cluster_919	0.989	AGAAUCCUUGUCUACACC	653	0.013	N	N2	-1	NA	NA	NA	10011	0	0.29	0	0	0	0	0	0	0	1	NA	NA	4	36	0	0	1	13.376	3.742	1.214	0.224778	1	0.5159	0.0776	0.2439	0.2439	1	NA	MAI1vsH2O
Chr1	41670516	41670538	23	+	Chr1:41670516-41670538	Cluster_919	0.989	AGAAUCCUUGUCUACACC	653	0.013	N	N2	-1	NA	NA	NA	10011	0	0.29	0	0	0	0	0	0	0	1	NA	NA	4	36	0	0	1	541.819	9.082	5.378	7.51298e-08	3.71751e-06	0.5159	0.0776	0.2439	0.2439	1	NA	BLS256vsBLS256H
Chr1	41670516	41670538	23	+	Chr1:41670516-41670538	Cluster_919	0.989	AGAAUCCUUGUCUACACC	653	0.013	N	N2	-1	NA	NA	NA	10011	0	0.29	0	0	0	0	0	0	0	1	NA	NA	4	36	0	0	1	1	0	0	1	1	0.5159	0.0776	0.2439	0.2439	1	NA	BLS256HvsH2O
Chr1	4237395	4237572	178	-	Chr1:4237395-4237572	Cluster_104	0	UCCACUGCUGGUUUAUGAUC	2064	0.023	20	N11	-1	LOC_Os01g08540	DNA mismatch repair protein MSH6-2, putative, expressed	LOC_Os01g08540	10111	0.11	0.04	0.75	0.05	0.09	0.01	0	0	0.07	0.93	NA	NA	9	30	0	0	14	92.967	6.539	3.641	0.000271137	0.00409255	0.3755	0.0673	0.2464	0.2464	1	NA	BAI11vsH2O
Chr1	4237395	4237572	178	-	Chr1:4237395-4237572	Cluster_104	0	UCCACUGCUGGUUUAUGAUC	2064	0.023	20	N11	-1	LOC_Os01g08540	DNA mismatch repair protein MSH6-2, putative, expressed	LOC_Os01g08540	10111	0.11	0.04	0.75	0.05	0.09	0.01	0	0	0.07	0.93	NA	NA	9	30	0	0	14	300.449	8.231	5.045	4.52985e-07	1.36748e-05	0.3755	0.0673	0.2464	0.2464	1	NA	BLS256vsH2O
Chr1	4237395	4237572	178	-	Chr1:4237395-4237572	Cluster_104	0	UCCACUGCUGGUUUAUGAUC	2064	0.023	20	N11	-1	LOC_Os01g08540	DNA mismatch repair protein MSH6-2, putative, expressed	LOC_Os01g08540	10111	0.11	0.04	0.75	0.05	0.09	0.01	0	0	0.07	0.93	NA	NA	9	30	0	0	14	126.026	6.978	4.004	6.23698e-05	0.00209416	0.3755	0.0673	0.2464	0.2464	1	NA	MAI1vsH2O
Chr1	4237395	4237572	178	-	Chr1:4237395-4237572	Cluster_104	0	UCCACUGCUGGUUUAUGAUC	2064	0.023	20	N11	-1	LOC_Os01g08540	DNA mismatch repair protein MSH6-2, putative, expressed	LOC_Os01g08540	10111	0.11	0.04	0.75	0.05	0.09	0.01	0	0	0.07	0.93	NA	NA	9	30	0	0	14	557.473	9.123	5.402	6.586e-08	3.33404e-06	0.3755	0.0673	0.2464	0.2464	1	NA	BLS256vsBLS256H
Chr1	4237395	4237572	178	-	Chr1:4237395-4237572	Cluster_104	0	UCCACUGCUGGUUUAUGAUC	2064	0.023	20	N11	-1	LOC_Os01g08540	DNA mismatch repair protein MSH6-2, putative, expressed	LOC_Os01g08540	10111	0.11	0.04	0.75	0.05	0.09	0.01	0	0	0.07	0.93	NA	NA	9	30	0	0	14	0.539	-0.892	0	1	1	0.3755	0.0673	0.2464	0.2464	1	NA	BLS256HvsH2O
Chr1	42469690	42469712	23	-	Chr1:42469690-42469712	Cluster_937	0.08	CAGACUACCAGUGUAUGACA	461	0.037	N	N2	-1	NA	NA	NA	10111	0.65	0.02	0.69	0	0	0	0	0	0.03	0.97	NA	NA	13	23	0	0	4	74.898	6.227	3.41	0.000650726	0.0169266	0.0541	0.0773	0.0637	0.0637	1	NA	MAI1vsH2O
Chr1	42469690	42469712	23	-	Chr1:42469690-42469712	Cluster_937	0.08	CAGACUACCAGUGUAUGACA	461	0.037	N	N2	-1	NA	NA	NA	10111	0.65	0.02	0.69	0	0	0	0	0	0.03	0.97	NA	NA	13	23	0	0	4	212.292	7.73	4.673	2.96761e-06	5.88249e-05	0.0541	0.0773	0.0637	0.0637	1	NA	BAI11vsH2O
Chr1	42469690	42469712	23	-	Chr1:42469690-42469712	Cluster_937	0.08	CAGACUACCAGUGUAUGACA	461	0.037	N	N2	-1	NA	NA	NA	10111	0.65	0.02	0.69	0	0	0	0	0	0.03	0.97	NA	NA	13	23	0	0	4	1.874	0.906	0	1	1	0.0541	0.0773	0.0637	0.0637	1	NA	BLS256HvsH2O
Chr1	42469690	42469712	23	-	Chr1:42469690-42469712	Cluster_937	0.08	CAGACUACCAGUGUAUGACA	461	0.037	N	N2	-1	NA	NA	NA	10111	0.65	0.02	0.69	0	0	0	0	0	0.03	0.97	NA	NA	13	23	0	0	4	393.559	8.62	5.431	5.60427e-08	2.04898e-06	0.0541	0.0773	0.0637	0.0637	1	NA	BLS256vsH2O
Chr1	42469690	42469712	23	-	Chr1:42469690-42469712	Cluster_937	0.08	CAGACUACCAGUGUAUGACA	461	0.037	N	N2	-1	NA	NA	NA	10111	0.65	0.02	0.69	0	0	0	0	0	0.03	0.97	NA	NA	13	23	0	0	4	210.043	7.715	5.058	4.23204e-07	1.79684e-05	0.0541	0.0773	0.0637	0.0637	1	NA	BLS256vsBLS256H
Chr1	42866953	42866978	26	+	Chr1:42866953-42866978	Cluster_951	0.831	AGAUUACUAGUGUAUGAAU	141	0.125	N	N2	-1	NA	NA	NA	10011	0.08	0.39	0.09	0.04	0.01	0.01	0	0	0.54	0.46	NA	NA	28	7	0	0	4	69.144	6.112	3.301	0.000962483	0.015374	0.1482	0.0806	0.1188	0.1188	1	NA	BLS256vsH2O
Chr1	42866953	42866978	26	+	Chr1:42866953-42866978	Cluster_951	0.831	AGAUUACUAGUGUAUGAAU	141	0.125	N	N2	-1	NA	NA	NA	10011	0.08	0.39	0.09	0.04	0.01	0.01	0	0	0.54	0.46	NA	NA	28	7	0	0	4	263.206	8.04	4.879	1.06575e-06	2.28458e-05	0.1482	0.0806	0.1188	0.1188	1	NA	BAI11vsH2O
Chr1	42866953	42866978	26	+	Chr1:42866953-42866978	Cluster_951	0.831	AGAUUACUAGUGUAUGAAU	141	0.125	N	N2	-1	NA	NA	NA	10011	0.08	0.39	0.09	0.04	0.01	0.01	0	0	0.54	0.46	NA	NA	28	7	0	0	4	39.302	5.297	2.619	0.00882842	0.186816	0.1482	0.0806	0.1188	0.1188	1	NA	MAI1vsH2O
Chr1	42866953	42866978	26	+	Chr1:42866953-42866978	Cluster_951	0.831	AGAUUACUAGUGUAUGAAU	141	0.125	N	N2	-1	NA	NA	NA	10011	0.08	0.39	0.09	0.04	0.01	0.01	0	0	0.54	0.46	NA	NA	28	7	0	0	4	0.513	-0.962	0	1	1	0.1482	0.0806	0.1188	0.1188	1	NA	BLS256HvsH2O
Chr1	42866953	42866978	26	+	Chr1:42866953-42866978	Cluster_951	0.831	AGAUUACUAGUGUAUGAAU	141	0.125	N	N2	-1	NA	NA	NA	10011	0.08	0.39	0.09	0.04	0.01	0.01	0	0	0.54	0.46	NA	NA	28	7	0	0	4	134.734	7.074	4.033	5.50419e-05	0.00156134	0.1482	0.0806	0.1188	0.1188	1	NA	BLS256vsBLS256H
Chr1	42983568	42983630	63	+	Chr1:42983568-42983630	Cluster_954	0.946	UCGUAGACAAGAAGACUGUGCU	413	0.194	22	N12	-1	LOC_Os01g74200	protein kinase domain containing protein, expressed	LOC_Os01g74200	10011	0.14	0.52	0.1	0.3	0.43	0.01	0.04	0.04	0.29	0.68	NA	NA	7	22	0	0	0	126.036	6.978	3.815	0.00013638	0.00213188	0.2668	0.1127	0.1906	0.1906	1	NA	BAI11vsH2O
Chr1	42983568	42983630	63	+	Chr1:42983568-42983630	Cluster_954	0.946	UCGUAGACAAGAAGACUGUGCU	413	0.194	22	N12	-1	LOC_Os01g74200	protein kinase domain containing protein, expressed	LOC_Os01g74200	10011	0.14	0.52	0.1	0.3	0.43	0.01	0.04	0.04	0.29	0.68	NA	NA	7	22	0	0	0	382.025	8.578	5.101	3.38737e-07	1.4666e-05	0.2668	0.1127	0.1906	0.1906	1	NA	BLS256vsBLS256H
Chr1	42983568	42983630	63	+	Chr1:42983568-42983630	Cluster_954	0.946	UCGUAGACAAGAAGACUGUGCU	413	0.194	22	N12	-1	LOC_Os01g74200	protein kinase domain containing protein, expressed	LOC_Os01g74200	10011	0.14	0.52	0.1	0.3	0.43	0.01	0.04	0.04	0.29	0.68	NA	NA	7	22	0	0	0	382.088	8.578	5.101	3.38411e-07	1.05549e-05	0.2668	0.1127	0.1906	0.1906	1	NA	BLS256vsH2O
Chr1	42983568	42983630	63	+	Chr1:42983568-42983630	Cluster_954	0.946	UCGUAGACAAGAAGACUGUGCU	413	0.194	22	N12	-1	LOC_Os01g74200	protein kinase domain containing protein, expressed	LOC_Os01g74200	10011	0.14	0.52	0.1	0.3	0.43	0.01	0.04	0.04	0.29	0.68	NA	NA	7	22	0	0	0	1	0	0	1	1	0.2668	0.1127	0.1906	0.1906	1	NA	BLS256HvsH2O
Chr1	42983568	42983630	63	+	Chr1:42983568-42983630	Cluster_954	0.946	UCGUAGACAAGAAGACUGUGCU	413	0.194	22	N12	-1	LOC_Os01g74200	protein kinase domain containing protein, expressed	LOC_Os01g74200	10011	0.14	0.52	0.1	0.3	0.43	0.01	0.04	0.04	0.29	0.68	NA	NA	7	22	0	0	0	5.003	2.323	0.209	0.834088	1	0.2668	0.1127	0.1906	0.1906	1	NA	MAI1vsH2O
Chr1	43075339	43075639	301	*	Chr1:43075339-43075639	Cluster_957	0.242	UCAUACAACUAGUAGUCUG	434	0.047	N	N2	-1	LOC_Os01g74350	soluble inorganic pyrophosphatase, putative, expressed	LOC_Os01g74350	10011	0.79	0.13	0.18	0.4	0.05	0.01	0	0.01	0.35	0.64	NA	xisRNA138	45	10	0	0	2	19.68	4.299	3.061	0.00220436	0.0453341	0.0997	0.0671	0.086	0.086	1	NA	BLS256vsBLS256H
Chr1	43075339	43075639	301	*	Chr1:43075339-43075639	Cluster_957	0.242	UCAUACAACUAGUAGUCUG	434	0.047	N	N2	-1	LOC_Os01g74350	soluble inorganic pyrophosphatase, putative, expressed	LOC_Os01g74350	10011	0.79	0.13	0.18	0.4	0.05	0.01	0	0.01	0.35	0.64	NA	xisRNA138	45	10	0	0	2	20.152	4.333	3.101	0.00193188	0.029227	0.0997	0.0671	0.086	0.086	1	NA	BLS256vsH2O
Chr1	43075339	43075639	301	*	Chr1:43075339-43075639	Cluster_957	0.242	UCAUACAACUAGUAGUCUG	434	0.047	N	N2	-1	LOC_Os01g74350	soluble inorganic pyrophosphatase, putative, expressed	LOC_Os01g74350	10011	0.79	0.13	0.18	0.4	0.05	0.01	0	0.01	0.35	0.64	NA	xisRNA138	45	10	0	0	2	94.706	6.565	6.149	7.79689e-10	3.03617e-08	0.0997	0.0671	0.086	0.086	1	NA	BAI11vsH2O
Chr1	43075339	43075639	301	*	Chr1:43075339-43075639	Cluster_957	0.242	UCAUACAACUAGUAGUCUG	434	0.047	N	N2	-1	LOC_Os01g74350	soluble inorganic pyrophosphatase, putative, expressed	LOC_Os01g74350	10011	0.79	0.13	0.18	0.4	0.05	0.01	0	0.01	0.35	0.64	NA	xisRNA138	45	10	0	0	2	4.825	2.271	0.337	0.736059	1	0.0997	0.0671	0.086	0.086	1	NA	MAI1vsH2O
Chr1	43075339	43075639	301	*	Chr1:43075339-43075639	Cluster_957	0.242	UCAUACAACUAGUAGUCUG	434	0.047	N	N2	-1	LOC_Os01g74350	soluble inorganic pyrophosphatase, putative, expressed	LOC_Os01g74350	10011	0.79	0.13	0.18	0.4	0.05	0.01	0	0.01	0.35	0.64	NA	xisRNA138	45	10	0	0	2	1.024	0.034	0	1	1	0.0997	0.0671	0.086	0.086	1	NA	BLS256HvsH2O
Chr1	4686549	4686637	89	+	Chr1:4686549-4686637	Cluster_119	0.922	UAAUAAUUGUAGACAAGGAUU	560	0.084	21	N11	-1	NA	NA	NA	10111	0.49	0.4	0.04	0.39	0.37	0.02	0.02	0	0.11	0.89	NA	NA	22	8	0	0	9	352.454	8.461	5.273	1.34288e-07	3.37308e-06	0.0613	0.0795	0.0679	0.0679	1	NA	BAI11vsH2O
Chr1	4686549	4686637	89	+	Chr1:4686549-4686637	Cluster_119	0.922	UAAUAAUUGUAGACAAGGAUU	560	0.084	21	N11	-1	NA	NA	NA	10111	0.49	0.4	0.04	0.39	0.37	0.02	0.02	0	0.11	0.89	NA	NA	22	8	0	0	9	1.928	0.947	0	1	1	0.0613	0.0795	0.0679	0.0679	1	NA	BLS256HvsH2O
Chr1	4686549	4686637	89	+	Chr1:4686549-4686637	Cluster_119	0.922	UAAUAAUUGUAGACAAGGAUU	560	0.084	21	N11	-1	NA	NA	NA	10111	0.49	0.4	0.04	0.39	0.37	0.02	0.02	0	0.11	0.89	NA	NA	22	8	0	0	9	70.79	6.145	3.514	0.000441273	0.0103715	0.0613	0.0795	0.0679	0.0679	1	NA	BLS256vsBLS256H
Chr1	4686549	4686637	89	+	Chr1:4686549-4686637	Cluster_119	0.922	UAAUAAUUGUAGACAAGGAUU	560	0.084	21	N11	-1	NA	NA	NA	10111	0.49	0.4	0.04	0.39	0.37	0.02	0.02	0	0.11	0.89	NA	NA	22	8	0	0	9	136.5	7.093	4.141	3.46122e-05	0.000734784	0.0613	0.0795	0.0679	0.0679	1	NA	BLS256vsH2O
Chr1	4686549	4686637	89	+	Chr1:4686549-4686637	Cluster_119	0.922	UAAUAAUUGUAGACAAGGAUU	560	0.084	21	N11	-1	NA	NA	NA	10111	0.49	0.4	0.04	0.39	0.37	0.02	0.02	0	0.11	0.89	NA	NA	22	8	0	0	9	150.683	7.235	4.251	2.12891e-05	0.000805193	0.0613	0.0795	0.0679	0.0679	1	NA	MAI1vsH2O
Chr1	555886	555980	95	-	Chr1:555886-555980	Cluster_14	0.032	GAGGUUACUUGUGUAUGAUU	666	0.061	20	N11	-1	LOC_Os01g02040	retrotransposon protein, putative, unclassified, expressed	LOC_Os01g02040	10001	0.08	0.01	0.66	0.18	0.01	0.01	0.01	0	0.14	0.86	NA	NA	2	11	0	0	0	18.888	4.239	1.459	0.144678	1	0.5334	0.685	0.6037	0.6037	1	NA	BAI11vsH2O
Chr1	555886	555980	95	-	Chr1:555886-555980	Cluster_14	0.032	GAGGUUACUUGUGUAUGAUU	666	0.061	20	N11	-1	LOC_Os01g02040	retrotransposon protein, putative, unclassified, expressed	LOC_Os01g02040	10001	0.08	0.01	0.66	0.18	0.01	0.01	0.01	0	0.14	0.86	NA	NA	2	11	0	0	0	212.907	7.734	3.827	0.00012983	0.0034452	0.5334	0.685	0.6037	0.6037	1	NA	BLS256vsBLS256H
Chr1	555886	555980	95	-	Chr1:555886-555980	Cluster_14	0.032	GAGGUUACUUGUGUAUGAUU	666	0.061	20	N11	-1	LOC_Os01g02040	retrotransposon protein, putative, unclassified, expressed	LOC_Os01g02040	10001	0.08	0.01	0.66	0.18	0.01	0.01	0.01	0	0.14	0.86	NA	NA	2	11	0	0	0	108.902	6.767	3.199	0.00137977	0.0214157	0.5334	0.685	0.6037	0.6037	1	NA	BLS256vsH2O
Chr1	555886	555980	95	-	Chr1:555886-555980	Cluster_14	0.032	GAGGUUACUUGUGUAUGAUU	666	0.061	20	N11	-1	LOC_Os01g02040	retrotransposon protein, putative, unclassified, expressed	LOC_Os01g02040	10001	0.08	0.01	0.66	0.18	0.01	0.01	0.01	0	0.14	0.86	NA	NA	2	11	0	0	0	0.511	-0.967	0	1	1	0.5334	0.685	0.6037	0.6037	1	NA	BLS256HvsH2O
Chr1	555886	555980	95	-	Chr1:555886-555980	Cluster_14	0.032	GAGGUUACUUGUGUAUGAUU	666	0.061	20	N11	-1	LOC_Os01g02040	retrotransposon protein, putative, unclassified, expressed	LOC_Os01g02040	10001	0.08	0.01	0.66	0.18	0.01	0.01	0.01	0	0.14	0.86	NA	NA	2	11	0	0	0	3.567	1.835	0	1	1	0.5334	0.685	0.6037	0.6037	1	NA	MAI1vsH2O
Chr1	5729078	5729107	30	*	Chr1:5729078-5729107	Cluster_144	0.482	CAGGCUACUAGUGUAUGACU	2023	0.029	N	N2	-1	LOC_Os01g10700	D-mannose binding lectin family protein, expressed	LOC_Os01g10700	10111	0.17	0.65	0.25	0.13	0.01	0	0	0	0.52	0.48	NA	NA	310	127	0	0	45	2308.85	11.173	7.142	9.17426e-13	9.01132e-11	0.2092	0.1317	0.1874	0.1874	1	NA	BLS256vsH2O
[truncated: 2,829 more rows]

## Sheet: Supplementary Table S3
seqnames	start	end	width	strand	xisRNAName	GBrowser_Location	Locus_MSU	Description_MSU	Locus_Gramene	Gene_Name_Gramene	Description_Gramene	OsRLCK_Name	Kinase_Domain_Family	Duplex_locus_within_exon	Transcript_ID_MSU	BAI3vsH2O	BAI3vsBAI3H	BAI3HvsH2O	BLS256vsH2O	BLS256HvsH2O	MAI1vsH2O	BAI11vsH2O	BLS256vsBLS256H	<20_ReadLength_RelFreq	20_ReadLength_RelFreq	21_ReadLength_RelFreq	22_ReadLength_RelFreq	23_ReadLength_RelFreq	24_ReadLength_RelFreq	>24_ReadLength_RelFreq	Prop_ASense_Reads	Pos_-22_Sense_Read_Mismatch_Ratio	Pos_-21_Sense_Read_Mismatch_Ratio	Pos_-20_Sense_Read_Mismatch_Ratio	Pos_-19_Sense_Read_Mismatch_Ratio	Pos_-18_Sense_Read_Mismatch_Ratio	Pos_-17_Sense_Read_Mismatch_Ratio	Pos_-16_Sense_Read_Mismatch_Ratio	Pos_-15_Sense_Read_Mismatch_Ratio	Pos_-14_Sense_Read_Mismatch_Ratio	Pos_-13_Sense_Read_Mismatch_Ratio	Pos_-12_Sense_Read_Mismatch_Ratio	Pos_-11_Sense_Read_Mismatch_Ratio	Pos_-10_Sense_Read_Mismatch_Ratio	Pos_-9_Sense_Read_Mismatch_Ratio	Pos_-8_Sense_Read_Mismatch_Ratio	Pos_-7_Sense_Read_Mismatch_Ratio	Pos_-6_Sense_Read_Mismatch_Ratio	Pos_-5_Sense_Read_Mismatch_Ratio
[truncated: 163 more rows]
[truncated: 27 more columns]
